# Supplementary material for: Differential gene expression in response to fungal pathogen exposure in the aquatic invertebrate, Daphnia dentifera
Source: Ecol Evol. 2023 Jul 28;13(8):e10354. doi: 10.1002/ece3.10354 (PMC10375369; doi:10.1002/ece3.10354)
Supplement: Supplementary file 3 — Table S1. [file ECE3-13-e10354-s005.xlsx]

## Sheet: Caceres_SampleInfo_RUVcovariate
Sample	Label	Treatment	Exposure	Time	Adapter	Replicate	Sequencing Lane	Fragments off sequencer	Fragments in expressed genes	TMM normalization factor	RUV_1	RUV_2	RUV_3	RUV_4
P1_TES_23	C_2_1	C_2	C	2	12	1	P1	40834446	3.98469e+07	1.14382	-0.281751	0.180816	0.410299	-0.0250626
P1_TES_7	C_2_2	C_2	C	2	13	2	P1	19429509	1.81131e+07	1.12467	0.0430208	-0.129567	0.230611	0.225613
P2_TES_7	C_2_3	C_2	C	2	15	3	P2	35615677	3.45192e+07	0.905512	0.550165	-0.0328825	0.805319	0.184827
P2_TES_6	C_12_1	C_12	C	12	4	1	P2	30650662	2.9943e+07	1.0162	0.0508369	0.521394	0.816224	0.527481
P1_TES_5	C_12_2	C_12	C	12	22	2	P1	36731079	3.54849e+07	1.05962	-0.136166	-0.153969	0.479869	0.140513
P2_TES_14	C_12_3	C_12	C	12	23	3	P2	44145879	4.31751e+07	0.782124	0.475727	0.126163	0.128312	-0.0990308
P1_TES_12	C_24_1	C_24	C	24	5	1	P1	92116173	9.01016e+07	1.04203	-0.0760606	-0.0903286	0.479552	0.14655
P1_TES_4	C_24_2	C_24	C	24	6	2	P1	29334630	2.83138e+07	0.780268	0.637637	-0.0474375	0.629091	0.207719
P2_TES_25	C_24_3	C_24	C	24	7	3	P2	59328553	5.78829e+07	0.94112	0.193109	-0.262617	0.21781	0.165075
P1_TES_22	E_2_1	E_2	E	2	12	1	P1	37658604	3.67005e+07	1.24612	-0.275402	0.125155	0.408767	-0.0174589
P2_TES_13	E_2_2	E_2	E	2	13	2	P2	41692834	4.07776e+07	0.846492	0.0899354	0.240881	0.721212	-0.218641
P2_TES_5	E_2_3	E_2	E	2	14	3	P2	49443910	4.79942e+07	1.1484	0.344256	-0.0518564	0.318509	0.411921
P2_TES_4	E_12_1	E_12	E	12	4	1	P2	49259564	4.79795e+07	1.02217	-0.00929295	0.262129	0.328544	0.368545
P1_TES_15	E_12_2	E_12	E	12	19	2	P1	25844471	2.45585e+07	0.936881	0.163044	0.384991	0.570405	-0.334414
P1_TES_6	E_12_3	E_12	E	12	25	3	P1	44972490	4.32992e+07	1.16688	0.181195	-0.437996	0.423649	0.425182
P1_TES_13	E_24_1	E_24	E	24	5	1	P1	56540126	5.50141e+07	1.04807	0.128172	-0.392961	0.999235	-0.0306675
P2_TES_12	E_24_2	E_24	E	24	6	2	P2	45700422	4.45676e+07	1.04133	0.12615	0.414917	0.509912	0.563763
P2_TES_19	E_24_3	E_24	E	24	7	3	P2	43382227	4.23221e+07	0.901694	0.331286	0.238956	0.0503079	-0.0235894
