# Supplementary material for: Differential gene expression in response to fungal pathogen exposure in the aquatic invertebrate, Daphnia dentifera
Source: Ecol Evol. 2023 Jul 28;13(8):e10354. doi: 10.1002/ece3.10354 (PMC10375369; doi:10.1002/ece3.10354)
Supplement: Supplementary file 4 — Table S2. [file ECE3-13-e10354-s004.txt]

################################
## Counts of transcripts, etc.
################################
Total trinity 'genes':	99609
Total trinity transcripts:	208350
Percent GC: 41.37

########################################
Stats based on ALL transcript contigs:
########################################

	Contig N10: 5975
	Contig N20: 4341
	Contig N30: 3413
	Contig N40: 2732
	Contig N50: 2202

	Median contig length: 588
	Average contig: 1169.49
	Total assembled bases: 243662733


#####################################################
## Stats based on ONLY LONGEST ISOFORM per 'GENE':
#####################################################

	Contig N10: 5526
	Contig N20: 3832
	Contig N30: 2809
	Contig N40: 2067
	Contig N50: 1474

	Median contig length: 351
	Average contig: 753.04
	Total assembled bases: 75010022
