# Supplementary material for: Differential gene expression in response to fungal pathogen exposure in the aquatic invertebrate, Daphnia dentifera
Source: Ecol Evol. 2023 Jul 28;13(8):e10354. doi: 10.1002/ece3.10354 (PMC10375369; doi:10.1002/ece3.10354)
Supplement: Supplementary file 5 — Table S3. [file ECE3-13-e10354-s009.csv]

gene_id	num_trx	symbol_BLASTX	species_BLASTX	RecName_BLASTX	AveExpr	TopToBottom	Fstat.2way	rawP.2way	FDR.2way	FC.mainExp	rawP.main.Exp	FDR.main.Exp	FC.main.12v2	FC.main.24v2	rawP.main.Time	FDR.main.Time	rawP.Interact	FDR.Interact	FC.C_12.vs.C_2	rawP.C_12.vs.C_2	FDR.C_12.vs.C_2	FC.C_24.vs.C_2	rawP.C_24.vs.C_2	FDR.C_24.vs.C_2	FC.C_24.vs.C_12	rawP.C_24.vs.C_12	FDR.C_24.vs.C_12	FC.E_12.vs.E_2	rawP.E_12.vs.E_2	FDR.E_12.vs.E_2	FC.E_24.vs.E_2	rawP.E_24.vs.E_2	FDR.E_24.vs.E_2	FC.E_24.vs.E_12	rawP.E_24.vs.E_12	FDR.E_24.vs.E_12	FC.E_2.vs.C_2	rawP.E_2.vs.C_2	FDR.E_2.vs.C_2	FC.E_12.vs.C_12	rawP.E_12.vs.C_12	FDR.E_12.vs.C_12	FC.E_24.vs.C_24	rawP.E_24.vs.C_24	FDR.E_24.vs.C_24	FC.interact_12v2	rawP.interact_12v2	FDR.interact_12v2	FC.interact_24v2
TRINITY_DN8098_c0_g1	10	UGPA	BOVIN	UTP--glucose-1-phosphate uridylyltransferase;	6.601287	1	6.610099639	0.004028319	0.079502233	-1.259904	0.002736681	0.4142234	-1.200635	-1.176415	0.006870516	0.07163881	0.3489101	0.7999066	-1.426507	0.00596767	0.2710839	-1.26927	0.0462133	0.4875612	1.123879	0.3124316	0.7885584	-1.188801	0.125121	0.6343004	-1.309117	0.02642444	0.4145562	-1.101208	0.3748407	0.8208913	-1.325107	0.02027968	0.3858383	-1.104298	0.3611423	0.8139625	-1.366706	0.01376293	0.3435199	1.199954	0.2433309	0.7446809	-1.031393
TRINITY_DN347_c0_g1	2	RESIL	DROME	Pro-resilin;	0.928978156	2	12.2520612	0.000282863	0.030341852	-3.452476005	0.002058908	0.386212652	-8.461177619	-1.417076614	0.000116826	0.009411343	0.562737711	0.87929069	-9.299255538	0.002466211	0.213489959	-2.557122495	0.018138806	0.373724551	3.636609335	0.029478478	0.42778202	-10.90954838	0.00067773	0.150041909	-6.644555614	0.004707855	0.253537842	1.641877804	0.412361879	0.838985782	-2.381074602	0.075095802	0.554691211	-2.793390124	0.098105124	0.595118282	-6.187103921	0.004904407	0.255630986	-1.17316363	0.829554439	0.968065943	-2.598450261
TRINITY_DN8691_c0_g1	4	NA	NA	NA	0.4205081	3	5.944018094	0.006076165	0.095253564	-3.502538	0.01849888	0.6599398	-7.150002	-1.279683	0.006493806	0.06952839	0.08501053	0.6320572	-2.815651	0.2625777	0.7569456	1.540085	0.4051347	0.8355511	4.336343	0.08821953	0.5780486	-23.23465	0.001694158	0.1913546	-18.03251	0.005251543	0.2617523	1.288487	0.7833184	0.9580999	1.747176	0.405895	0.8360034	-4.723031	0.09803638	0.5950874	-15.89514	0.006112996	0.2728171	-8.251965	0.07675368	0.5580019	-27.7716
TRINITY_DN4380_c1_g1	8	NA	NA	NA	1.782206575	4	7.482586697	0.002447234	0.064416327	-1.964828423	0.002510747	0.414223395	-1.503590474	-1.64342874	0.006483944	0.069528388	0.110065229	0.658264964	-1.126777656	0.69247071	0.936827162	-1.36999059	0.150584934	0.664481705	-1.215848205	0.484865851	0.869170663	-3.297401131	0.001524797	0.185241527	-2.964242545	0.001886856	0.197939424	1.112392485	0.722529841	0.944032169	-1.062057579	0.822112959	0.966534062	-3.108004356	0.002855231	0.22179194	-2.297969258	0.006431395	0.27706861	-2.926399112	0.019014393	0.379065443	-2.163695551
TRINITY_DN1483_c0_g1	9	NA	NA	NA	3.582519619	5	9.882339508	0.000748016	0.041958748	-1.328261633	0.000464916	0.178377923	-1.290161773	-1.061875959	0.008037191	0.07882924	0.0267326	0.544338448	-1.074354765	0.505085919	0.876843405	1.000195525	0.998486321	0.99968791	1.074564828	0.514181001	0.880708746	-1.64518376	0.00050194	0.13417528	-1.455045766	0.003561339	0.233901415	1.130674923	0.271941461	0.763231223	-1.016890542	0.867850131	0.975824384	-1.557187495	0.001395424	0.181443934	-1.479911581	0.002974763	0.224107043	-1.531322626	0.012088431	0.3311478	-1.455330264
TRINITY_DN11893_c0_g1	1	DPEP2	MOUSE	Dipeptidase 2;	0.565228829	6	6.505669187	0.004288482	0.081005358	-1.542214826	0.009440404	0.545159256	-1.552946285	-1.663067737	0.002298193	0.03771516	0.821811014	0.953542734	-1.872619266	0.02174892	0.39266008	-1.862421316	0.017771634	0.371715414	1.005475641	0.98226737	0.996582578	-2.14177241	0.007446004	0.287595964	-2.306207487	0.003549816	0.233653073	-1.076775234	0.766764654	0.954687126	-1.373293765	0.166106577	0.679744682	-1.570678434	0.088291767	0.57819071	-1.700528412	0.044017734	0.481171704	-1.143730842	0.681605209	0.93401935	-1.238284521
TRINITY_DN22731_c0_g1	2	NA	NA	NA	-0.585144398	7	6.490760258	0.004327205	0.081265925	-1.32067617	0.09215529	0.804158816	-1.770684542	-1.543837281	0.002883957	0.042585864	0.049495416	0.587325985	-1.457317958	0.149713085	0.663305695	-2.351187758	0.006490728	0.277533037	-1.613366353	0.09338467	0.587923629	-3.321464384	0.000726382	0.153410448	-1.794968918	0.02927635	0.426953533	1.850430027	0.043070607	0.47844922	-1.098031267	0.676644559	0.932891769	-2.502591645	0.005528994	0.266265331	1.192931955	0.503448271	0.876268411	-2.279162462	0.02959844	0.42812772	1.309876586
TRINITY_DN18100_c0_g1	1	OVCH1	HUMAN	Ovochymase-1;	-3.389723182	8	8.310146541	0.001581604	0.053541937	-2.01749507	0.079673631	0.787444543	-1.365444612	-11.58564807	0.000850372	0.02192468	0.031973219	0.548013768	-1.149205184	0.774595199	0.956320711	-9.304438626	0.002742562	0.219197164	-8.096411987	0.003116058	0.225380921	-18.79623784	0.000386053	0.122844064	-19.69811082	0.000161218	0.096540499	-1.047981569	0.944021082	0.989850745	1.615561283	0.2093272	0.720127454	-10.1239483	0.002578583	0.216492315	-1.310421362	0.667421935	0.929864466	-16.3558589	0.001118472	0.171750212	-2.117066017
TRINITY_DN6956_c0_g1	3	NA	NA	NA	3.612206	9	6.040416842	0.005715	0.092995274	-1.017868	0.8434729	0.9869315	-1.278987	-1.389959	0.00283681	0.04237044	0.02819686	0.5443384	-1.083971	0.6197192	0.9155098	-1.217424	0.2361755	0.7398914	-1.123115	0.4938488	0.872533	-2.097569	0.000467427	0.1310359	-2.029682	0.000629122	0.1464794	1.033447	0.8392066	0.9697701	1.451678	0.0244102	0.4054595	-1.332995	0.09622246	0.5921402	-1.14846	0.403205	0.8344531	-1.935079	0.009756423	0.3114671	-1.667194
TRINITY_DN3298_c0_g2	2	NA	NA	NA	5.243848361	10	8.648847812	0.001334808	0.050528526	1.083474079	0.543405797	0.960656577	-1.904352026	-1.367783293	0.00087265	0.022198274	0.007377306	0.480592772	-1.384332371	0.171236826	0.685344771	-1.064042496	0.776720079	0.956669287	1.301012296	0.2709223	0.7622913	-3.583202768	8.80676E-05	0.082778706	-3.348288324	0.000160275	0.096540499	1.070159562	0.767365412	0.954799913	2.179968178	0.003071793	0.225365541	-1.18735574	0.454177993	0.856429932	-1.443489805	0.127306307	0.636978762	-2.588397731	0.009250665	0.305173853	-3.14676184
TRINITY_DN2477_c0_g1	10	CAZ	DROME	RNA-binding protein cabeza;	5.971276618	11	6.476396269	0.0043649	0.081658955	1.083962505	0.140440191	0.845656756	-1.355892949	-1.037677722	0.000992334	0.023607932	0.248274434	0.751098321	-1.241290593	0.032811537	0.443127032	-1.119749776	0.233460292	0.73796881	1.108542837	0.291628502	0.776061859	-1.536879554	0.000426245	0.128366757	-1.303855321	0.01181158	0.328912862	1.178719394	0.087077622	0.576078706	1.224538721	0.040287319	0.469777289	-1.011099385	0.902356436	0.982993689	1.051632752	0.588536466	0.906033901	-1.238130348	0.1134758	0.619189979	-1.164416684
TRINITY_DN7223_c0_g1	5	NA	NA	NA	4.548062	12	9.068819988	0.001088791	0.048036401	-1.149055	0.2175925	0.8887993	-2.219388	-1.1737	0.000134155	0.009828053	0.7465799	0.9358009	-2.21045	0.001375608	0.1810444	-1.596022	0.02476632	0.4071922	1.384975	0.1183194	0.6252004	-2.61543	0.000224472	0.1092769	-1.915618	0.003518092	0.2325228	1.365319	0.1178955	0.6247674	-1.022265	0.9006378	0.9825507	-1.209555	0.3330066	0.799562	-1.226968	0.2863697	0.7728133	-1.183211	0.5229483	0.8838494	-1.200245
TRINITY_DN2506_c0_g1	13	APOD	HUMAN	Apolipoprotein D;	7.592379151	13	10.55608311	0.000557756	0.038765875	-1.159757365	0.12360922	0.826215651	-1.967531641	-1.055407137	0.000150405	0.010094212	0.062503751	0.603139146	-1.558187783	0.014784581	0.350291962	-1.465219133	0.031879027	0.438623631	1.063450339	0.711112973	0.941592295	-2.62206638	5.00313E-05	0.079979228	-1.495750641	0.024588081	0.406055924	1.753010367	0.003488213	0.232377051	1.032665565	0.838283474	0.969579024	-1.629536872	0.008113046	0.294408189	1.011586625	0.943076423	0.989691671	-1.682766614	0.035044413	0.450824233	-1.020837503
TRINITY_DN17832_c0_g1	2	NA	NA	NA	0.910392303	14	9.616239491	0.000843505	0.044609544	-1.400577768	0.006983019	0.507281837	-1.936911226	-1.16270188	0.000550344	0.017722049	0.111107321	0.658264964	-1.530233192	0.034811722	0.44995163	-1.394037461	0.073866089	0.552440407	1.09769876	0.615675232	0.914348858	-2.850560017	9.89575E-05	0.083223574	-1.878330545	0.002938458	0.223652132	1.517602972	0.043250448	0.47876637	-1.030585068	0.85426696	0.972951803	-1.9198019	0.00456714	0.251529914	-1.388613625	0.082739931	0.569055431	-1.862827203	0.02428323	0.404938636	-1.347403206
TRINITY_DN5434_c0_g1	5	NA	NA	NA	3.717190339	15	5.858638502	0.00641848	0.097307291	1.118419279	0.445928675	0.944751926	-1.983059305	-1.041776027	0.008305267	0.080747489	0.010293468	0.502473495	-1.431258541	0.206257494	0.717735813	1.273522274	0.340936259	0.803570773	1.822739632	0.045038489	0.484225261	-2.86238253	0.001171969	0.173837309	-2.740885961	0.001437206	0.18249698	1.044327481	0.867257767	0.975638051	2.137504357	0.006429062	0.27706861	1.068802418	0.803921895	0.963030107	-1.633016236	0.07482439	0.554057424	-1.99990599	0.072573885	0.549717169	-3.490579321
TRINITY_DN40559_c0_g1	9	NA	NA	NA	0.408353977	16	7.750795198	0.002116755	0.06096005	1.05530607	0.826184968	0.985015951	-2.338497823	-1.337648323	0.02467902	0.147481251	0.000768353	0.334675156	1.042126338	0.928308699	0.98751743	2.33870666	0.059958053	0.522758923	2.244168076	0.096885241	0.593182389	-7.623181531	0.00046404	0.130719623	-9.785806442	0.000193557	0.10190448	-1.283690596	0.599875058	0.909398897	5.978443174	0.000331353	0.118905991	-1.328827259	0.543070632	0.891263163	-3.828108762	0.011263106	0.323875981	-7.944318255	0.003731475	0.236311265	-22.8861307
TRINITY_DN748_c0_g1	5	NA	NA	NA	1.67439	17	7.07891597	0.003065793	0.070457213	-3.391593	0.002973354	0.4142234	1.197357	-3.215499	0.09677809	0.2986479	0.008767334	0.5024735	1.959258	0.1998225	0.7122541	1.571084	0.3497947	0.8079405	-1.247074	0.6666663	0.9295597	-4.394329	0.01817619	0.37401	-13.56664	0.001557668	0.1872456	-3.087307	0.1155475	0.6217576	1.675515	0.2811787	0.7699106	-5.138496	0.01172323	0.3281428	-12.72106	0.001953272	0.1999232	-8.609626	0.008611855	0.3005141	-21.31433
TRINITY_DN11_c0_g1	4	NA	NA	NA	3.115996621	18	6.446958769	0.004443359	0.082513789	-3.339315622	0.02831021	0.705983444	1.877565506	-10.75488516	0.032480803	0.17024032	0.007175501	0.480101609	1.368724299	0.672001308	0.931141999	1.547203957	0.527787887	0.885733501	1.130398546	0.868984704	0.976134442	-4.175721818	0.062349644	0.527777466	-95.31560845	0.000438035	0.129196057	-22.82613943	0.006817699	0.28136312	2.828756556	0.114583953	0.620705674	-2.020467935	0.357458577	0.811936539	-52.1333963	0.001426655	0.18213245	-5.715411917	0.090852039	0.582788487	-147.4726866
TRINITY_DN4380_c1_g2	1	NA	NA	NA	0.874811272	19	11.93081746	0.000319767	0.031839784	-2.917822342	0.003002516	0.414223395	1.513472786	-6.396571048	0.005591356	0.063660152	0.000962378	0.368799432	1.006900068	0.989078182	0.998096809	1.511196713	0.299863117	0.781047801	1.50084081	0.399332093	0.832559915	-2.811799605	0.047123523	0.490167089	-40.85458845	5.58322E-05	0.079979228	-14.52969421	0.000958242	0.164768762	1.916249317	0.151394012	0.66536164	-1.477470174	0.443232254	0.852161419	-32.21883458	9.69954E-05	0.083223574	-2.831201212	0.134917658	0.646277755	-61.73931976
TRINITY_DN416_c3_g1	3	MANBA	CAPHI	Beta-mannosidase;	5.564274744	20	7.061776775	0.003095868	0.070789051	-1.466878336	0.004134508	0.465681292	1.126773371	-1.660544433	0.018918151	0.12818024	0.027781266	0.544338448	1.021372272	0.911645508	0.984769386	-1.03560719	0.85524737	0.973084393	-1.057740468	0.77829203	0.957059114	-1.335861443	0.143998956	0.657230285	-2.363030735	0.000728535	0.153412627	-1.768919035	0.010515032	0.318512741	-1.004586869	0.980558182	0.996318444	-1.370670216	0.114730499	0.620885073	-2.292249099	0.001077153	0.168988373	-1.364411838	0.258135477	0.754067419	-2.28178286
TRINITY_DN2848_c0_g1	4	HEXA	HUMAN	Beta-hexosaminidase subunit alpha;	4.034107474	21	13.07480195	0.000208989	0.028840296	-1.582573128	0.000386105	0.167224068	-1.139076339	-1.658504838	0.001326682	0.02751359	0.009279785	0.502473495	-1.420240783	0.050037841	0.498383779	-1.184911213	0.29091584	0.77577938	1.198605235	0.290115665	0.77522537	-1.515166728	0.021421185	0.391310939	-2.644237786	7.64868E-05	0.080682552	-1.745179416	0.005867773	0.270558918	-1.185202993	0.281886961	0.770262309	-1.2644195	0.168452786	0.681975447	-2.64488892	8.57378E-05	0.082778706	-1.066837924	0.773175039	0.956024711	-2.231591496
TRINITY_DN11834_c0_g2	1	NA	NA	NA	-1.33793797	22	5.889930621	0.006290467	0.096318176	-1.748870114	0.022116421	0.686761894	1.197341664	-2.44482432	0.039677198	0.188059615	0.013240316	0.502473495	-1.272601977	0.503782589	0.876355822	1.14345522	0.686616764	0.935443756	1.455163374	0.307497585	0.785431627	-1.34004343	0.367732319	0.817397398	-5.708163194	0.001252492	0.176791384	-4.259685221	0.004533987	0.251163944	1.08715062	0.783206676	0.95806535	1.032436709	0.925944321	0.98707502	-6.003794583	0.001165092	0.173442117	-1.05299493	0.911846321	0.984798812	-6.527029003
TRINITY_DN6329_c0_g4	1	MET24	XENTR	Methyltransferase-like protein 24;	0.5488277	23	6.639314855	0.003958872	0.078589051	-1.694558	0.005908551	0.5053561	1.009567	-2.068113	0.014071	0.1088603	0.04561135	0.5800585	-1.403802	0.2128873	0.7231498	-1.216378	0.4399723	0.8506975	1.154084	0.5943584	0.9076577	-1.445432	0.1610003	0.6752091	-3.482928	0.000997097	0.1654555	-2.409611	0.01071336	0.3193042	-1.181773	0.488514	0.8705066	-1.216818	0.45749	0.8577707	-3.38384	0.001349137	0.1804051	-1.029655	0.9341999	0.9884807	-2.86336
TRINITY_DN26028_c0_g1	1	TMPS4	MOUSE	Transmembrane protease serine 4;	0.898425262	24	10.68746556	0.000527622	0.038213655	-1.713224364	0.002712463	0.414223395	-1.104687176	-2.672908726	0.000577263	0.018012028	0.074408895	0.616542516	-1.576855936	0.075647924	0.555839323	-1.794117317	0.022849862	0.398090547	-1.137781376	0.597150686	0.908615509	-2.06857245	0.00822921	0.295975023	-4.399028057	6.61571E-05	0.080682552	-2.126600911	0.011965121	0.330201638	-1.160609277	0.492265925	0.871663885	-1.522526136	0.101905355	0.601677497	-2.845718462	0.00136832	0.180948036	-1.311833506	0.404150487	0.834987609	-2.451917729
TRINITY_DN11817_c0_g1	1	CBPA5	MOUSE	Carboxypeptidase A5;	-2.39762681	25	6.948381122	0.00330378	0.071911211	-3.232522941	0.00151853	0.336235235	-1.534701802	-1.3388084	0.262265216	0.49479557	0.008525878	0.501299497	-1.088220416	0.859561433	0.97399441	2.365641603	0.042728302	0.477451533	2.57433949	0.056884633	0.51642411	-2.897674274	0.04734086	0.490934969	-6.507434558	0.004173655	0.244764333	-2.24574398	0.171769519	0.685767781	1.06665065	0.879852236	0.978522362	-2.496378843	0.090097662	0.58141912	-14.43233351	0.000284976	0.114378752	-2.662764116	0.146802978	0.659995154	-15.39425792
TRINITY_DN11142_c0_g1	4	CBPA3	MOUSE	Mast cell carboxypeptidase A;	-0.998200453	26	6.539129862	0.00420304	0.080426209	-2.069410649	0.003291143	0.425198589	-1.658849624	-1.06296409	0.133904263	0.351727872	0.008421527	0.501299497	-1.39453353	0.350106831	0.808161285	1.836602581	0.05571394	0.514478763	2.561203882	0.015226606	0.3541281	-2.09750821	0.046822366	0.489199386	-3.442384637	0.005051717	0.25830288	-1.641178147	0.210791267	0.721398039	1.023771617	0.939283824	0.989113627	-1.469168552	0.29028884	0.775340862	-6.175491102	0.000287481	0.114664665	-1.504093064	0.388326374	0.827273265	-6.322292511
TRINITY_DN405_c0_g2	3	CBHB	EMENI	1,4-beta-D-glucan cellobiohydrolase B;	8.578832414	27	5.785921779	0.006727891	0.099929935	-1.545778493	0.008222013	0.534160658	-1.326258722	-1.190967654	0.100746723	0.304995266	0.011805511	0.502473495	-1.272256562	0.329698489	0.797803439	1.308306365	0.28740739	0.773561875	1.664501357	0.064064167	0.531822826	-1.646575968	0.056072794	0.515024113	-2.461147485	0.002782389	0.220471024	-1.494706307	0.111934962	0.616809664	1.041048098	0.867448779	0.975715548	-1.243186479	0.370328187	0.818687005	-3.09297421	0.000610108	0.144997494	-1.29421692	0.454508206	0.856583412	-3.219934919
TRINITY_DN1730_c0_g2	2	CBPA2	RAT	Carboxypeptidase A2;	6.226766125	28	6.702785419	0.003812766	0.077524717	-1.559998039	0.000870343	0.25258912	1.070933093	-1.357364427	0.131008336	0.347903841	0.050446714	0.587325985	1.128638576	0.499196115	0.874777469	1.066054557	0.721437775	0.943803154	-1.058706207	0.758884702	0.952894574	-1.335754591	0.119081109	0.625813401	-1.834045132	0.004808788	0.254982653	-1.373040485	0.091293703	0.583962346	-1.088012072	0.632388791	0.919235271	-1.640269765	0.014302921	0.348020654	-2.127272684	0.001207353	0.175761124	-1.507584159	0.118719242	0.62547717	-1.95519217
TRINITY_DN9810_c0_g1	8	NA	NA	NA	2.843538	29	11.52299815	0.000375072	0.034159466	-2.575186	0.006707447	0.5072818	-1.027789	-5.513849	0.003385327	0.04748058	0.001111177	0.3687994	1.025048	0.9592767	0.9923041	1.123142	0.7556473	0.9521128	1.095697	0.8414203	0.9702807	-5.97045	0.002086677	0.2027415	-35.09526	2.75548E-05	0.07355763	-5.878161	0.008288412	0.2967091	2.417332	0.04018669	0.4695646	-2.531717	0.08019326	0.5642967	-16.30599	0.0002348	0.1100066	-6.12	0.01213895	0.3315923	-39.41698
TRINITY_DN8559_c0_g1	4	NA	NA	NA	2.513848	30	15.00113602	0.000108874	0.026141622	-3.323426	0.001329103	0.3200735	1.500388	-9.183854	0.001573812	0.03060685	0.000538178	0.3084544	-1.144075	0.7733065	0.9560247	1.271893	0.5239098	0.8842144	1.45514	0.4062894	0.8362537	-3.565852	0.01435714	0.3480524	-71.49847	1.3138E-05	0.06053448	-20.05088	0.000364071	0.1219672	1.976512	0.09716933	0.59357	-1.576919	0.350928	0.8085188	-46.00953	3.74867E-05	0.07925688	-3.116799	0.08040065	0.5645982	-90.93836
TRINITY_DN367_c5_g1	6	NPAB	LOCMI	Neuroparsin-A;	2.775930237	31	13.6276088	0.000171997	0.027930307	-1.998499201	0.000497453	0.181626569	1.102361385	-3.556305235	0.000170449	0.010549232	0.461496012	0.847618991	-1.376773869	0.184959374	0.698694258	-2.805949252	0.000834869	0.158499118	-2.03806109	0.011728737	0.328142807	-2.125633721	0.008466621	0.299428054	-4.088784806	0.000111035	0.086176751	-1.923560379	0.027170031	0.417951562	-1.525189802	0.07538807	0.555557168	-2.354776589	0.00417613	0.244856598	-2.222482422	0.008532721	0.29996812	-1.543923638	0.192766649	0.705532323	-1.457184161
TRINITY_DN2085_c0_g2	9	CACP	COLLI	Carnitine O-acetyltransferase {ECO:0000305};	6.247740087	32	7.083460767	0.003057875	0.070418235	-1.196894051	0.006667449	0.507281837	-1.077068678	-1.320282531	0.002018358	0.035239111	0.677158116	0.914761796	-1.184508678	0.099373917	0.597406761	-1.391027247	0.005075294	0.258316593	-1.174349562	0.131389413	0.642029665	-1.293050311	0.018481348	0.375746364	-1.349713257	0.008532154	0.29996812	-1.043821145	0.655413634	0.926119813	-1.174162009	0.112791029	0.618282845	-1.281755532	0.021711538	0.392623275	-1.139288991	0.201553217	0.713782179	-1.091634308	0.521428241	0.883313501	1.030609458
TRINITY_DN18868_c0_g2	1	NA	NA	NA	2.356419565	33	5.857764008	0.006422101	0.097307291	-1.671659711	0.010160663	0.556603661	-1.038941949	-2.233654295	0.007872555	0.077957581	0.208335954	0.725869519	-1.069679602	0.811186457	0.964268235	-1.684201808	0.08369817	0.570439395	-1.574491842	0.140672817	0.65349169	-2.253952751	0.014748588	0.350223329	-3.07771973	0.002390833	0.211536803	-1.365476596	0.325832512	0.795613826	-1.066528662	0.809961623	0.964078175	-2.247313313	0.016094134	0.360684371	-1.948980395	0.045302222	0.484903796	-2.10712885	0.074768081	0.55395882	-1.827405549
TRINITY_DN1694_c0_g1	3	S2611	MOUSE	Sodium-independent sulfate anion transporter;	3.920906914	34	6.173746679	0.005255986	0.089110318	-1.260280263	0.002535783	0.414223395	-1.092782414	-1.178631394	0.036845503	0.180497942	0.075189103	0.617800152	-1.05609816	0.620713504	0.915818084	-1.023777907	0.8245868	0.967078296	1.031569594	0.782360561	0.957956251	-1.332726746	0.019580403	0.382187317	-1.482804699	0.00314549	0.225585608	-1.112609695	0.341117769	0.803609564	-1.030770844	0.773384525	0.956024711	-1.300765331	0.031461382	0.436834533	-1.492933028	0.002994957	0.22449283	-1.26193454	0.143794938	0.657023784	-1.448365596
TRINITY_DN1934_c1_g2	2	NRX4	DROME	Neurexin-4;	1.854811891	35	7.162628906	0.002923722	0.068935314	-1.883452919	0.001886029	0.376329819	-1.399542879	-1.606533878	0.013694292	0.107117379	0.099449596	0.647185467	-1.092346962	0.736869052	0.947866342	-1.532513279	0.125297448	0.634558511	-1.402954677	0.231639448	0.736737867	-2.880724328	0.002607678	0.216800688	-2.357011702	0.007681773	0.290009752	1.222193478	0.501146736	0.875357936	-1.181014526	0.510537253	0.879176397	-3.114557367	0.001687978	0.190815278	-1.81640518	0.050377875	0.499290586	-2.637188026	0.019420105	0.381415296	-1.538004097
TRINITY_DN1041_c4_g1	2	CO1A2	HUMAN	Collagen alpha-2(I) chain;	0.886591558	36	5.97318199	0.005964158	0.094777631	-1.899604299	0.005819913	0.505356087	-1.24557456	-2.293336685	0.007366164	0.074707825	0.422823785	0.83212143	-1.396790476	0.292899409	0.776936136	-1.968639873	0.045340015	0.485029067	-1.409402417	0.298264596	0.779983878	-2.547276048	0.013040131	0.33814638	-3.327661092	0.002900518	0.223253568	-1.30636061	0.450642681	0.855252543	-1.305240751	0.36637359	0.816674223	-2.380320139	0.020832651	0.388489982	-2.206294265	0.033705506	0.446150399	-1.823663671	0.17609833	0.690175369	-1.690335107
TRINITY_DN10279_c0_g1	3	CP2U1	RAT	Cytochrome P450 2U1;	2.376269772	37	6.162926267	0.005291589	0.089259084	-1.811491513	0.002270435	0.411018913	-1.364785744	-1.391034656	0.044026612	0.197785476	0.067653654	0.609606462	-1.233037646	0.435959024	0.848801636	1.021355023	0.931969483	0.988195576	1.259369193	0.396248474	0.830988881	-2.101312137	0.015212292	0.353977504	-2.697224568	0.003212732	0.226606514	-1.283590629	0.392226374	0.82901621	-1.081849746	0.747752834	0.950254359	-1.843661473	0.042021785	0.474481753	-2.980305494	0.001793886	0.194763584	-1.704175168	0.15770463	0.671668461	-2.75482386
TRINITY_DN21766_c0_g2	6	CAPR2	DANRE	Caprin-2;	-0.749313086	38	6.459169234	0.004410616	0.082107825	-1.904672649	0.001215775	0.305794517	-1.408859345	-1.067345716	0.206779334	0.437069614	0.031127582	0.548013768	1.267628913	0.341075541	0.803609564	1.083280959	0.73910369	0.948191486	-1.17017557	0.536206963	0.888837791	-2.685545542	0.004378088	0.248543666	-1.738677241	0.050113571	0.498654371	1.544591186	0.159197728	0.67351588	-1.025239743	0.916876732	0.985691435	-3.490198207	0.000841576	0.158499118	-1.931014397	0.024625477	0.406376477	-3.404275176	0.003958741	0.240349991	-1.883475948
TRINITY_DN4374_c0_g1	11	C1QT3	MOUSE	Complement C1q tumor necrosis factor-related protein 3;	6.616847054	39	6.193437976	0.00519191	0.088634443	-2.279826011	0.022452417	0.687760994	1.236535755	-7.544282652	0.00203586	0.035399259	0.77157383	0.941925082	-1.702728528	0.335196529	0.800907881	-5.635952698	0.008770888	0.301723872	-3.309953763	0.055384849	0.513447048	-2.897738435	0.066190721	0.536952073	-8.166987372	0.002487232	0.214261315	-2.818400472	0.078799765	0.562156565	-1.687455257	0.339529307	0.802694569	-2.871746069	0.067485385	0.539752775	-2.445269951	0.137114248	0.648600252	-1.701820571	0.488888333	0.87063919	-1.449087281
TRINITY_DN11921_c2_g2	2	NA	NA	NA	1.627223633	40	6.229424888	0.005077152	0.088070114	-2.5975325	0.010231294	0.556603661	1.344923332	-8.802223004	0.003132043	0.04513053	0.80535394	0.949688732	-2.688538672	0.019849623	0.383177259	-9.722954703	0.001186194	0.174786426	-3.616445917	0.022576532	0.396984072	-1.810010207	0.143217889	0.656367743	-5.925008041	0.005432663	0.264572362	-3.273466646	0.044792608	0.483399279	-3.495767316	0.003228852	0.226992321	-2.353462343	0.047604413	0.491503084	-2.130262877	0.214127594	0.72440067	1.485372105	0.443999934	0.85253738	1.641002786
TRINITY_DN22424_c1_g1	3	NA	NA	NA	-0.841884379	41	6.006397433	0.005839515	0.093884312	-1.738157361	0.008467786	0.534160658	1.231388702	-3.00207361	0.004854887	0.058145118	0.608320539	0.892097459	-1.28400766	0.356742837	0.811555672	-2.151274317	0.018205319	0.374085046	-1.675437293	0.092290905	0.58584018	-1.541925508	0.133232616	0.644174801	-3.402136361	0.001723188	0.19224859	-2.206420702	0.026591755	0.415286627	-1.403584373	0.193797933	0.70653665	-1.685521524	0.080282976	0.564455865	-2.219700851	0.026657365	0.415546498	-1.2008694	0.619120224	0.915321701	-1.58145167
TRINITY_DN1682_c1_g1	3	NA	NA	NA	0.571021342	42	11.1864451	0.000429305	0.03609524	-1.601306373	0.003307163	0.425198589	1.176487824	-2.97743884	0.000404233	0.015544074	0.073924262	0.616311993	-1.414956065	0.111421231	0.615982352	-1.835904729	0.008214335	0.295829926	-1.297499459	0.227419871	0.733859548	-1.520285035	0.059666583	0.522200825	-4.10438528	8.29956E-05	0.082281979	-2.699747208	0.001613988	0.188795755	-1.19567849	0.360167393	0.813562874	-1.284684494	0.246409583	0.746822167	-2.673082714	0.001623056	0.188819491	-1.074439746	0.798451666	0.961775922	-2.235619973
TRINITY_DN4736_c0_g1	11	C1QT3	HUMAN	Complement C1q tumor necrosis factor-related protein 3;	5.283027514	43	11.70856466	0.00034862	0.033439496	-1.641678854	0.003761464	0.454747593	1.166545274	-3.429595834	0.000136804	0.009905198	0.78403535	0.94505901	-1.510710347	0.09764632	0.594378585	-3.412263183	0.000282114	0.114378752	-2.258714379	0.006185917	0.273720024	-1.668240046	0.044786522	0.483391206	-2.954893053	0.000690695	0.150640501	-1.77126371	0.032406798	0.441118251	-1.666336379	0.043225148	0.47876637	-1.840094021	0.020788768	0.388066526	-1.442985352	0.159357482	0.673716537	-1.10427525	0.762056538	0.953777817	1.154783988
TRINITY_DN409_c0_g1	13	FUCTC	DROME	Alpha-(1,3)-fucosyltransferase C;	2.937086179	44	8.26219051	0.00162071	0.05406755	-1.308738651	0.042026859	0.735050975	-1.016798488	-2.44947456	0.000354733	0.014801795	0.852508507	0.962144742	-1.664545482	0.023340627	0.400436387	-2.371106313	0.001033755	0.166521188	-1.424476735	0.110569733	0.614413512	-1.521412745	0.045994642	0.487045122	-2.572940429	0.000512636	0.135334061	-1.691152146	0.025042925	0.408328946	-1.312329523	0.15030955	0.664155183	-1.199483513	0.369430781	0.818350801	-1.424038083	0.116256593	0.622353467	1.094078834	0.737795775	0.948020426	-1.085122339
TRINITY_DN10743_c1_g1	1	NA	NA	NA	3.204272337	45	14.64886611	0.000122004	0.027253835	-1.420590631	0.004626664	0.481703296	1.078173755	-2.781845061	3.72552E-05	0.006147836	0.392253369	0.818101471	-1.56369061	0.016923119	0.365691084	-3.176963174	3.85803E-05	0.07925688	-2.031708289	0.001929032	0.199243606	-1.530398733	0.020751685	0.387853553	-2.259253369	0.000434004	0.128954354	-1.476251463	0.043402774	0.47908104	-1.602999685	0.009009123	0.30370757	-1.568870895	0.017345208	0.369046304	-1.139951029	0.483604412	0.868572624	1.021753728	0.923498726	0.986693921	1.406200481
TRINITY_DN1279_c0_g1	7	GBS76	DROME	Glycogen-binding subunit 76A;	6.445156653	46	7.221243144	0.002828824	0.067834847	-1.243619835	0.03329724	0.722477185	1.205082237	-1.977715887	0.00075745	0.020632882	0.944170476	0.984688255	-1.17053215	0.334301679	0.800238773	-1.745841758	0.004581276	0.251729624	-1.491494068	0.03214646	0.440219468	-1.163448557	0.34818088	0.807175041	-1.859114946	0.002085415	0.202741492	-1.597934807	0.011010913	0.321845849	-1.220298017	0.223695442	0.731543663	-1.212913261	0.236238287	0.739891406	-1.299473031	0.128072681	0.63783546	1.006088445	0.978402141	0.995990479	-1.064881704
TRINITY_DN10422_c0_g1	3	NA	NA	NA	0.051988623	47	6.042679335	0.005706829	0.092939202	-1.370586125	0.055284941	0.758702534	1.228890319	-2.877880234	0.001462846	0.029331873	0.874586399	0.968327067	-1.41753593	0.163308029	0.677173658	-2.870107832	0.00192832	0.199243606	-2.024716109	0.019705595	0.382869526	-1.344350133	0.224933059	0.73222624	-2.348194659	0.005312758	0.262161617	-1.746713598	0.049383186	0.496562883	-1.491540089	0.095304351	0.590207351	-1.41453354	0.168046436	0.681634394	-1.220311805	0.474586998	0.865065997	1.054439535	0.871556846	0.976748387	1.22226146
TRINITY_DN1029_c9_g1	1	NA	NA	NA	2.971959597	48	21.95019726	1.66095E-05	0.015419994	-1.521132755	0.000411896	0.167224068	1.127265613	-2.878085614	6.42423E-06	0.003424073	0.763797948	0.940521136	-1.404528992	0.031218122	0.436301667	-2.709183919	2.20825E-05	0.073435589	-1.928891418	0.000895489	0.160713769	-1.612577079	0.005298769	0.262086477	-2.712330886	2.14987E-05	0.072999843	-1.681985265	0.00483725	0.255296665	-1.452119865	0.015610256	0.35687462	-1.667217426	0.003801723	0.237569636	-1.453806636	0.030538356	0.432943684	-1.148126588	0.483327038	0.868450853	-1.001161592
TRINITY_DN8748_c0_g1	9	FUCTC	DROME	Alpha-(1,3)-fucosyltransferase C;	1.586538	49	6.391919267	0.004594521	0.083606257	-1.265295	0.2344881	0.8915194	1.195654	-3.783732	0.001420681	0.02892082	0.1180643	0.662648	-1.162394	0.6345003	0.920052	-1.971394	0.06185867	0.5265375	-1.695977	0.1384723	0.6505934	-2.276962	0.01653285	0.3632527	-6.073817	0.000175674	0.09921135	-2.667509	0.01444219	0.3485991	1.438926	0.205997	0.7174905	-1.361332	0.3368114	0.8016322	-2.141163	0.0533544	0.5075445	-1.958855	0.1278558	0.6375985	-3.080975
TRINITY_DN29153_c0_g1	7	NA	NA	NA	2.656536693	50	8.234948684	0.001643428	0.054309913	-3.043090641	0.012401484	0.577709501	1.269085765	-13.78354284	0.002850651	0.042370437	0.022806395	0.530387015	-1.300781011	0.622800661	0.916393618	-2.31198401	0.133053093	0.644078606	-1.777381427	0.309480769	0.786842319	-6.579224812	0.003507155	0.232377051	-64.7509168	0.00013118	0.092475874	-9.841724314	0.010469529	0.318235797	1.713019564	0.24545614	0.745886516	-2.952624473	0.069652822	0.544403283	-16.34928531	0.003148645	0.225651426	-5.057903488	0.036149357	0.455382204	-28.0066456
TRINITY_DN5103_c0_g2	3	FUCTC	DROME	Alpha-(1,3)-fucosyltransferase C;	2.016156753	51	8.959837718	0.001147117	0.048251769	-1.340889072	0.118233918	0.826215651	1.118037889	-4.144370857	0.000392252	0.015442746	0.05680398	0.591197768	-1.204109469	0.520904356	0.883139422	-2.142569621	0.027093948	0.417652955	-1.779381091	0.082832375	0.569240589	-2.753465228	0.00305308	0.225238457	-7.170109	3.80699E-05	0.07925688	-2.604031068	0.01097684	0.321556418	1.469632098	0.143461408	0.656595033	-1.555983531	0.146631814	0.659853586	-2.277100435	0.027314992	0.418304366	-2.286723341	0.047176886	0.490313269	-3.34649989
TRINITY_DN2617_c0_g1	2	NA	NA	NA	3.672223345	52	7.668970029	0.002211705	0.062040105	-1.333898517	0.113562291	0.826215651	1.028520304	-3.554795453	0.000520678	0.017307779	0.24709172	0.751098321	-1.368804321	0.274155518	0.765049685	-2.439886935	0.010886663	0.320748001	-1.782495056	0.075655841	0.555839323	-2.45497746	0.006023575	0.271501428	-5.035547081	0.000149189	0.094980533	-2.051158172	0.034348423	0.448754795	1.159680205	0.566077605	0.898639431	-1.546564003	0.140691525	0.653522717	-1.779666869	0.088943384	0.579335423	-1.79351966	0.141767517	0.654824654	-2.063844438
TRINITY_DN74245_c0_g1	1	NA	NA	NA	1.482802	53	7.025267433	0.003161091	0.071272528	-1.134466	0.4627599	0.9499292	-1.141677	-3.179616	0.00055253	0.01772205	0.2251655	0.7359421	-1.41894	0.2282485	0.7343723	-2.520456	0.009103237	0.303806	-1.776296	0.07840361	0.5611052	-2.920768	0.001700057	0.1916889	-4.57945	0.000164547	0.0965405	-1.567892	0.151652	0.6656545	1.368246	0.2094044	0.7201539	-1.504419	0.1684273	0.6819741	-1.327914	0.3690318	0.8181747	-2.058416	0.0702395	0.5453175	-1.816913
TRINITY_DN12994_c0_g1	2	POMT2	DROPS	Protein O-mannosyl-transferase 2;	4.444486367	54	7.522257573	0.002394735	0.064077566	-1.088090617	0.510645457	0.95602454	-1.116355171	-2.326252296	0.000459968	0.016371536	0.140860308	0.683220715	-1.260336004	0.30018024	0.781288892	-1.867991841	0.016180071	0.361122271	-1.482137966	0.109375607	0.612400599	-2.300251108	0.001984444	0.200833626	-3.234007649	0.000167145	0.097433339	-1.405936786	0.145850062	0.658784005	1.348610674	0.164541949	0.678394631	-1.353325649	0.182513048	0.696114167	-1.283747099	0.29025198	0.775306898	-1.825109416	0.063298874	0.530077462	-1.73127504
TRINITY_DN14139_c0_g8	1	NA	NA	NA	3.613605468	55	7.479785263	0.002450992	0.064440314	-1.084011905	0.555567834	0.962655761	1.022440872	-2.575178796	0.000736079	0.020383575	0.046900782	0.584331201	-1.03557192	0.880634162	0.978689766	-1.694434018	0.048940582	0.49548614	-1.636230169	0.067095604	0.538740157	-2.378760497	0.002272297	0.208226156	-3.827823564	0.00010664	0.085364753	-1.609167282	0.072062853	0.548562187	1.59709904	0.045327376	0.484966897	-1.438263977	0.139571606	0.652165538	-1.414475408	0.187608483	0.701013952	-2.297050017	0.02002656	0.384296042	-2.259057316
TRINITY_DN8179_c0_g1	8	CFA58	HUMAN	Cilia- and flagella-associated protein 58 {ECO:0000312|HGNC:HGNC:26676};	1.375961	56	7.532771033	0.002381044	0.063940373	-1.32279	0.05830714	0.7587268	1.107231	-2.600329	0.000827745	0.02168712	0.1804659	0.7113418	-1.229978	0.3725776	0.8196225	-1.739203	0.03233011	0.4408261	-1.414012	0.1666558	0.6803038	-1.724467	0.02660292	0.4154369	-3.511303	0.000211083	0.106381	-2.036167	0.01260177	0.3351823	1.069385	0.7470812	0.9501376	-1.311062	0.2471314	0.7473949	-1.887921	0.02488417	0.4078458	-1.402031	0.2843557	0.7719181	-2.018915
TRINITY_DN2606_c0_g1	1	ANNU	SCHAM	Annulin;	6.876146782	57	6.357456787	0.004692232	0.084371645	-1.118890035	0.210007378	0.883248409	1.0632958	-1.788485561	0.000971115	0.023411204	0.358035752	0.80365447	-1.165352485	0.318896213	0.791772474	-1.486683233	0.021025141	0.38922641	-1.275736957	0.140402503	0.6531994	-1.35743779	0.058608599	0.519978572	-2.023477293	0.000507291	0.134441564	-1.49065932	0.018330985	0.374773691	1.042141685	0.781985977	0.957909434	-1.117727307	0.458535603	0.858180867	-1.306029914	0.100723766	0.599693295	-1.164830219	0.474592523	0.865065997	-1.361068214
TRINITY_DN880_c0_g1	7	A4GAT	MOUSE	Lactosylceramide 4-alpha-galactosyltransferase;	4.722197	58	7.283189674	0.002732425	0.067344784	-1.377874	0.1239815	0.8262157	1.471451	-4.776731	0.000526853	0.0174362	0.5107772	0.8654411	-1.163088	0.6373524	0.9207878	-3.050591	0.006860135	0.2815633	-2.622838	0.01559813	0.3568746	-1.896823	0.06283283	0.5287943	-5.083137	0.000482024	0.1324109	-2.679816	0.01369862	0.3432196	1.012771	0.9674034	0.9938172	-1.610286	0.1544749	0.6683154	-1.645268	0.1869559	0.700509	-1.630851	0.2833149	0.7712352	-1.666279
TRINITY_DN2578_c1_g1	2	NA	NA	NA	4.798725753	59	6.051526271	0.005675011	0.09286683	-1.217863208	0.2698832	0.896601086	1.420419055	-3.160980663	0.00242778	0.038648133	0.067498179	0.609606462	1.109941006	0.722495213	0.944032169	-1.504122731	0.197367436	0.710188004	-1.669487498	0.119628524	0.626624426	-1.738956652	0.075194959	0.555001075	-4.676747404	0.000308541	0.116968149	-2.689398495	0.007193686	0.284849921	1.492168681	0.176884439	0.691040767	-1.293512805	0.384985202	0.825720436	-2.083736115	0.03828262	0.462422739	-1.930139296	0.125908119	0.635278689	-3.109285769
TRINITY_DN6381_c0_g1	3	STAN	DROME	Protocadherin-like wing polarity protein stan;	5.436808	60	5.957145733	0.006025445	0.094984683	-1.080748	0.5799864	0.9662984	1.207144	-2.670987	0.00096454	0.02337719	0.3806444	0.8145765	-1.125486	0.6221301	0.9162208	-1.929956	0.02011022	0.3847891	-1.714775	0.051941	0.5031008	-1.628597	0.05735538	0.5170958	-3.062226	0.000564128	0.1409901	-1.880285	0.02074264	0.3878536	1.220665	0.4024313	0.8340319	-1.185432	0.4768662	0.865865	-1.29985	0.3078057	0.7856352	-1.447016	0.2807775	0.769606	-1.586682
TRINITY_DN1843_c0_g1	5	FBP1	STRPU	Fibropellin-1;	6.506905885	61	6.620169632	0.004004222	0.079233897	-1.088322156	0.545181401	0.961312706	1.097585671	-2.597177742	0.000789117	0.020868282	0.183450518	0.711447253	-1.170437625	0.516159714	0.881341811	-1.804279486	0.030189902	0.431014131	-1.541542623	0.105983483	0.607610007	-1.841944502	0.023027422	0.399097013	-3.406129098	0.00026314	0.112136783	-1.849202891	0.022348265	0.395786271	1.320903374	0.256744617	0.753066478	-1.191398961	0.465865138	0.861397627	-1.429177741	0.164468163	0.678360705	-1.573722907	0.195952728	0.708688521	-1.8878057
TRINITY_DN6744_c0_g1	1	PDIA4	HUMAN	Protein disulfide-isomerase A4;	3.910165	62	7.347567061	0.002636292	0.06660462	-1.268204	0.1243705	0.8262157	-1.02502	-2.701157	0.000670458	0.01940813	0.1968432	0.7199626	-1.238225	0.3910284	0.8283861	-2.029484	0.01650384	0.3630683	-1.639027	0.07913897	0.5626651	-2.292	0.004590334	0.2518047	-3.685074	0.000245311	0.1110946	-1.607799	0.08929612	0.5799155	1.181144	0.4719016	0.86379	-1.567156	0.08901101	0.5794038	-1.537297	0.1290825	0.6392433	-1.851037	0.08558235	0.5737973	-1.815769
TRINITY_DN5413_c0_g1	8	CAPR2	DANRE	Caprin-2;	2.674551002	63	7.055489255	0.003106987	0.070828672	-1.21333641	0.227909557	0.890378163	1.927858884	-3.510910208	0.00068704	0.019643508	0.206173684	0.724274311	1.407016917	0.206774508	0.718044799	-1.838885072	0.0512538	0.501175442	-2.587342406	0.005593365	0.267359508	-1.329133363	0.284780533	0.772067977	-3.477039437	0.000793719	0.156409208	-2.616019982	0.005137481	0.259447111	1.255624379	0.372546314	0.819618787	-1.489388991	0.147494233	0.660817363	-1.505897076	0.187656933	0.701065571	-1.870113127	0.102869962	0.603248016	-1.89084108
TRINITY_DN1572_c1_g1	5	NA	NA	NA	5.414090986	64	10.83340537	0.000496361	0.037578019	-1.098131973	0.06217065	0.764287974	1.05157355	-1.468939867	0.00017599	0.01057082	0.046662	0.583609869	-1.060291363	0.47497594	0.865127619	-1.223263751	0.027863306	0.420522304	-1.153705287	0.111685578	0.616517031	-1.252851179	0.01461362	0.349507156	-1.677444943	3.54162E-05	0.07925688	-1.338901995	0.003256723	0.228007561	1.06957918	0.405717109	0.83595343	-1.104743161	0.230096715	0.735630494	-1.282080302	0.010137434	0.314980637	-1.181610284	0.159369164	0.673716537	-1.371286398
TRINITY_DN11078_c0_g1	3	FUCTC	DROME	Alpha-(1,3)-fucosyltransferase C;	-0.866822697	65	13.69033367	0.000168306	0.027930307	-2.07540919	0.006023209	0.505356087	1.315242832	-9.346793112	0.000119929	0.009522543	0.022755282	0.530387015	-1.596123252	0.125658198	0.635006643	-2.785710758	0.003752322	0.236311265	-1.745298025	0.084268009	0.571737772	-3.385199894	0.000754275	0.155450111	-23.84422958	1.60921E-05	0.066232258	-7.0436696	0.000987533	0.165325674	1.266342902	0.334298718	0.800238773	-1.674813966	0.097856557	0.594825274	-6.759210206	0.001249007	0.176616819	-2.120888778	0.064158096	0.532031285	-8.559477868
TRINITY_DN491_c0_g1	6	S2611	MOUSE	Sodium-independent sulfate anion transporter;	5.288137018	66	9.03586703	0.001106052	0.048036401	-1.094834979	0.115480295	0.826215651	1.036119898	-1.495361382	0.000415357	0.015620606	0.044767503	0.578055828	-1.035075963	0.718099586	0.942916144	-1.226171878	0.052979671	0.506399729	-1.184620185	0.109820105	0.613289016	-1.345717529	0.007752985	0.29073119	-1.760074115	6.83367E-05	0.080682552	-1.307907549	0.01411781	0.346558684	1.124531865	0.224054992	0.731801443	-1.156138651	0.143760061	0.656995234	-1.276461847	0.025786688	0.411600771	-1.300114753	0.067779225	0.54043347	-1.435422021
TRINITY_DN4903_c0_g1	6	NET1	CHICK	Netrin-1;	3.409605234	67	5.887658433	0.006299661	0.096318176	-1.121252145	0.28638164	0.902700766	-1.027798055	-1.911776141	0.001199811	0.026181737	0.385232474	0.816544593	-1.255250706	0.230989332	0.736340276	-1.614461354	0.020327666	0.385838261	-1.286166459	0.202755458	0.714674955	-1.608874416	0.018040825	0.37318864	-2.326774053	0.000565945	0.140993346	-1.446212352	0.068847114	0.542790186	1.094299304	0.593015832	0.907262134	-1.171266032	0.394392325	0.830131715	-1.317014132	0.166120752	0.6797678	-1.281715604	0.327351212	0.796565465	-1.441207649
TRINITY_DN597_c1_g1	2	NA	NA	NA	2.953974	68	7.407833352	0.002549867	0.065667062	-1.739401	0.008113543	0.5308274	1.417834	-3.507926	0.001658323	0.03159888	0.4771719	0.8526792	-1.167087	0.5811962	0.9037739	-2.186573	0.02165946	0.392532	-1.873531	0.05630197	0.515571	-1.49519	0.1629709	0.6767573	-3.969277	0.000922987	0.1625965	-2.654697	0.009698405	0.3104907	-1.312863	0.3129188	0.7888018	-1.681949	0.08369897	0.5704394	-2.383235	0.0213286	0.3909815	-1.281131	0.5210083	0.8831748	-1.815296
TRINITY_DN1295_c0_g2	2	ENDUB	DANRE	Poly(U)-specific endoribonuclease-B;	5.930625788	69	7.079277815	0.003065162	0.070457213	-1.433638327	0.142483196	0.845778454	2.194290093	-6.474544558	0.000595697	0.018222688	0.555825102	0.877254013	-1.087046741	0.83419842	0.96876588	-3.224065081	0.01260347	0.335182331	-2.9658937	0.021690753	0.392623275	-1.237009176	0.591296501	0.906767907	-5.925440014	0.000919024	0.162348913	-4.790134244	0.002109218	0.203536886	-1.121052022	0.771961281	0.955755145	-1.275705622	0.539253262	0.889915115	-2.060357451	0.104042451	0.604534974	-1.13795399	0.817266944	0.965472881	-1.837878537
TRINITY_DN9239_c0_g4	1	VMO1	HUMAN	Vitelline membrane outer layer protein 1 homolog;	7.302883	70	14.00870538	0.000150945	0.027930307	-1.325305	0.0163714	0.6389646	-1.089017	-2.433437	4.07375E-05	0.006147836	0.1407348	0.6832207	-1.644751	0.01503365	0.3526903	-1.987245	0.002275093	0.2082262	-1.208234	0.3207217	0.7925823	-1.754646	0.007290481	0.285733	-3.245066	2.65247E-05	0.07355763	-1.849414	0.004124537	0.2435912	-1.101443	0.5876245	0.9057674	-1.175036	0.3677178	0.8173974	-1.798599	0.006587221	0.2786889	-1.066815	0.7964846	0.961492	-1.632947
TRINITY_DN682_c0_g1	6	GLBL2	MOUSE	Beta-galactosidase-1-like protein 2;	7.932464	71	6.116917411	0.005446156	0.090783967	-1.190297	0.07015374	0.7792298	1.054452	-1.744539	0.001683997	0.03193426	0.3610562	0.8041916	-1.115229	0.4860138	0.8695603	-1.46286	0.02944627	0.4276573	-1.311712	0.1139523	0.619871	-1.406898	0.04311575	0.4785	-1.97302	0.000857529	0.1594406	-1.40239	0.04422502	0.4819273	1.002968	0.9846301	0.9970545	-1.257799	0.1523054	0.6661216	-1.34475	0.07992301	0.5639265	-1.261533	0.2979518	0.7798451	-1.348742
TRINITY_DN9954_c0_g1	5	MET24	HUMAN	Methyltransferase-like protein 24;	0.4342171	72	6.677768474	0.003869588	0.077932255	-1.3209	0.1443866	0.8468739	1.044823	-3.304053	0.001500245	0.02986591	0.09037702	0.6373195	-1.282148	0.4224917	0.8433172	-1.805286	0.07440532	0.5533526	-1.408016	0.2957428	0.7785115	-2.360604	0.01151814	0.3260972	-5.787689	0.000156597	0.09638613	-2.451783	0.01861995	0.3765587	1.368185	0.2619698	0.7566716	-1.345675	0.3409119	0.8035708	-2.343228	0.02570232	0.4113047	-1.841132	0.1530968	0.6669123	-3.205968
TRINITY_DN9505_c0_g1	1	NA	NA	NA	-1.670239	73	6.017224803	0.005799545	0.093565606	-1.960537	0.05215498	0.7557661	2.174642	-8.818337	0.003759046	0.05035119	0.1302387	0.6735421	-1.896828	0.1735161	0.6874954	-3.326178	0.01997447	0.3839664	-1.753547	0.2480137	0.7478568	1.017224	0.9650348	0.9934125	-10.75078	0.001747522	0.1929967	-10.93596	0.001624816	0.1888914	-1.65079	0.1939087	0.7066534	1.168835	0.7159368	0.9424701	-5.335638	0.01684555	0.36536	1.9295	0.271231	0.7625638	-3.232173
TRINITY_DN11878_c0_g1	1	NA	NA	NA	-2.869251736	74	8.620303984	0.001353774	0.050659952	-2.06853274	0.03054589	0.706489203	1.576858557	-13.71515294	0.00060189	0.018313141	0.1334526	0.677752335	-2.503793926	0.046782428	0.489057756	-4.997850898	0.004434876	0.249370196	-1.99611112	0.154493149	0.668319721	-2.203010642	0.051490697	0.501681854	-23.86850815	8.5876E-05	0.082778706	-10.83449517	0.000946363	0.163950115	-1.28186533	0.447743288	0.853934349	-1.127873558	0.770221271	0.955429589	-6.121873921	0.007658976	0.289644276	1.136532833	0.808627107	0.963922868	-4.775754347
TRINITY_DN28508_c0_g1	1	NA	NA	NA	7.028389034	75	8.251805789	0.001629327	0.05406755	-1.21019136	0.064400708	0.770609972	1.067289839	-2.023884896	0.000419796	0.015707309	0.295205524	0.77482565	-1.252316733	0.19112923	0.704215149	-1.628993021	0.011908348	0.32948658	-1.300783562	0.147878587	0.661188339	-1.418753272	0.050899522	0.500429691	-2.355971432	0.00022913	0.110006567	-1.660592774	0.008551868	0.29996812	-1.026532929	0.873361433	0.977188846	-1.162962143	0.36473759	0.815723806	-1.484648629	0.034575016	0.44945615	-1.132902911	0.593994709	0.907591098	-1.446274724
TRINITY_DN3218_c0_g1	5	A4GAT	PANTR	Lactosylceramide 4-alpha-galactosyltransferase;	2.507373181	76	5.922445289	0.006160601	0.095492643	-1.23863908	0.515371063	0.956356395	1.564385417	-12.70969137	0.000843236	0.021876351	0.596260173	0.889861883	-2.166674144	0.087619272	0.576986121	-14.9247892	0.000623045	0.146093631	-6.888340472	0.003946756	0.240349991	-2.396921914	0.042351107	0.476074012	-6.918597163	0.004100362	0.243015212	-2.886450795	0.07670561	0.557814925	-1.547467026	0.233619823	0.738221065	-1.711912995	0.215109644	0.725098033	1.394019208	0.596563803	0.908409461	-1.106267834	0.85453083	0.972995747	2.157198757
TRINITY_DN3008_c0_g1	9	AL8A1	HUMAN	2-aminomuconic semialdehyde dehydrogenase {ECO:0000305|PubMed:29703752};	4.253311326	77	19.54398485	2.97825E-05	0.018443407	-1.114173559	0.082205354	0.792210161	1.046424422	-2.042398324	3.52011E-06	0.002967787	0.741240641	0.934276619	-1.438997079	0.003263778	0.228148657	-2.015345112	1.84514E-05	0.069614004	-1.400520642	0.007243101	0.285183216	-1.296178459	0.018921018	0.37824785	-1.977987751	1.95317E-05	0.070024943	-1.526014985	0.001199608	0.175372361	-1.160895591	0.134613378	0.645985431	-1.045678188	0.654068682	0.925741053	-1.139376697	0.226959182	0.73351859	1.11018438	0.45358514	0.856243073	1.018886548
TRINITY_DN18766_c1_g1	1	TM11D	MOUSE	Transmembrane protease serine 11D;	-0.318789222	78	5.953668002	0.006038833	0.095046529	-1.154274814	0.499442594	0.953542944	1.32284923	-5.014686685	0.000761093	0.020633361	0.97125802	0.991885343	-1.730668444	0.108270727	0.611172553	-4.17368711	0.00200223	0.201390872	-2.411604097	0.029081606	0.426326426	-1.655805157	0.108170107	0.611111932	-4.554674761	0.001297336	0.178753462	-2.750731112	0.016940479	0.365691084	-1.137797408	0.645296538	0.922907204	-1.088579862	0.787331592	0.959125714	-1.241659233	0.588154842	0.905867558	1.045212619	0.917034672	0.985739271	-1.091283233
TRINITY_DN3930_c0_g1	7	INX3	DROME	Innexin inx3;	4.451693267	79	10.16629468	0.000659781	0.041247492	-1.132101273	0.198723659	0.881489716	1.333123622	-2.464398951	9.41165E-05	0.008745733	0.462837809	0.848370193	-1.043022129	0.792161393	0.960348493	-1.870359659	0.002457272	0.213069288	-1.793211867	0.004507443	0.250855905	-1.329464194	0.091285218	0.583962346	-2.435715052	0.000145109	0.094971835	-1.832102784	0.002928097	0.223584086	1.045866405	0.771923668	0.955744504	-1.218728338	0.229565901	0.735367248	-1.245159941	0.212396188	0.722623563	-1.274627026	0.285883883	0.772453788	-1.302270951
TRINITY_DN6089_c0_g1	13	ACE	CHICK	Angiotensin-converting enzyme;	5.121564	80	12.71215093	0.000238351	0.029165167	-1.379827	0.09313429	0.8041588	-1.191718	-5.019307	3.49427E-05	0.006096252	0.4519816	0.8451931	-2.235852	0.01650363	0.3630683	-4.11014	0.000599392	0.1439194	-1.838288	0.07164118	0.5480862	-3.188215	0.001619579	0.1887958	-7.304733	3.27947E-05	0.07925688	-2.291167	0.01867486	0.376804	-1.012062	0.966294	0.9935919	-1.443151	0.2238426	0.7316482	-1.798685	0.08791775	0.5775096	-1.42595	0.3911162	0.8283994	-1.777247
TRINITY_DN10009_c0_g1	1	NA	NA	NA	-2.052749978	81	12.82118462	0.000229042	0.028840296	-1.48477347	0.171354378	0.870670079	-1.802093947	-12.46054167	3.19099E-05	0.006048126	0.298752187	0.776725021	-4.63850724	0.001210517	0.175848091	-8.861890582	0.000234673	0.110006567	-1.910504851	0.13795249	0.650022818	-8.723957461	2.84326E-05	0.073557629	-31.57365714	1.20672E-05	0.059599694	-3.619189717	0.020333868	0.385838261	1.269748581	0.304950296	0.784091241	-1.481213168	0.302499731	0.782669607	-2.805955434	0.060924886	0.525127518	-1.880768318	0.162660708	0.676430687	-3.56285793
TRINITY_DN7677_c0_g1	4	STAR	DROME	Protein Star;	3.912559	82	11.0764124	0.000448995	0.036508286	-1.303528	0.09366166	0.8043319	-1.159967	-3.508823	6.54571E-05	0.007483592	0.7010102	0.92271	-1.994434	0.01347678	0.3418128	-3.220943	0.000557606	0.1405544	-1.614966	0.08287196	0.5692528	-2.36719	0.002835622	0.2213448	-4.433896	6.63002E-05	0.08068255	-1.873063	0.0289093	0.4256481	-1.106747	0.6452857	0.9229072	-1.313596	0.2720326	0.7633211	-1.523529	0.1319588	0.6425916	-1.186898	0.6010479	0.9098629	-1.376583
TRINITY_DN6803_c0_g1	3	MET27	HUMAN	Methyltransferase-like protein 27 {ECO:0000312|HGNC:HGNC:19068};	4.281268	83	9.018165851	0.001115457	0.048036401	-1.152282	0.1208396	0.8262157	-1.172836	-1.806488	0.000169263	0.01054923	0.7565602	0.9382783	-1.645671	0.005590335	0.2673087	-1.88377	0.001127674	0.1719473	-1.144682	0.3946003	0.83028	-1.509965	0.01304599	0.338155	-2.031795	0.000391819	0.1236552	-1.345591	0.0650683	0.5341	-1.15629	0.3079752	0.7858079	-1.06094	0.6896447	0.9361001	-1.247151	0.1665463	0.6801568	1.089874	0.673959	0.9319738	-1.078579
TRINITY_DN484_c0_g2	1	NA	NA	NA	2.621524687	84	11.64813909	0.000356986	0.033625564	-1.190134914	0.521722592	0.957561734	1.120406965	-18.1450356	3.80132E-05	0.006147836	0.749396476	0.936244549	-4.044160631	0.001953278	0.199923246	-13.97133242	7.5084E-05	0.080682552	-3.454692753	0.012329901	0.332699423	-3.574191583	0.001711018	0.191982071	-21.03303882	3.26521E-05	0.07925688	-5.884698212	0.002691651	0.218123095	-1.082077383	0.781755417	0.957899356	1.045664224	0.898548064	0.982266009	-1.629005374	0.348339404	0.807236897	1.131489607	0.786221753	0.958966652	-1.505442587
TRINITY_DN10142_c2_g1	2	NA	NA	NA	-1.445070494	85	6.528469349	0.004230043	0.080671205	-1.265934942	0.259444041	0.895264718	1.187610783	-4.920290665	0.000673539	0.019447572	0.635901615	0.901634005	-1.654340542	0.122677188	0.630827371	-3.45491771	0.003559636	0.233846111	-2.088395721	0.049618014	0.497377612	-2.108713517	0.021550214	0.391885109	-5.900240017	0.000246177	0.111094636	-2.798028262	0.012954313	0.33756818	1.023756862	0.926259689	0.98707502	-1.245075946	0.481634018	0.867825903	-1.668150174	0.19194193	0.704853725	-1.274655044	0.545877607	0.892231063	-1.707780188
TRINITY_DN17488_c0_g1	6	CLCN2	DROME	Chloride channel protein 2;	-0.618218181	86	7.453186681	0.002487011	0.064840652	-1.108621253	0.610174384	0.969368659	-1.198968705	-4.276295414	0.000326901	0.014230875	0.478031422	0.853114266	-2.103485046	0.032569051	0.442006237	-3.351850489	0.002814538	0.220471024	-1.593474836	0.179524697	0.69353062	-2.922428978	0.002530989	0.214584237	-6.541217769	0.00014649	0.094971835	-2.238281175	0.040627157	0.470422997	1.257794338	0.366148148	0.816529007	-1.104574216	0.748776601	0.950510401	-1.55154485	0.24745954	0.747586181	-1.389327195	0.416193279	0.840624333	-1.951524327
TRINITY_DN7794_c0_g1	5	NA	NA	NA	5.825879	87	6.794207067	0.003613253	0.075454992	-1.374162	0.191029	0.8770578	1.387027	-5.822312	0.000574265	0.01801203	0.7634269	0.9405211	-1.914067	0.1173082	0.6237953	-6.124591	0.000895148	0.1607138	-3.199778	0.0160959	0.3606844	-1.581134	0.2525875	0.7512514	-3.990516	0.004420214	0.249	-2.523832	0.03543505	0.4526234	-1.689339	0.1925087	0.7053916	-1.395495	0.3984697	0.8321003	-1.1007	0.8185364	0.9657188	1.210566	0.7286594	0.9456593	1.534787
TRINITY_DN3028_c0_g1	7	NA	NA	NA	3.893943865	88	6.255043016	0.004997264	0.087525892	-1.194854818	0.226633217	0.890378163	1.121567101	-2.759762703	0.000857477	0.021987634	0.628021333	0.899784624	-1.713949476	0.038049953	0.461713776	-3.010992123	0.000852013	0.159068218	-1.75675664	0.043540416	0.4796818	-1.280039002	0.288874745	0.774413659	-2.255322233	0.005085278	0.258316593	-1.761916809	0.035463709	0.452799074	-1.450130486	0.111763093	0.61665025	-1.083009509	0.732097714	0.946710785	-1.086190662	0.747648011	0.950210466	1.338982229	0.372279629	0.819448974	1.335060719
TRINITY_DN543_c0_g1	6	TM11D	RAT	Transmembrane protease serine 11D;	4.303213517	89	13.5947181	0.000173971	0.027930307	-1.263624119	0.247207542	0.894400169	1.09638043	-8.442952984	1.85991E-05	0.005397791	0.918923429	0.978590592	-2.751487301	0.004745455	0.253708973	-8.962299575	4.10696E-05	0.07925688	-3.257256383	0.004211335	0.245452497	-2.552726626	0.006556898	0.278512918	-7.254508772	5.20413E-05	0.079979228	-2.841866692	0.007277139	0.285733	-1.390196286	0.249356148	0.749044581	-1.289771926	0.397308731	0.83161466	-1.125290565	0.740736042	0.94850859	1.077862108	0.853168556	0.972831346	1.23541095
TRINITY_DN484_c0_g3	2	NA	NA	NA	2.884874542	90	11.38528573	0.000396231	0.034498004	-1.208185739	0.355349412	0.922070811	1.149632	-8.072530743	4.26695E-05	0.00627214	0.795002475	0.947976236	-2.44107009	0.008755528	0.301366775	-8.782875711	7.70142E-05	0.080682552	-3.597961299	0.003101399	0.225380921	-2.502140949	0.005758397	0.269686463	-6.453923813	8.07783E-05	0.081270125	-2.579360614	0.01306055	0.338371011	-1.327886123	0.273305007	0.764550387	-1.361107269	0.301151538	0.781846673	1.024830567	0.94711695	0.990302607	-1.025018068	0.948531206	0.990538401	1.360858288
TRINITY_DN538_c0_g1	4	PXDN	XENTR	Peroxidasin;	7.069883158	91	5.920689034	0.006167535	0.095495545	1.021825925	0.838881869	0.986224804	1.160686592	-2.144715503	0.000758586	0.020632882	0.67705618	0.914761796	-1.370555306	0.106745801	0.608924365	-2.216819452	0.001019617	0.166322599	-1.617460778	0.026338027	0.414144093	-1.161564125	0.418754561	0.841663008	-1.787697739	0.007842525	0.291680788	-1.539043519	0.033174691	0.444357432	-1.111014224	0.567456312	0.899163456	1.062022594	0.74136735	0.948724175	1.116134709	0.561031533	0.897188478	1.179922207	0.526326203	0.885186594	1.240041538
TRINITY_DN307_c0_g1	6	NA	NA	NA	4.466447866	92	6.399559593	0.004573182	0.083420944	-1.196194967	0.334499079	0.918622683	-1.006525503	-3.598758449	0.000638105	0.018867178	0.805849919	0.949688732	-1.814051447	0.065596013	0.535548309	-3.109401974	0.003041759	0.225238457	-1.714064934	0.10931692	0.612342649	-2.009799179	0.029683999	0.42870329	-4.192309221	0.000568246	0.140993346	-2.085934389	0.03447515	0.449094497	-1.046426677	0.870949533	0.97659031	-1.159342796	0.618267065	0.915151148	-1.41086429	0.301955949	0.782265145	-1.107906384	0.80194735	0.962502552	-1.348268656
TRINITY_DN4916_c0_g1	3	CUT	DROME	Homeobox protein cut;	3.680164991	93	6.465354998	0.004394137	0.081935806	1.066361145	0.502171433	0.953811837	1.058327781	-1.822085882	0.001569646	0.030552088	0.056486452	0.589980175	-1.256893338	0.197510002	0.710275613	-1.330284487	0.106315133	0.608061229	-1.058390912	0.747194616	0.950159584	-1.294285321	0.123752998	0.632289788	-2.358158343	0.00024078	0.111094636	-1.821977198	0.00368117	0.236133924	1.303239771	0.106297298	0.608056528	1.265589094	0.173374224	0.687349808	-1.3602042	0.096239894	0.592171876	-1.029749527	0.898402901	0.982247226	-1.772672211
TRINITY_DN2318_c3_g1	3	PLXB	DROME	Plexin-B;	5.667099784	94	7.709220191	0.002164389	0.06155185	1.051550777	0.508748462	0.955237462	1.088379426	-1.770080831	0.000433033	0.015913246	0.1217075	0.665516127	-1.137221919	0.336874282	0.801636669	-1.384847819	0.029570201	0.428094305	-1.217746331	0.171585656	0.685623943	-1.313975387	0.052786397	0.505751622	-2.078757471	0.000118537	0.088669563	-1.582036842	0.003871307	0.239120163	1.263411547	0.089365837	0.580022637	1.093459831	0.494825787	0.872876064	-1.188110762	0.216361747	0.726323489	-1.155425661	0.436964784	0.8492442	-1.501072857
TRINITY_DN7618_c0_g1	4	GCY3E	DROME	Guanylate cyclase 32E;	2.476947	95	6.541268967	0.004197645	0.080426209	-1.060632	0.6558151	0.9730169	1.143994	-2.549631	0.000937966	0.02300405	0.1522132	0.6933471	-1.381463	0.1791564	0.6930297	-1.746105	0.02749024	0.4189844	-1.263954	0.3347097	0.8005026	-1.410234	0.1279029	0.6376576	-3.254325	0.000252017	0.1114965	-2.307649	0.003681389	0.2361339	1.168287	0.4539685	0.8563091	1.144452	0.5521032	0.8943481	-1.595296	0.07204691	0.5485331	-1.020827	0.946594	0.9901914	-1.863763
TRINITY_DN873_c1_g2	2	HTH	DROME	Homeobox protein homothorax;	4.367752	96	6.776583531	0.003650745	0.075887888	-1.07878	0.4713179	0.9519528	1.121762	-2.041011	0.001159088	0.02565219	0.07814362	0.6209939	-1.317943	0.1476728	0.6610741	-1.472042	0.05277483	0.5057516	-1.116923	0.5633597	0.8978481	-1.230687	0.2459608	0.7463141	-2.522727	0.000267965	0.1121368	-2.049853	0.001899539	0.1979394	1.084261	0.6368177	0.9206959	1.161136	0.4083532	0.8372102	-1.580579	0.03036437	0.4319839	1.070901	0.7831586	0.9580544	-1.71376
TRINITY_DN8431_c1_g1	1	TIPT	DROME	Protein tiptop;	1.497158	97	6.258997289	0.004985064	0.087525892	-1.064986	0.6854457	0.9747116	1.291814	-2.818876	0.002337274	0.03806394	0.04217489	0.5711883	-1.411849	0.2157208	0.7256427	-1.577659	0.1064862	0.6083223	-1.117441	0.6912674	0.9364623	-1.196431	0.4681859	0.8624423	-3.898872	0.000316486	0.1169681	-3.258751	0.001007708	0.1654555	1.201336	0.4449831	0.8528196	1.417638	0.1944879	0.7072613	-2.057128	0.02533704	0.4096086	1.180051	0.6446442	0.9227416	-2.471302
TRINITY_DN15651_c0_g2	1	POLX	TOBAC	Retrovirus-related Pol polyprotein from transposon TNT 1-94;	0.197701511	98	8.871476354	0.001197107	0.049057926	-1.147590033	0.375795518	0.928043256	1.562220233	-4.169186999	0.000222726	0.011781434	0.170317506	0.704410093	-1.102572298	0.695037108	0.937479156	-2.194989161	0.012620785	0.335185078	-1.990789324	0.024434948	0.405680511	-1.54938655	0.082121681	0.568206346	-5.069067933	7.15451E-05	0.080682552	-3.271661248	0.001042667	0.167396042	1.290117831	0.268374421	0.760552245	-1.089239361	0.72767308	0.945347392	-1.790054912	0.066539143	0.537757806	-1.405247122	0.318225689	0.791583776	-2.309381761
TRINITY_DN12423_c0_g2	2	NA	NA	NA	-1.784542911	99	10.564842	0.000555686	0.038765875	-1.422594003	0.17652519	0.872580981	1.64044668	-14.92998377	0.000104009	0.009055617	0.217781129	0.732312901	-2.740694566	0.006944621	0.282109255	-7.46792606	0.000284171	0.114378752	-2.72482974	0.019851179	0.383177259	-2.024298061	0.023983943	0.403463381	-18.19518782	4.41443E-05	0.07925688	-8.988393644	0.000460304	0.130650011	-1.169564531	0.521926735	0.883481324	1.157609256	0.634662496	0.92008804	-2.849579138	0.049817707	0.497780254	1.353898726	0.448400872	0.854297117	-2.43644456
TRINITY_DN14197_c0_g2	2	NA	NA	NA	-0.857333382	100	7.398184628	0.002563479	0.065793042	-1.301838458	0.173735436	0.871405667	1.658001445	-4.532640841	0.000890157	0.02246432	0.104896603	0.655122062	-1.578440738	0.119254095	0.626061602	-2.5049386	0.005408484	0.264098908	-1.586970319	0.12739688	0.63705241	-1.044607687	0.863813231	0.97505696	-4.946757553	0.000594406	0.143544562	-4.735517088	0.000736083	0.154046609	-1.190714397	0.480028471	0.867132966	1.269017055	0.383414867	0.825119454	-2.351425076	0.031195922	0.436301667	1.511036877	0.275122962	0.765780602	-1.974801918
TRINITY_DN7100_c0_g1	9	C15A1	DIPPU	Methyl farnesoate epoxidase {ECO:0000305};	3.902628	101	13.31041899	0.000192183	0.028840296	-1.991421	0.003424721	0.4306968	-1.395244	-4.400395	9.95245E-05	0.008922157	0.1087856	0.6579157	-2.03169	0.02913034	0.4265571	-3.015477	0.00255677	0.2156439	-1.484221	0.2106581	0.7212485	-4.216332	0.000375258	0.1225423	-8.959375	2.44548E-05	0.07355763	-2.124921	0.04582167	0.4865025	-1.086001	0.7568283	0.9523749	-2.253759	0.01882556	0.3777682	-3.226649	0.004546288	0.2511639	-2.075284	0.0842004	0.5715533	-2.971131
TRINITY_DN2626_c0_g1	2	NOTC2	HUMAN	Neurogenic locus notch homolog protein 2 {ECO:0000305};	4.650069961	102	11.03368781	0.000456925	0.036508286	-1.143183895	0.029534589	0.705983444	-1.022507092	-1.483652955	0.000296656	0.013430795	0.018676007	0.516777989	-1.261559276	0.031655677	0.43753266	-1.238095488	0.043899265	0.480958591	1.018951517	0.852301707	0.972580767	-1.229581506	0.045329112	0.484966897	-1.817928674	4.4588E-05	0.07925688	-1.478493833	0.001467515	0.183530503	-1.014437537	0.877081259	0.977892627	1.011404841	0.905608671	0.983662463	-1.48952573	0.001518816	0.185148025	1.026007036	0.847971365	0.971638209	-1.468326709
TRINITY_DN11951_c0_g1	3	GRID2	DANRE	Glutamate receptor ionotropic, delta-2;	0.813937774	103	9.5886426	0.000854203	0.044609544	-1.922972179	0.003912162	0.456492787	-1.614980351	-2.56792263	0.000883203	0.022338618	0.079699162	0.620993921	-2.298848347	0.014357074	0.348052378	-1.869050583	0.033601643	0.445802785	1.229955127	0.484434717	0.868918575	-2.91344013	0.002164544	0.205048897	-5.69783747	0.000136239	0.092775171	-1.95570776	0.062990239	0.529174844	-1.225494619	0.402824233	0.834278615	-1.553127767	0.158357482	0.672459182	-3.735944453	0.001501659	0.185003206	-1.267347685	0.536007554	0.888702475	-3.048519673
TRINITY_DN20018_c0_g1	8	S35B2	DROME	Adenosine 3'-phospho 5'-phosphosulfate transporter 1;	4.200244527	104	6.740895544	0.003728069	0.076611491	-1.114372978	0.117560028	0.826215651	-1.074520282	-1.474532932	0.000777343	0.020750841	0.509844273	0.865264592	-1.338862875	0.025068045	0.408370861	-1.426614904	0.008507354	0.29996812	-1.065542208	0.598925016	0.909117477	-1.271591489	0.048841049	0.495073533	-1.637633877	0.000919191	0.162348913	-1.287861622	0.045019103	0.484208477	-1.082738008	0.469566076	0.86302875	-1.028335658	0.806902923	0.963608461	-1.242892133	0.083706192	0.570439395	1.0529033	0.745313307	0.949711825	-1.147915862
TRINITY_DN4475_c1_g3	1	POMT2	MOUSE	Protein O-mannosyl-transferase 2;	1.418848523	105	9.53621666	0.000874967	0.044609544	-1.150448469	0.369429174	0.92634219	-1.824644552	-2.196325832	0.000195499	0.01097454	0.063007119	0.604663962	-2.59676171	0.003717881	0.236311265	-1.866910142	0.023507345	0.40091975	1.39094092	0.233279993	0.737803189	-2.815925888	0.000837694	0.158499118	-4.714638506	5.62067E-05	0.079979228	-1.674276488	0.075185471	0.554999758	1.216104414	0.358865789	0.812837867	1.12145472	0.66182189	0.928230212	-2.076606069	0.01745461	0.369789424	-1.084399033	0.81113846	0.964263221	-2.525369807
TRINITY_DN4475_c1_g2	1	POMT2	DROPS	Protein O-mannosyl-transferase 2;	0.748172108	106	12.87256166	0.000224803	0.028840296	-1.049076939	0.74211936	0.981389499	-1.797387779	-2.609645728	4.20472E-05	0.006261985	0.035165865	0.559378067	-2.20973181	0.007631635	0.289507937	-2.019772628	0.010404612	0.317603156	1.094049785	0.723442782	0.944278117	-3.815272436	6.29034E-05	0.080682552	-6.06041563	8.34979E-06	0.055956801	-1.588462091	0.091407093	0.584114677	1.649382179	0.022756668	0.397772843	-1.046802351	0.852641336	0.972693407	-1.819192385	0.035855344	0.45438933	-1.726577144	0.10387856	0.60438046	-3.0005435
TRINITY_DN24858_c0_g1	13	NA	NA	NA	4.990780034	107	13.70084532	0.000167697	0.027930307	-1.44292902	0.03638036	0.727767874	-2.188604139	-2.488316296	3.75242E-05	0.006147836	0.096790617	0.64427741	-3.105188888	0.001047973	0.167752332	-2.357999477	0.005979722	0.271104582	1.31687429	0.326194307	0.795877693	-3.838415574	0.000168744	0.097528355	-5.746913752	2.75874E-05	0.073557629	-1.497209888	0.154017909	0.667915539	1.000936854	0.996921161	0.999566083	-1.234972507	0.425299745	0.844447128	-2.434917746	0.006751129	0.280670919	-1.236129496	0.557942522	0.896226375	-2.437198909
TRINITY_DN3736_c0_g1	6	ENTK	PIG	Enteropeptidase;	4.572048629	108	8.004147432	0.001851643	0.05736826	-1.230559912	0.2524362	0.895264718	1.08449621	-3.317629982	0.001152499	0.025602667	0.016680815	0.516319249	-1.15807203	0.620882562	0.915853617	-1.49005246	0.194951125	0.707715353	-1.286666478	0.419837741	0.842134258	-2.43577011	0.008708557	0.301072575	-6.811241777	5.15334E-05	0.079979228	-2.796340159	0.00635861	0.276059118	1.727981377	0.070306138	0.545473765	-1.217199223	0.507115623	0.87772511	-2.645365469	0.009775672	0.311695199	-2.103297589	0.086882939	0.575850469	-4.571142265
TRINITY_DN1103_c0_g1	8	BEST2	MOUSE	Bestrophin-2;	3.370973744	109	6.342289622	0.004736004	0.084778612	-1.194021353	0.151576672	0.852960852	1.100130589	-2.049243167	0.002675615	0.040924255	0.051536708	0.587325985	-1.077657571	0.721523643	0.943806815	-1.297092697	0.220485008	0.729223743	-1.203622312	0.398151699	0.832041127	-1.571173809	0.041838504	0.474121999	-2.942874465	0.000249473	0.111094636	-1.873041957	0.012017462	0.330561489	1.247869862	0.265989516	0.75869005	-1.168353195	0.459212283	0.858621209	-1.818157184	0.016400383	0.362624821	-1.457952741	0.201338285	0.713522451	-2.268823555
TRINITY_DN6707_c0_g2	6	G6PT1	HUMAN	Glucose-6-phosphate exchanger SLC37A4 {ECO:0000305|PubMed:10026167, ECO:0000305|PubMed:21949678};	4.664923	110	6.267846619	0.004957888	0.087370058	-1.190201	0.08633236	0.7985763	-1.129504	-1.571143	0.003177255	0.04560782	0.05589857	0.5894603	-1.099509	0.5681842	0.8993725	-1.250697	0.1946408	0.7073879	-1.137505	0.4603134	0.859082	-1.823022	0.002900025	0.2232536	-2.229291	0.000377248	0.1228441	-1.222855	0.2449545	0.7455685	1.205727	0.2492844	0.7489754	-1.375131	0.07346159	0.5517616	-1.478311	0.03767147	0.4606243	-1.658033	0.04337381	0.47905	-1.782439
TRINITY_DN3292_c0_g2	5	GUNF	HUNT2	Endoglucanase F;	8.745948608	111	6.071428451	0.005604188	0.092151632	-1.275372998	0.056783817	0.758702534	-1.385582366	-1.507464856	0.002943355	0.043265402	0.116509827	0.661477042	-1.346028101	0.162751654	0.676540571	-1.313509612	0.202447151	0.714569129	1.024756948	0.908777417	0.984222555	-2.15009557	0.002422542	0.212075105	-2.397140471	0.001032071	0.166484771	-1.114899498	0.590757774	0.906631653	1.120084371	0.579852414	0.903183689	-1.426109589	0.097157529	0.593524634	-1.629331641	0.034139207	0.447847011	-1.597363063	0.122586828	0.630671836	-1.824988907
TRINITY_DN591_c0_g1	8	MAL3	DROME	Maltase A3;	9.207629	112	6.953514472	0.003294021	0.071911211	-1.213028	0.05147557	0.7527471	-1.161478	-1.511668	0.002653499	0.04071061	0.04012205	0.5682387	-1.058236	0.7198913	0.9432596	-1.291195	0.1279154	0.6376733	-1.220139	0.2420884	0.7436565	-1.927064	0.001154442	0.1730987	-2.055568	0.000629285	0.1464794	-1.066684	0.6786246	0.9333961	1.175476	0.3144096	0.7897689	-1.549174	0.01433784	0.3480524	-1.354336	0.07814993	0.5607839	-1.821016	0.01789527	0.3724707	-1.591989
TRINITY_DN9239_c0_g1	7	VMO1	HUMAN	Vitelline membrane outer layer protein 1 homolog;	6.518317	113	9.559246413	0.000865774	0.044609544	-1.482719	0.01242242	0.5777095	-1.398744	-2.148626	0.000339059	0.01444459	0.2489821	0.7511938	-1.904385	0.01699574	0.3659763	-1.922555	0.0164321	0.3627603	-1.009541	0.969304	0.9942351	-2.207409	0.005013164	0.2577695	-3.358779	0.000247426	0.1110946	-1.521593	0.09254685	0.5863647	-1.171967	0.5017474	0.8755706	-1.358449	0.2053557	0.7169951	-2.047472	0.01064519	0.3193042	-1.159119	0.6573444	0.927016	-1.747039
TRINITY_DN8041_c0_g1	5	BUP1	PONAB	Beta-ureidopropionase;	6.239943	114	7.309475933	0.002692685	0.067246817	-1.205623	0.06734226	0.7761847	-1.158303	-1.730786	0.000619767	0.01869367	0.5040002	0.8635161	-1.453837	0.03875004	0.4642621	-1.627355	0.01183995	0.3291352	-1.119351	0.5163373	0.8814296	-1.597248	0.01272369	0.3361214	-2.132195	0.000576356	0.1420723	-1.334918	0.09525471	0.590169	-1.06777	0.6871255	0.9355394	-1.173098	0.3346428	0.8004342	-1.399015	0.06423927	0.5321623	-1.098643	0.6836834	0.9346466	-1.310222
TRINITY_DN7378_c0_g1	15	CBHB	ASPFU	Probable 1,4-beta-D-glucan cellobiohydrolase B;	6.632455	115	8.628539919	0.001348269	0.050659952	-1.219511	0.1640067	0.8638323	1.176399	-3.021313	0.000235509	0.01211642	0.3876141	0.817029	-1.325355	0.2484936	0.7482872	-2.206529	0.005746594	0.2696076	-1.664859	0.05827335	0.519406	-1.647229	0.0513174	0.5012789	-3.516633	0.000187171	0.1004394	-2.134878	0.0066481	0.2793806	1.029818	0.9004471	0.9825339	-1.206872	0.4279132	0.8456073	-1.547594	0.09029722	0.5817194	-1.242859	0.5173911	0.8817478	-1.59374
TRINITY_DN23847_c0_g1	2	GUNC	FUSOX	Endoglucanase type C;	3.725388202	116	7.99601049	0.00185953	0.05736826	-1.167840882	0.296753253	0.906289	1.082764499	-3.161091552	0.000266745	0.012712242	0.454674282	0.845847765	-1.311676135	0.281060935	0.769868465	-2.789034858	0.001573403	0.187417166	-2.126313642	0.012446133	0.333950756	-2.05561814	0.010353591	0.316936104	-3.308919472	0.000358692	0.121913829	-1.609695599	0.07935082	0.563017078	1.052928834	0.820943862	0.966296661	-1.488390213	0.126664946	0.636291023	-1.126764711	0.646346233	0.9232197	-1.567168972	0.195273109	0.707962102	-1.186403053
TRINITY_DN6869_c0_g2	4	ISM1	HUMAN	Isthmin-1;	3.258722	117	5.928219444	0.006137867	0.095492643	-1.086308	0.3603903	0.9227339	-1.168708	-1.486964	0.002722117	0.04127298	0.05002707	0.587326	-1.164236	0.3506027	0.8083271	-1.195023	0.2663298	0.7589577	-1.026444	0.8738921	0.977276	-1.744501	0.003087429	0.2253809	-2.162371	0.000326769	0.1185674	-1.239536	0.1981672	0.7108894	1.283636	0.103836	0.6043542	-1.167316	0.338819	0.8024879	-1.409653	0.05219739	0.5039477	-1.498408	0.07944488	0.5631132	-1.80948
TRINITY_DN2273_c1_g1	2	ESCA	DROME	Protein escargot;	1.919000615	118	7.326498063	0.002667311	0.066828741	1.02732064	0.781480499	0.983982681	-1.286780296	-1.536731647	0.001279545	0.02704877	0.018067986	0.516319249	-1.194445263	0.330433426	0.798210673	-1.179726512	0.349778834	0.807935962	1.01247641	0.946086568	0.990145811	-2.130299113	0.000675479	0.149787603	-2.575841482	0.00012227	0.090010776	-1.209145451	0.295044432	0.778197435	1.61625565	0.009260263	0.305311888	-1.103479522	0.579383521	0.903015549	-1.350914109	0.112070934	0.616985196	-1.783505013	0.029095675	0.426326426	-2.183422561
TRINITY_DN13449_c0_g1	13	NA	NA	NA	1.039575891	119	5.951960006	0.006045421	0.095046529	-1.117631951	0.509478293	0.955593679	-1.101201964	-2.410527621	0.003574006	0.048905726	0.029380501	0.544338448	-1.303409614	0.375990591	0.821328634	-1.325129468	0.336012994	0.801211248	-1.016663874	0.956416724	0.991826216	-2.242668829	0.010492748	0.318276014	-4.828729641	0.000155659	0.096318678	-2.153117561	0.024112367	0.403822795	1.649886717	0.064421407	0.532485925	-1.042869823	0.884398928	0.979351464	-2.208617211	0.02244006	0.396391448	-1.720617068	0.176022628	0.690125277	-3.6439682
TRINITY_DN7336_c0_g2	2	HMEN	ARTSF	Homeobox protein engrailed;	3.210867	120	7.007899167	0.003192683	0.071454677	1.013094	0.9014316	0.9906631	-1.118107	-1.925176	0.000589206	0.01816509	0.1480612	0.6898534	-1.308474	0.1717907	0.6857894	-1.54806	0.03462039	0.4494562	-1.183103	0.3968048	0.8313132	-1.839382	0.00434947	0.247843	-2.676926	0.000164111	0.0965405	-1.45534	0.06544516	0.535137	1.362181	0.08396961	0.5710137	-1.031981	0.864912	0.9752244	-1.269444	0.2315694	0.7367153	-1.405745	0.1918357	0.70474	-1.729213
TRINITY_DN11103_c0_g1	3	SUH	DROME	Suppressor of hairless protein;	3.397894825	121	5.933683775	0.006116444	0.09548823	1.104647337	0.19215801	0.87756155	-1.024763283	-1.482055825	0.002848387	0.042370437	0.050948038	0.587325985	-1.0587241	0.675614641	0.932502803	-1.175887898	0.235671282	0.739660937	-1.11066509	0.457998786	0.857937413	-1.470039066	0.010122957	0.314849398	-1.914197573	0.000300459	0.116743472	-1.302140615	0.065379271	0.534871901	1.449703839	0.010159423	0.315003577	1.044078643	0.746594641	0.949982486	-1.122901215	0.398039325	0.831997007	-1.388500617	0.092941167	0.587049033	-1.627874202
TRINITY_DN5615_c0_g1	8	CSPG4	HUMAN	Chondroitin sulfate proteoglycan 4;	4.321974956	122	6.293931176	0.004878785	0.086451208	1.003369126	0.958285542	0.997182579	1.102467436	-1.527492606	0.001713287	0.032185629	0.053130394	0.587325985	-1.02725464	0.816090709	0.965281284	-1.170402614	0.191721865	0.704681712	-1.139350039	0.291207673	0.775872047	-1.223402783	0.091202213	0.583764782	-1.808244613	0.00022216	0.109128947	-1.478045201	0.004876674	0.255565265	1.229509296	0.079361747	0.563035818	1.032382096	0.779919742	0.957462264	-1.256579818	0.072553936	0.549687329	-1.190944033	0.283851966	0.771734667	-1.544976568
TRINITY_DN14787_c0_g1	6	HMEN	ARTSF	Homeobox protein engrailed;	2.952880337	123	5.873712263	0.006356438	0.096961386	1.08795658	0.442761501	0.944751926	1.001594131	-1.77021898	0.004518468	0.055713705	0.021379968	0.522590158	-1.019396957	0.922998178	0.986680696	-1.139562955	0.509147646	0.878657371	-1.117879494	0.590166476	0.906542316	-1.731012158	0.01086664	0.320610139	-2.745515452	0.000213582	0.107022691	-1.586075198	0.036089345	0.455341966	1.740039131	0.007808238	0.29163495	1.024712962	0.900098641	0.982533876	-1.384607101	0.129998205	0.640689746	-1.698074677	0.064434586	0.532549922	-2.409270538
TRINITY_DN6922_c0_g1	1	POMT2	DROPS	Protein O-mannosyl-transferase 2;	3.759637	124	13.26105644	0.000195568	0.028840296	-1.047155	0.640548	0.9730169	-1.325407	-2.1148	3.6367E-05	0.006147836	0.03355692	0.555185	-1.443525	0.05045672	0.4992977	-1.732173	0.007088732	0.2838303	-1.19996	0.318914	0.7917787	-2.573614	8.75307E-05	0.08277871	-3.422132	9.75153E-06	0.0559568	-1.329699	0.122433	0.630284	1.452995	0.0289835	0.4259925	-1.22703	0.2461039	0.7464566	-1.359695	0.1031579	0.6033941	-1.782867	0.02504537	0.4083433	-1.97563
TRINITY_DN5103_c1_g1	2	FUCTC	DROME	Alpha-(1,3)-fucosyltransferase C;	0.251665982	125	7.23048443	0.002814194	0.067834847	-1.015371422	0.928056303	0.994447444	-1.795052071	-2.241923356	0.000411056	0.01556387	0.262745723	0.759660034	-1.952486274	0.037526099	0.460175926	-2.188929881	0.01923968	0.38048513	-1.12109873	0.708367384	0.940827815	-3.69987349	0.000387556	0.122844064	-4.12179819	0.000232985	0.110006567	-1.114037602	0.715844288	0.942470118	1.504964713	0.103550319	0.603896974	-1.259135788	0.434742148	0.848504346	-1.251205248	0.46187326	0.85959139	-1.89495493	0.107233611	0.609631278	-1.883019747
TRINITY_DN9380_c0_g2	3	PAOX	MOUSE	Peroxisomal N(1)-acetyl-spermine/spermidine oxidase;	5.91033	126	13.61424001	0.000172796	0.027930307	-1.134996	0.1048041	0.8174746	-1.065072	-1.963989	2.47735E-05	0.005777886	0.316882	0.7854516	-1.297095	0.05977267	0.5224392	-1.905421	0.000305375	0.1169681	-1.468991	0.01290136	0.3372814	-1.717612	0.000999545	0.1654555	-2.156086	6.07687E-05	0.08068255	-1.255281	0.0924349	0.5861607	1.008204	0.9481906	0.990489	-1.313424	0.04833157	0.4938005	-1.122346	0.3839373	0.8252631	-1.324199	0.1350121	0.6463911	-1.131554
TRINITY_DN3308_c0_g1	3	NA	NA	NA	5.979419321	127	8.860369192	0.00120357	0.049073191	-1.054843661	0.56906391	0.963556343	-1.13474957	-1.944081378	0.000157313	0.010292188	0.330984733	0.791600782	-1.342193968	0.08756075	0.57696069	-1.824139677	0.002847868	0.221624823	-1.35907307	0.088651519	0.578858068	-1.865087498	0.001902461	0.197939424	-2.351098463	0.000186567	0.100357269	-1.260583466	0.166285883	0.679943465	1.151270707	0.382098022	0.824689812	-1.206997786	0.25137959	0.750593715	-1.119528807	0.49745011	0.873919029	-1.389581195	0.162645855	0.676420695	-1.288880721
TRINITY_DN1800_c0_g1	9	HUTI	NEMVE	Probable imidazolonepropionase;	4.413482302	128	9.567623842	0.000862458	0.044609544	-1.137583835	0.29600264	0.90613491	-1.214100677	-2.455460592	0.000105772	0.009104024	0.630492822	0.900106308	-1.652758378	0.027775056	0.420207501	-2.48100376	0.000987714	0.165325674	-1.501129138	0.080417081	0.56459816	-2.189943971	0.001822461	0.195408443	-2.950483673	0.000178732	0.099217314	-1.347287288	0.169080221	0.682728471	1.022931136	0.905579926	0.983662463	-1.295320499	0.218897355	0.72811846	-1.162570759	0.487325178	0.87003218	-1.32502367	0.323362827	0.794252598	-1.189229827
TRINITY_DN1406_c0_g1	11	TM11D	HUMAN	Transmembrane protease serine 11D;	3.499176803	129	11.71368166	0.000347923	0.033439496	-1.125915468	0.317099943	0.913798456	-1.119361897	-2.818185854	3.9553E-05	0.006147836	0.579263825	0.885401432	-1.623005927	0.025638962	0.411186096	-2.734623124	0.000367239	0.121967226	-1.684912593	0.025828976	0.411797441	-2.175657679	0.00115694	0.173098674	-3.250965036	5.41656E-05	0.079979228	-1.494244737	0.064421619	0.532485925	1.03742324	0.831545994	0.968272346	-1.292154622	0.200728946	0.712914871	-1.145931992	0.51983955	0.882587141	-1.340511235	0.269868043	0.761548387	-1.18881648
TRINITY_DN9269_c0_g2	15	NA	NA	NA	4.723528	130	8.856683505	0.001205723	0.049073191	-1.048892	0.5403965	0.9606566	-1.081438	-1.727175	0.000233747	0.01208067	0.1015484	0.6487232	-1.260342	0.1087979	0.6116766	-1.438251	0.01803386	0.3731886	-1.141159	0.3581658	0.8123504	-1.602695	0.003534941	0.2328997	-2.243052	6.03359E-05	0.08068255	-1.39955	0.0267779	0.4161212	1.19782	0.1786661	0.6928512	-1.061624	0.6578286	0.9271995	-1.302006	0.07520723	0.5550464	-1.271634	0.2142532	0.7244833	-1.559569
TRINITY_DN13124_c0_g1	11	PAOX	HUMAN	Peroxisomal N(1)-acetyl-spermine/spermidine oxidase;	2.964542565	131	9.725072277	0.000802818	0.043167185	-1.16001375	0.274713769	0.896601086	-1.237331443	-2.731191603	0.000121921	0.00959924	0.253042981	0.752895822	-1.545792947	0.074223999	0.553038263	-2.463084192	0.00204998	0.202448874	-1.593411457	0.070782572	0.546421722	-2.705035353	0.000620601	0.146093631	-3.747236721	5.97171E-05	0.080682552	-1.385281976	0.178895094	0.692884231	1.194780232	0.376711671	0.821736681	-1.464649122	0.115339862	0.621550853	-1.273338422	0.317012608	0.790861837	-1.749933818	0.082298175	0.568660893	-1.521359576
TRINITY_DN3356_c0_g1	4	SGSM3	XENLA	Small G protein signaling modulator 3 homolog;	5.949471654	132	6.212714751	0.005130066	0.088181501	1.054815051	0.268115448	0.896601086	-1.040246017	-1.218228337	0.008863744	0.083883179	0.007035979	0.479769723	1.060009266	0.481412187	0.867691455	-1.032390427	0.70201224	0.939461905	-1.094343418	0.305374165	0.784402151	-1.397366998	0.001319874	0.178757283	-1.495372837	0.000343868	0.120177223	-1.070136077	0.410527876	0.838268959	1.360457165	0.002324734	0.209522206	-1.088767808	0.305496591	0.784402151	-1.064683801	0.458645438	0.858284182	-1.481221965	0.00469104	0.253245324	-1.448456706
TRINITY_DN2801_c0_g1	1	NA	NA	NA	4.634715939	133	6.34549587	0.004726711	0.084778612	1.074425787	0.225744715	0.890378163	-1.022108797	-1.329096258	0.004686082	0.056664336	0.01281907	0.502473495	1.045803054	0.665267255	0.929144708	-1.075590301	0.486851557	0.869827444	-1.124855621	0.286910527	0.773254419	-1.452113601	0.002801708	0.220471024	-1.678661458	0.00024691	0.111094636	-1.156012489	0.173143533	0.687127956	1.432513324	0.003113459	0.225380921	-1.060112191	0.570557337	0.899930065	-1.08947576	0.418849146	0.841709377	-1.518624838	0.011543921	0.326262791	-1.560688542
TRINITY_DN8032_c0_g1	16	ABCG5	HUMAN	ATP-binding cassette sub-family G member 5 {ECO:0000305};	4.131935	134	5.80072738	0.006663505	0.099368743	1.106483	0.2318444	0.8903782	1.01205	-1.47589	0.009041563	0.08485649	0.01034711	0.5024735	1.210491	0.2144388	0.7247225	-1.173136	0.301204	0.7818917	-1.42007	0.04118631	0.4723955	-1.744261	0.00232464	0.2095222	-1.834669	0.001272969	0.1781527	-1.051832	0.7355004	0.9475527	1.647678	0.003770253	0.2366222	-1.281447	0.1150201	0.6211842	1.053569	0.7321195	0.9467108	-2.111412	0.003056269	0.2252385	-1.563902
TRINITY_DN4512_c0_g1	2	NA	NA	NA	3.636977462	135	7.325507436	0.00266878	0.066828741	1.277116189	0.136733882	0.842465514	1.072661987	-2.791255007	0.001263184	0.026925335	0.030508266	0.548013768	1.022990751	0.936564654	0.988912034	-1.52485451	0.156669918	0.670622554	-1.55991206	0.152956734	0.66686646	-2.48167806	0.004904694	0.255630986	-4.763297765	0.000117263	0.088539555	-1.919385855	0.038373963	0.462563617	2.546806211	0.00314438	0.225585608	1.003179738	0.990938248	0.998510053	-1.226544819	0.491499844	0.871593721	-2.538733702	0.029369649	0.427321318	-3.123771962
TRINITY_DN426_c0_g1	6	ZSWM6	HUMAN	Zinc finger SWIM domain-containing protein 6;	3.86094534	136	5.837925857	0.006504887	0.097946052	1.193195755	0.059645799	0.75872677	1.063738549	-1.644264848	0.003543979	0.048772236	0.105092429	0.655122062	-1.218801103	0.226384525	0.733131079	-1.288418352	0.124300457	0.632863397	-1.05711945	0.735027677	0.947461023	-1.19225496	0.243267188	0.744628676	-1.972657756	0.000723755	0.153356999	-1.654560326	0.005940206	0.270876396	1.365176321	0.046964896	0.489702603	1.395572643	0.046705747	0.488713183	-1.121517605	0.476018871	0.865482725	1.022265492	0.917491711	0.985805137	-1.531069277
TRINITY_DN8754_c0_g1	5	PLCG1	MOUSE	1-phosphatidylinositol 4,5-bisphosphate phosphodiesterase gamma-1;	3.840866	137	7.846802803	0.002011369	0.059352303	1.107065	0.6002114	0.9674689	1.296879	-5.462912	0.00020858	0.01140492	0.7395536	0.9340201	-1.550561	0.166777	0.6803932	-4.816358	0.000866627	0.159928	-3.106204	0.006479853	0.2774174	-2.094771	0.02394577	0.4033978	-4.777825	0.000363183	0.1219672	-2.280834	0.02416078	0.4040292	1.220562	0.4804604	0.8673146	-1.106848	0.7358431	0.947603	1.230405	0.5659343	0.8986366	-1.350977	0.4699065	0.8631236	1.008065
TRINITY_DN701_c0_g1	5	NA	NA	NA	4.911611	138	6.147499187	0.005342838	0.08952318	-1.227775	0.4099125	0.937969	-1.023981	-5.243156	0.000782974	0.02078265	0.5904279	0.8880742	-1.872205	0.1343964	0.6456787	-3.902653	0.007724598	0.2903938	-2.084522	0.1097532	0.6131421	-2.936453	0.0160989	0.3606844	-7.213027	0.000479945	0.1324109	-2.456374	0.05012126	0.4986544	1.161334	0.6976015	0.9382313	-1.350556	0.4522508	0.8558675	-1.591478	0.3060978	0.7846014	-1.568446	0.4211138	0.8427674	-1.848237
TRINITY_DN4429_c0_g2	12	S14L2	RAT	SEC14-like protein 2;	2.994839574	139	8.04981759	0.001808096	0.057134662	1.079391541	0.561754714	0.962655761	-1.133409916	-2.63195394	0.00019632	0.01097454	0.758364997	0.938349737	-1.797815849	0.023619413	0.401702711	-2.489885327	0.001653868	0.190004965	-1.384950149	0.189213475	0.702555114	-1.88064618	0.00987665	0.312745827	-3.15329231	0.000210863	0.106380965	-1.676706838	0.039435213	0.466707575	1.185481013	0.393848016	0.829777452	1.133268222	0.578421078	0.902701101	-1.068292755	0.77928573	0.957331108	-1.046072756	0.881102623	0.978817144	-1.266440778
TRINITY_DN17737_c0_g2	13	TT30A	XENTR	Tetratricopeptide repeat protein 30A;	3.485431763	140	9.540318539	0.000873322	0.044609544	-1.021797264	0.884632378	0.98896576	1.001438081	-3.54529904	0.000111301	0.009256485	0.365782552	0.806724438	-2.413593129	0.003748449	0.236311265	-3.741361835	0.000231924	0.110006567	-1.550121183	0.115146626	0.621389127	-1.464672774	0.107892557	0.610779564	-3.354686436	0.000345025	0.120177223	-2.290399941	0.005677441	0.268477499	-1.251598823	0.308203373	0.786040644	1.316613507	0.263050465	0.757242551	-1.122244193	0.664722899	0.928982834	1.647871915	0.146052639	0.659107602	1.115264245
TRINITY_DN1362_c11_g1	4	NA	NA	NA	-1.363828332	141	8.550258012	0.001401668	0.05134545	-1.211799741	0.467226538	0.950133592	1.045493462	-8.709904842	0.000230409	0.012017889	0.257009367	0.756135835	-4.233260138	0.002446222	0.212913031	-7.648997971	0.000380962	0.122844064	-1.806881156	0.175139111	0.689349978	-1.882330204	0.055877251	0.514602659	-9.486389529	0.000302279	0.116743472	-5.039705313	0.00353346	0.232890424	-1.477718697	0.176112642	0.690201585	1.521904419	0.250711318	0.750001051	-1.832686481	0.225015822	0.732245557	2.248946614	0.102785576	0.603171986	-1.240213367
TRINITY_DN5512_c0_g1	5	CUO6	BLACR	Cuticle protein 6;	7.317001677	142	7.288326766	0.002724605	0.06733285	-1.253887557	0.412472093	0.938867647	1.364488881	-8.292479192	0.000326807	0.014230875	0.94150743	0.983884391	-1.903014665	0.184659964	0.698447085	-6.491423094	0.001870422	0.197311532	-3.411126153	0.025945489	0.412231034	-2.340465553	0.085872937	0.574252821	-7.763523354	0.000949255	0.164241757	-3.317085075	0.022882819	0.398434748	-1.102551549	0.833789016	0.968662125	-1.355997917	0.51188453	0.879745388	-1.318614513	0.569933559	0.89982937	-1.229872578	0.7531805	0.951503097	-1.195966314
TRINITY_DN28976_c0_g1	7	ACE	CHICK	Angiotensin-converting enzyme;	5.075134172	143	9.294457266	0.000978722	0.046239721	-1.206762738	0.389607197	0.930134793	1.171438007	-6.69927201	0.000107898	0.009128117	0.996678671	0.99923887	-2.201458973	0.036635264	0.456907746	-6.299994723	0.0003945	0.123776971	-2.861736149	0.015335231	0.355060597	-2.217575396	0.032855187	0.443341835	-6.081290183	0.000339338	0.119876302	-2.74231496	0.016177573	0.361122271	-1.218093928	0.55419545	0.894986379	-1.22701134	0.548468657	0.893104394	-1.175807754	0.679962432	0.933674899	-1.007320792	0.987721479	0.997905011	1.03596351
TRINITY_DN3935_c0_g2	4	NA	NA	NA	4.779183525	144	5.906465236	0.006224031	0.095669873	1.066960311	0.840287983	0.98626231	1.277759966	-10.43084572	0.000733319	0.020368285	0.710895923	0.924837115	-2.780201053	0.049381439	0.496562883	-13.28910831	0.000888117	0.16051348	-4.7799091	0.015979109	0.359882482	-2.297972169	0.087660551	0.577006048	-6.407578355	0.004072806	0.242249439	-2.788362035	0.073794509	0.552353106	-1.273589647	0.587080166	0.905631599	-1.052684144	0.912746884	0.984919187	1.628442377	0.421185522	0.842780576	1.209849749	0.769096849	0.955233657	2.073967352
TRINITY_DN3421_c0_g1	4	GCY3E	DROME	Guanylate cyclase 32E;	4.37300792	145	8.299913087	0.001589855	0.053635704	-1.046931985	0.527126505	0.958601011	1.046446094	-1.776409905	0.000213122	0.011459506	0.503832358	0.863380249	-1.367425815	0.027433236	0.418702882	-1.675664435	0.001523952	0.185222508	-1.225415241	0.143746472	0.656973325	-1.186330481	0.179253118	0.693198479	-1.799626827	0.000490488	0.132839728	-1.516969222	0.005660751	0.268314266	-1.071896109	0.565374957	0.898515119	1.075338985	0.562782377	0.897745233	-1.151192896	0.289239505	0.77460856	1.152651674	0.420796782	0.842611649	-1.073978053
TRINITY_DN4965_c0_g1	2	NA	NA	NA	-1.147006689	146	8.90357854	0.001178655	0.048777368	1.304364977	0.408055646	0.937910967	1.105316253	-22.60410324	0.00012752	0.00961465	0.652675476	0.90714096	-5.139088829	0.001465156	0.183410512	-33.29901461	9.07799E-05	0.082997016	-6.479556147	0.005264671	0.261891917	-3.600211754	0.001613524	0.188795755	-13.88214659	0.00020289	0.103272847	-3.855925024	0.018536186	0.376101263	-1.155522702	0.586624274	0.905388849	1.235320352	0.579453362	0.903035433	2.075851458	0.240742336	0.742684517	1.427440712	0.459545631	0.858685826	2.398693487
TRINITY_DN23765_c0_g1	5	NA	NA	NA	1.292914325	147	12.08182746	0.000301757	0.030918515	1.355985699	0.080970559	0.791079217	1.13781614	-5.44644137	3.52789E-05	0.006096252	0.671583333	0.913591835	-2.214491248	0.009926028	0.313111214	-6.211705008	6.66568E-05	0.080682552	-2.805025765	0.004495289	0.250855905	-1.899742263	0.0160974	0.360684371	-4.197036563	0.000121112	0.089888964	-2.209266301	0.01040137	0.317603156	1.130592217	0.574900507	0.901538557	1.317908548	0.288134243	0.774008039	1.673300965	0.10583064	0.607316222	1.165679835	0.653293917	0.925518017	1.480021657
TRINITY_DN2549_c0_g1	4	NA	NA	NA	4.756704051	148	6.460482558	0.004407111	0.082107825	1.099763582	0.782014439	0.983982681	1.930228927	-18.59366869	0.000476801	0.016605137	0.796038561	0.948117695	-1.974469891	0.189144686	0.702453744	-15.86643483	0.001018717	0.166303056	-8.035794776	0.004731243	0.253622005	-2.527533573	0.075537045	0.555725827	-11.2886499	0.001068699	0.168797586	-4.466271	0.020266854	0.385827272	1.066029012	0.893891363	0.98129358	-1.200818565	0.710208015	0.941331156	1.498326195	0.53480045	0.888262967	-1.280107428	0.720944399	0.943635481	1.40552103
TRINITY_DN10743_c0_g4	1	NA	NA	NA	2.153304766	149	8.400419725	0.001510949	0.052668328	1.026788597	0.873356047	0.98830591	1.164731809	-4.407649531	0.000154852	0.010190065	0.691329241	0.919777508	-1.649008385	0.079907395	0.563907843	-4.493763725	0.000369075	0.121967226	-2.725130913	0.005615655	0.267820774	-1.970299823	0.016855486	0.365360013	-3.71174335	0.000396409	0.123858614	-1.883846969	0.040256345	0.469713271	1.022288378	0.923949953	0.986728142	-1.168788772	0.55549763	0.89532144	1.237672435	0.492197045	0.871663885	-1.194839178	0.614191899	0.913819854	1.21068816
TRINITY_DN10743_c0_g1	3	NA	NA	NA	3.001948929	150	6.233483317	0.005064398	0.088070114	1.09617787	0.630130514	0.972465663	1.008617236	-3.972214353	0.000547354	0.017722049	0.946988856	0.985336768	-1.837111473	0.072266984	0.548906694	-3.864639128	0.001924765	0.1991886	-2.10364977	0.048545534	0.494365742	-2.125418205	0.020493875	0.386505816	-4.04790229	0.000740369	0.154586351	-1.904520381	0.065151031	0.53426078	1.168667636	0.563185732	0.897831746	1.010141306	0.973745821	0.99515296	1.115757829	0.753889251	0.951696535	-1.156934806	0.723509737	0.944286004	-1.047420511
TRINITY_DN422_c0_g1	2	NA	NA	NA	3.703410117	151	5.932455643	0.006121251	0.095492643	1.034417401	0.92869419	0.994544256	1.182708787	-19.23490621	0.000696869	0.01974346	0.837954944	0.958191783	-4.240249227	0.011623795	0.327070052	-24.56715062	0.001413819	0.181864108	-5.793798739	0.02712006	0.417819963	-3.242970834	0.023771664	0.402608803	-12.73349242	0.000682915	0.150533029	-3.926489961	0.031374535	0.436546846	-1.316000479	0.534375909	0.888055449	-1.006485926	0.989344472	0.998159344	1.466058185	0.602669356	0.910533416	1.307520001	0.68427099	0.934774294	1.929333274
TRINITY_DN1925_c1_g1	1	NA	NA	NA	2.465351314	152	6.532044082	0.004220966	0.080632913	-1.098653563	0.730802997	0.98043948	1.166948371	-9.187785846	0.000475009	0.016601295	0.959098429	0.988621244	-2.503647766	0.032306198	0.440826067	-7.627029481	0.0017132	0.191982071	-3.046366819	0.03572333	0.454092102	-2.694848474	0.015123455	0.35342359	-9.484504794	0.000243639	0.111094636	-3.519494652	0.014679135	0.350056982	1.003104127	0.992366035	0.998807965	-1.073038007	0.852936571	0.972819871	-1.239690343	0.675437894	0.932480795	-1.076368853	0.883388665	0.979196361	-1.243538499
TRINITY_DN15592_c0_g1	2	NA	NA	NA	4.986982151	153	8.183882733	0.001687028	0.055107158	-1.162871295	0.590537988	0.967121165	-1.003939609	-9.642071682	0.000186209	0.01069852	0.750849842	0.937165991	-2.616689007	0.041516235	0.473325333	-10.36560165	0.000558815	0.140554393	-3.961342604	0.014798266	0.350434314	-3.713927522	0.008446397	0.299125759	-9.004379407	0.00043933	0.129426074	-2.424489803	0.074961566	0.554362942	-1.084471446	0.844782648	0.971021533	-1.539215528	0.32275341	0.793854205	1.061506376	0.906139978	0.983767537	-1.419323241	0.558649122	0.896514053	1.151173354
TRINITY_DN8405_c0_g1	1	NA	NA	NA	1.095353	154	5.962238715	0.006005901	0.094887243	1.250048	0.5741133	0.9656277	1.41772	-26.52626	0.000780572	0.02078265	0.610563	0.8925739	-5.415008	0.00297598	0.224107	-36.15622	0.000893404	0.1606771	-6.677039	0.02273583	0.3977728	-2.437228	0.03382004	0.4465019	-13.7271	0.000762593	0.1554501	-5.632259	0.01167905	0.3278438	-1.441592	0.2932447	0.7771235	1.541206	0.3288002	0.7975409	1.827098	0.4421191	0.8517374	2.22179	0.1767164	0.6909445	2.63393
TRINITY_DN3613_c6_g1	1	NA	NA	NA	0.476908218	155	8.889825687	0.001186519	0.048876726	1.18681939	0.577885234	0.966158404	-1.087637529	-17.40458029	0.000128306	0.00961465	0.645060458	0.905248659	-5.975264863	0.000494928	0.133377329	-26.55596527	0.000249371	0.111094636	-4.444316006	0.022269696	0.395270942	-3.445678581	0.002053226	0.202448874	-12.40649778	8.74457E-05	0.082778706	-3.600596368	0.012658271	0.335598608	-1.304609278	0.341510642	0.803812528	1.32923551	0.440851324	0.851122351	1.640712274	0.410825081	0.838367355	1.734132979	0.25067871	0.749972004	2.140488455
TRINITY_DN5251_c0_g1	2	NA	NA	NA	2.664445527	156	13.60374233	0.000173427	0.027930307	1.25774342	0.514118555	0.956356395	-2.054646123	-21.13179928	1.67134E-05	0.005112714	0.572544998	0.882773358	-11.47102269	0.000215557	0.107440043	-50.41965901	5.60737E-05	0.079979228	-4.395393537	0.027623118	0.419397935	-7.776933829	0.000309696	0.116968149	-18.19743105	5.55787E-05	0.079979228	-2.339923606	0.113624506	0.619359797	-1.271166576	0.470021437	0.863123588	1.160356048	0.748720723	0.950488326	2.179652986	0.217945313	0.727450978	1.475005825	0.499681831	0.874929151	2.770702023
TRINITY_DN3526_c1_g1	2	NA	NA	NA	3.370974515	157	10.39451125	0.000597626	0.03955687	1.206889267	0.437399059	0.944751926	-1.113317618	-9.336671515	5.69014E-05	0.007000422	0.94333822	0.984525002	-3.301136206	0.005285195	0.261891917	-10.6113928	0.000237326	0.110579913	-3.214466818	0.018200844	0.374085046	-3.505635833	0.001962011	0.200364066	-9.145992695	6.12137E-05	0.080682552	-2.608939756	0.024169916	0.404061301	1.171803246	0.597129706	0.908602449	1.103446652	0.776425059	0.956613201	1.359553298	0.492414964	0.871774296	-1.061948255	0.896514408	0.981749644	1.160223188
TRINITY_DN941_c1_g1	1	NA	NA	NA	2.074145	158	12.36477016	0.000271116	0.030237218	-1.154174	0.56498	0.9626558	-1.042828	-12.52327	3.01175E-05	0.006048126	0.337492	0.7939112	-3.251239	0.002815827	0.220471	-18.35101	7.01217E-05	0.08068255	-5.644313	0.002075738	0.2026822	-4.188842	0.000427248	0.1283842	-8.912268	6.91403E-05	0.08068255	-2.127621	0.06769566	0.5403003	-1.349419	0.2519913	0.7509002	-1.73857	0.1063355	0.608102	1.525895	0.374333	0.8206716	-1.288383	0.5370762	0.8892462	2.059073
TRINITY_DN4582_c0_g1	6	HYOU1	DANRE	Hypoxia up-regulated protein 1;	6.759801124	159	9.401404213	0.000931139	0.04557615	-1.008712519	0.871043538	0.98830591	-1.006105122	-1.55193174	0.000102465	0.008962014	0.462874253	0.848370193	-1.219887762	0.049917126	0.498078453	-1.644919663	0.000180902	0.099677247	-1.348418858	0.008882356	0.302587788	-1.287773431	0.016270843	0.361721644	-1.473139582	0.001231951	0.176334976	-1.143943139	0.161108678	0.675297127	-1.027766552	0.766183916	0.954543807	-1.084960847	0.381735152	0.824525364	1.086441417	0.388210048	0.827231098	-1.055649111	0.67870975	0.933416833	1.11660815
TRINITY_DN2244_c0_g1	6	NA	NA	NA	4.161248215	160	8.198404158	0.001674494	0.054935525	1.037971217	0.592023692	0.967121165	1.041677757	-1.626077125	0.000646091	0.019043706	0.021425495	0.522590158	-1.030229915	0.810186929	0.964088119	-1.208773321	0.145645646	0.658624638	-1.173304428	0.230997519	0.736344744	-1.454588676	0.007793663	0.291412565	-2.099926159	5.65927E-05	0.08006806	-1.443656337	0.010948702	0.321220675	1.399824892	0.012189812	0.3318329	-1.008631051	0.943916784	0.989813966	-1.241039046	0.109227646	0.612266378	-1.411906852	0.060034489	0.523007047	-1.737237349
TRINITY_DN17705_c0_g1	8	NOTUM	DROME	Palmitoleoyl-protein carboxylesterase NOTUM {ECO:0000305};	3.686605331	161	8.398903505	0.001512105	0.052668328	-1.00060377	0.994376918	0.999616872	-1.075549303	-1.842806392	0.000243686	0.012384679	0.16289763	0.701982187	-1.329237182	0.082679168	0.569019277	-1.535057951	0.014258447	0.347600055	-1.154841267	0.372945874	0.819919661	-1.603754452	0.00607271	0.272639023	-2.379386359	8.03649E-05	0.081154767	-1.483635076	0.021693058	0.392623275	1.231297678	0.150259295	0.664107197	1.020534442	0.892320061	0.980996364	-1.258859123	0.15834095	0.672459182	-1.206522413	0.369292451	0.818295952	-1.550030315
TRINITY_DN2857_c0_g1	6	TOLL8	DROME	Toll-like receptor Tollo {ECO:0000305};	4.513201888	162	5.817783352	0.006590222	0.098796596	-1.016275347	0.868882604	0.98830591	1.102035566	-1.945930202	0.001107243	0.02506465	0.312072193	0.781709525	-1.168960959	0.371136517	0.818976317	-1.526637915	0.030631781	0.433639124	-1.30597853	0.158056265	0.672033546	-1.370679857	0.077992546	0.560407542	-2.250727216	0.000460909	0.130650011	-1.642051719	0.012789833	0.336554076	1.180944687	0.31914195	0.791953778	1.007148552	0.966453459	0.993630107	-1.248410065	0.228286345	0.734372301	-1.172562562	0.504406414	0.876534404	-1.474303234
TRINITY_DN2173_c0_g1	5	WNT1	BOMMO	Protein Wnt-1;	1.893842037	163	5.975941935	0.005953683	0.09471084	1.114686748	0.323878571	0.917609163	1.138292012	-2.13071524	0.000970286	0.023411204	0.436459962	0.837442292	-1.266382043	0.239160805	0.741577034	-1.69419193	0.015968257	0.359834272	-1.337820557	0.165112411	0.678930992	-1.298533901	0.162547304	0.676280034	-2.354152146	0.000656739	0.147803824	-1.812930832	0.008398037	0.298585514	1.254314166	0.207041792	0.718355335	1.223257194	0.296361823	0.778819943	-1.107810791	0.607185914	0.911686277	-1.025388751	0.923026987	0.986690394	-1.389542769
TRINITY_DN1500_c2_g1	6	SCR	DROME	Homeotic protein Sex combs reduced;	2.52821722	164	6.122795469	0.005426117	0.090583344	1.098412517	0.356484976	0.922176941	1.144342589	-1.993235263	0.001212135	0.026333102	0.169359667	0.704118583	-1.116317937	0.546668462	0.892495927	-1.444153453	0.058383125	0.519582797	-1.293675758	0.186642637	0.700292436	-1.363510654	0.08485696	0.572562785	-2.404073378	0.000331722	0.118905991	-1.763149683	0.00783236	0.291680788	1.391555321	0.060473611	0.524063474	1.139278348	0.464599623	0.860797978	-1.196282914	0.345089417	0.805729292	-1.221435766	0.416021166	0.840501682	-1.664693855
TRINITY_DN7537_c0_g1	3	NA	NA	NA	0.03080481	165	9.039361318	0.001104207	0.048036401	-1.059905	0.6590946	0.9730169	1.211381	-3.193462	0.000174405	0.01057082	0.1402675	0.6832207	-1.052641	0.8143141	0.9649598	-2.299933	0.003794792	0.2374096	-2.184917	0.005859063	0.2705572	-2.067378	0.004893346	0.255631	-3.66039	0.000109033	0.08577873	-1.770547	0.03163053	0.4373979	1.379484	0.1233358	0.6317589	-1.423714	0.1294756	0.6399363	-1.153707	0.5653061	0.8985069	-1.963991	0.03787071	0.4612163	-1.59152
TRINITY_DN5292_c1_g1	3	NA	NA	NA	-0.748625243	166	10.74104436	0.000515885	0.038212809	-1.324815122	0.071014371	0.781686013	1.3571654	-4.173619862	0.000126379	0.00961465	0.097204833	0.644718955	-1.092975886	0.68040965	0.933769866	-3.857135393	0.000233628	0.110006567	-3.529021494	0.000293608	0.115757339	-2.073178766	0.006661658	0.279561173	-3.327577033	0.00023411	0.110006567	-1.605060349	0.075965091	0.556348767	-1.124239417	0.5635364	0.89784806	-2.132480063	0.00584524	0.270498178	1.031045801	0.907041455	0.983904176	-1.896820225	0.048042576	0.49322015	1.159142329
TRINITY_DN23542_c0_g1	7	LITH	RAT	Lithostathine;	6.900185292	167	15.4378228	9.48308E-05	0.025113663	-1.037305624	0.734422338	0.98043948	1.252956043	-3.431925246	1.04818E-05	0.004327316	0.154641332	0.693740752	-1.239360147	0.264842427	0.758006705	-3.375844941	3.25713E-05	0.07925688	-2.723861138	0.000245991	0.111094636	-1.76387832	0.009175417	0.304728482	-2.7845647	0.00014405	0.094746586	-1.578660313	0.027655946	0.419431952	1.016971011	0.927817717	0.987391251	-1.399466549	0.088899808	0.579335423	1.232916744	0.284347097	0.771916854	-1.423216911	0.196487665	0.709403589	1.212342073
TRINITY_DN1145_c2_g1	2	NA	NA	NA	1.862253196	168	7.229828528	0.002815229	0.067834847	-1.051738222	0.614818124	0.970120748	1.192618875	-2.245336056	0.000346885	0.014650057	0.542028126	0.875092974	-1.201384983	0.296055649	0.778684347	-2.266792461	0.000488201	0.132616947	-1.886816043	0.003856552	0.239016452	-1.314001299	0.120474984	0.627806681	-1.864873007	0.003465547	0.231963048	-1.41923224	0.068136973	0.54138188	-1.089408161	0.591893419	0.906982713	-1.19152791	0.316678849	0.790762682	1.115762786	0.549077618	0.8933299	-1.093738741	0.701418177	0.939323023	1.215521085
TRINITY_DN4573_c0_g1	1	ANX11	DROME	Annexin B11;	2.032202359	169	21.30706945	1.93043E-05	0.016184879	1.118581056	0.241691608	0.893254164	1.162251622	-3.598156621	1.96072E-06	0.002783223	0.310738334	0.781453207	-1.638940183	0.009776125	0.311695199	-2.828114104	3.44131E-05	0.07925688	-1.725574938	0.006861119	0.28156327	-1.625236767	0.005963176	0.270970389	-3.938791922	1.85488E-06	0.045806177	-2.423518838	0.000141608	0.094028407	1.24568244	0.135642383	0.647274098	1.256185589	0.166611944	0.680294447	-1.118043674	0.512542198	0.880081976	1.008431642	0.968712483	0.994104172	-1.392727371
TRINITY_DN1878_c0_g2	1	CLCN1	MOUSE	Chloride channel protein 1;	0.987518907	170	6.037022806	0.005727282	0.093071415	1.098581951	0.416680237	0.940711337	1.097968524	-2.229844246	0.000810032	0.021321738	0.379845083	0.813972078	-1.124331717	0.56416045	0.898126343	-2.062312767	0.004352662	0.247918034	-1.834256506	0.013951825	0.344978109	-1.645130244	0.022293766	0.395401387	-2.195859947	0.001678869	0.190523731	-1.334763588	0.172017742	0.685871577	1.273555191	0.203649893	0.715523269	-1.148915409	0.492191172	0.871663885	1.196100476	0.402238741	0.833979693	-1.463207183	0.179052959	0.693029739	-1.064756027
TRINITY_DN23419_c0_g2	1	ESMB	DROME	Enhancer of split mbeta protein;	3.823255171	171	6.410584956	0.004542593	0.083196343	1.247244842	0.102026176	0.814477802	-1.333901726	-1.904874539	0.000905431	0.022622777	0.331887445	0.792067427	-1.465189765	0.112938976	0.618515251	-2.139507073	0.006254997	0.274969461	-1.460225238	0.133632066	0.644822931	-2.313237209	0.001886584	0.197939424	-2.262261798	0.002207018	0.205656537	1.022532941	0.919543725	0.986234471	1.479574573	0.071764441	0.548206346	-1.067061459	0.772548178	0.955890341	1.399289979	0.161721467	0.675695615	-1.578797003	0.150761693	0.664769796	-1.057375237
TRINITY_DN1183_c0_g1	6	NA	NA	NA	3.413214817	172	5.972313147	0.005967459	0.094777631	1.110003234	0.259013313	0.895264718	-1.174830521	-1.556091704	0.001507408	0.029907276	0.123092261	0.666276425	-1.147758974	0.410375585	0.838232226	-1.425876271	0.046950235	0.489606112	-1.242313329	0.219409162	0.728463635	-1.871263435	0.001632969	0.189210959	-1.995095796	0.000819837	0.157610533	-1.066175803	0.693259877	0.937036065	1.461211089	0.023662976	0.401702711	-1.115761252	0.50565582	0.877099707	1.044313874	0.792764035	0.960528787	-1.630362714	0.044410556	0.482260846	-1.399206815
TRINITY_DN5166_c0_g1	5	NOTCH	DROME	Neurogenic locus Notch protein;	6.396926223	173	7.167637852	0.002915468	0.06888845	1.138895363	0.152219468	0.852960852	-1.104340443	-1.703675119	0.000566902	0.017945469	0.230710366	0.740673477	-1.264492521	0.138178608	0.650221992	-1.492468044	0.020566642	0.386713062	-1.180290132	0.304949882	0.784091241	-1.643147197	0.00555101	0.266788435	-2.147689521	0.000267064	0.112136783	-1.307058506	0.092055385	0.585243019	1.403113206	0.03955581	0.467247904	1.079773107	0.607886909	0.911793303	-1.025589923	0.869296207	0.976213031	-1.299451891	0.2303226	0.735853131	-1.439018765
TRINITY_DN2471_c1_g1	3	ESMC	DROME	Enhancer of split mgamma protein;	2.303699847	174	6.71196184	0.003792168	0.077416398	1.139383435	0.211535482	0.883943727	-1.211045495	-1.71080062	0.000909182	0.02264793	0.129216042	0.673542101	-1.30059969	0.174934687	0.68918673	-1.445685925	0.060595418	0.524449809	-1.111553336	0.582436477	0.904315224	-1.929197408	0.002273251	0.208226156	-2.451801485	0.000229629	0.110006567	-1.270891965	0.200593108	0.712906072	1.549594355	0.017610093	0.37074139	1.044684142	0.810524202	0.964107078	-1.094443447	0.625495261	0.917167556	-1.483313753	0.127603499	0.63734177	-1.695943387
TRINITY_DN5872_c0_g1	3	SP8	DANRE	Transcription factor Sp8;	2.165417	175	7.129526156	0.00297896	0.069305985	1.14844	0.2336275	0.8904909	-1.155662	-1.995615	0.00056974	0.01798772	0.1935975	0.7197056	-1.372618	0.1408742	0.6537565	-1.644359	0.02672485	0.4158242	-1.197973	0.3991342	0.8324433	-1.941729	0.00381616	0.2381393	-2.798902	0.000182641	0.09979126	-1.441448	0.08833855	0.5783855	1.539283	0.02886106	0.4256481	1.088126	0.6735803	0.9318204	-1.10579	0.6268672	0.9177691	-1.414618	0.2135987	0.723799	-1.702124
TRINITY_DN5065_c1_g1	9	KIRR2	MOUSE	Kin of IRRE-like protein 2;	3.934964902	176	8.016199715	0.001840033	0.05736826	1.124232853	0.276342875	0.897588484	-1.21200009	-1.927854133	0.000311456	0.013854736	0.185304391	0.713167295	-1.383821034	0.103045599	0.603300366	-1.675851547	0.016297165	0.361921768	-1.211031995	0.337002444	0.801636669	-2.046442505	0.001455347	0.182975697	-2.687914493	0.000134454	0.092775171	-1.313457127	0.1577756	0.671715307	1.499303128	0.030692011	0.434017183	1.013840946	0.940437781	0.989253676	-1.069770105	0.723643519	0.944317196	-1.478834657	0.138173712	0.650221992	-1.603909664
TRINITY_DN478_c0_g1	5	ZIC4	XENLA	Zinc finger protein ZIC 4 {ECO:0000303|PubMed:16871625};	4.081167826	177	7.052464223	0.003112354	0.070857609	-1.021744834	0.844668684	0.98697723	-1.151887232	-2.000342007	0.000459808	0.016371536	0.281939116	0.768186811	-1.363290075	0.128698986	0.638837626	-1.738719551	0.013717822	0.343219623	-1.275384882	0.243061498	0.744484999	-1.94686533	0.003464191	0.231963048	-2.650873095	0.000231876	0.110006567	-1.361610921	0.130212974	0.640760675	1.268508054	0.197972862	0.710749367	-1.125782282	0.539960399	0.890137957	-1.201894011	0.362275346	0.814456167	-1.428063892	0.191053342	0.704126481	-1.524612232
TRINITY_DN6790_c0_g1	1	NA	NA	NA	3.083979	178	6.263060493	0.004972565	0.087394372	1.197558	0.3275266	0.9176092	-1.699936	-2.354228	0.000784043	0.02078265	0.3366484	0.7935642	-1.930069	0.05140757	0.5015465	-3.084972	0.004130129	0.2437377	-1.598374	0.1720735	0.6859214	-3.524852	0.000900776	0.160769	-3.054066	0.00186471	0.1972498	1.15415	0.6413176	0.9217372	1.458909	0.1618568	0.6757585	-1.251814	0.4731245	0.864428	1.473673	0.2357714	0.7397162	-1.826282	0.1526394	0.6664561	1.01012
TRINITY_DN18651_c0_g1	2	NA	NA	NA	2.221559188	179	6.93288101	0.003333451	0.072245949	1.040891292	0.717721364	0.979854238	-1.489489082	-1.627006178	0.000521842	0.01732103	0.224181691	0.735942114	-1.509744584	0.052773636	0.505751622	-1.965702515	0.004264428	0.246312181	-1.302009979	0.209316751	0.720127454	-2.390894265	0.000483286	0.132607805	-2.00584761	0.002289417	0.20848356	1.191962068	0.372215373	0.819448974	1.221474447	0.252317346	0.751067676	-1.296499949	0.199536989	0.71190532	1.19702782	0.365914625	0.816392792	-1.583641558	0.094539052	0.589128416	-1.020422772
TRINITY_DN4805_c0_g1	3	CP190	DROME	Centrosome-associated zinc finger protein CP190;	5.423881655	180	8.768019979	0.001258917	0.050026705	1.035502555	0.544132401	0.961185685	-1.2233591	-1.373066745	0.000138466	0.009905198	0.550545816	0.875866585	-1.32731098	0.013871598	0.344059189	-1.466287776	0.00245743	0.213069288	-1.104705527	0.351055514	0.808555756	-1.548199331	0.000739756	0.154577145	-1.57296131	0.000599191	0.14391943	-1.015994051	0.871953642	0.976886256	1.115840652	0.272502278	0.763838886	-1.045326617	0.654475272	0.925901982	1.040167675	0.699079201	0.938615585	-1.166417934	0.280520977	0.769455686	-1.072750749
TRINITY_DN4636_c0_g1	5	M313A	XENLA	Mitogen-activated protein kinase kinase kinase 13-A;	2.056955539	181	6.266491909	0.004962037	0.087370058	-1.021630391	0.921939912	0.994227282	-2.585450773	-2.154860877	0.000667753	0.019408126	0.438264342	0.838056718	-3.133426781	0.008816342	0.302141305	-2.436764924	0.025056212	0.408343282	1.28589621	0.509238229	0.878683867	-4.596975952	0.000589347	0.143024903	-4.926756648	0.000540456	0.139447537	-1.071738617	0.852619592	0.972693407	1.406391552	0.237393401	0.740493642	-1.043149206	0.90830154	0.98411629	-1.437610473	0.340182141	0.803118645	-1.467076231	0.414199087	0.839778935	-2.021843223
TRINITY_DN2224_c0_g1	5	PROML	DROME	Prominin-like protein;	5.487496942	182	7.050900073	0.003115133	0.070857609	1.03009515	0.65787169	0.973016865	-1.0334694	-1.544250875	0.000594919	0.018222688	0.162032713	0.700789936	-1.284543094	0.049733703	0.497542004	-1.35694753	0.022037374	0.393812726	-1.056365907	0.654925419	0.925954159	-1.283998222	0.046241562	0.487561162	-1.816227637	0.00023488	0.110006567	-1.414509464	0.009998567	0.313934651	1.135058726	0.278392758	0.768189316	1.135540395	0.281715502	0.770262309	-1.179203863	0.18250037	0.696113718	1.000424356	0.997917705	0.999660632	-1.338465635
TRINITY_DN5001_c0_g1	2	LIN41	RAT	E3 ubiquitin-protein ligase TRIM71;	4.536721301	183	14.51811229	0.000127345	0.027718263	1.079151328	0.265053895	0.895467198	-1.394541839	-1.461689123	3.31214E-05	0.006048126	0.011338105	0.502473495	-1.619313498	0.001561408	0.187245622	-1.30946789	0.036547352	0.45663948	1.236619478	0.10401711	0.604534974	-1.755444794	0.000285058	0.114378752	-2.275342221	1.1292E-05	0.057875378	-1.29616279	0.041096653	0.472118124	1.332759296	0.020301064	0.385838261	1.229406431	0.095975519	0.591773514	-1.303767503	0.041792261	0.474066712	-1.084067289	0.618745606	0.915285927	-1.73760826
TRINITY_DN14068_c0_g1	3	ATO	DROME	Protein atonal;	-0.751286522	184	7.887294636	0.001968772	0.058873311	1.427555394	0.29378522	0.90613491	-3.514598188	-4.15352116	0.000548768	0.017722049	0.058634922	0.594606601	-6.708345812	0.008651954	0.300673574	-2.688335865	0.044280862	0.482012838	2.495352571	0.129296304	0.639720327	-7.648078673	0.000233084	0.110006567	-22.55407444	0.000103257	0.084666221	-2.948985674	0.07313875	0.551128709	3.030300974	0.004400511	0.248880385	2.65796257	0.093928038	0.588676095	-2.768571336	0.094095509	0.588983515	-1.140084141	0.846466381	0.971255109	-8.389604414
TRINITY_DN878_c2_g1	4	NA	NA	NA	0.9439432	185	10.71889006	0.000520701	0.038213655	1.02262	0.82526	0.985012	-1.559613	-1.406612	0.000679553	0.01949688	0.001481059	0.3837483	-1.794602	0.009226349	0.3049705	-1.026324	0.8770417	0.9778926	1.748574	0.01083986	0.3202024	-1.906514	0.002197637	0.2056565	-3.006638	3.76609E-05	0.07925688	-1.577034	0.02431476	0.4050096	1.493037	0.0242273	0.4044828	1.405397	0.08310327	0.5695168	-1.962123	0.002500408	0.2142613	-1.06236	0.8065781	0.9635828	-2.929522
TRINITY_DN9436_c0_g1	12	NA	NA	NA	-0.1284587	186	6.988730013	0.00322798	0.071498809	1.028991	0.8838561	0.9887988	-1.478703	-3.01792	0.000692366	0.01966511	0.113742	0.6596396	-2.675236	0.01283894	0.3369386	-2.264147	0.01902168	0.3790755	1.181564	0.6241749	0.9168664	-2.466651	0.006364009	0.2760691	-5.948286	0.000135724	0.09277517	-2.411483	0.02077912	0.3879908	1.381941	0.2084375	0.719258	1.4988	0.2225227	0.7307684	-1.901069	0.0817161	0.5674118	1.084562	0.8462722	0.9712481	-2.627164
TRINITY_DN3447_c0_g1	8	SUV42	DROME	Histone-lysine N-methyltransferase Suv4-20;	8.121471305	187	21.84218193	1.70296E-05	0.015419994	-1.090876129	0.15545614	0.855192529	-1.278447811	-1.729797082	2.43664E-06	0.002783223	0.0577062	0.593692493	-1.781680738	9.77862E-05	0.083223574	-1.715823173	0.000195456	0.10249879	1.03838249	0.723589104	0.944305718	-1.586833218	0.000599744	0.14391943	-2.229465702	4.83939E-06	0.055956801	-1.404977963	0.004981856	0.257230796	-1.03903988	0.705830147	0.940253065	1.080603538	0.444914523	0.852808224	-1.350083045	0.012262558	0.332617579	1.12279017	0.424087124	0.843909892	-1.299356331
TRINITY_DN2782_c0_g3	1	GLIS3	HUMAN	Zinc finger protein GLIS3;	0.776821745	188	6.020274068	0.005788346	0.093526615	1.380994205	0.303830641	0.906889634	-3.177661192	-3.265962394	0.000847811	0.021883574	0.576251614	0.884567405	-7.01580111	0.004144898	0.244156312	-4.675725417	0.007289296	0.285733	1.500473292	0.463145084	0.860231542	-4.700554485	0.002268065	0.208226156	-7.249047581	0.000784339	0.156409208	-1.542168611	0.373205628	0.820052445	1.39859868	0.329411318	0.79772274	2.087475042	0.167004436	0.680682287	-1.108508014	0.837535704	0.969465523	1.492547556	0.535158217	0.888430237	-1.550357845
TRINITY_DN6547_c0_g1	6	NA	NA	NA	-1.49307	189	6.118891753	0.005439415	0.090738429	-5.243113	0.02553637	0.7048499	-3.537469	-6.498663	0.02882599	0.160604	0.01069303	0.5024735	1.031758	0.9712439	0.9945627	1.415392	0.6359559	0.9204327	1.371826	0.707571	0.9406165	-83.90488	0.00239501	0.2115995	-211.4548	0.000366589	0.1219672	-2.520173	0.4809655	0.8675564	5.6437	0.005009631	0.2576365	-15.33915	0.03517605	0.451406	-53.03108	0.003435543	0.2314037	-86.56954	0.002429729	0.2123621	-299.2915
TRINITY_DN6970_c0_g1	9	CBPA1	BOVIN	Carboxypeptidase A1 {ECO:0000305};	9.194	190	8.253108231	0.001628243	0.05406755	-1.255104	0.01117264	0.5658362	-1.274398	-1.350363	0.001207477	0.02627384	0.0947223	0.643526	-1.252616	0.110959	0.6151667	-1.240894	0.1298076	0.6404697	1.009447	0.9463798	0.9901596	-1.750824	0.001090966	0.1698774	-1.872714	0.000508505	0.1346319	-1.069618	0.6111362	0.9127523	1.02182	0.8711245	0.9766431	-1.367887	0.03229291	0.4408261	-1.476939	0.01315214	0.3392729	-1.397734	0.09465175	0.5893232	-1.509165
TRINITY_DN3931_c0_g1	11	CBPA1	BOVIN	Carboxypeptidase A1 {ECO:0000305};	7.32744493	191	7.596098067	0.002300487	0.062961619	-1.322067623	0.007017379	0.507281837	-1.330162036	-1.362878538	0.001575823	0.030619664	0.29620101	0.775179631	-1.466651908	0.024515588	0.405891309	-1.328165368	0.083322349	0.569755407	1.104269049	0.534759143	0.888259075	-1.644141524	0.005707102	0.268849837	-1.860230248	0.001410436	0.181852278	-1.131429516	0.415904215	0.840409438	-1.137482623	0.39870163	0.832208348	-1.275137204	0.123377668	0.631835126	-1.593159733	0.009857866	0.312356258	-1.121016865	0.593488838	0.907400526	-1.400601381
TRINITY_DN6145_c0_g1	8	NA	NA	NA	2.990786	192	12.42370972	0.000265201	0.03016336	-1.541451	0.000745531	0.234397	-1.339967	-1.64952	0.000442993	0.01607058	0.06201318	0.6022276	-1.348668	0.0872618	0.5764037	-1.427884	0.04216344	0.4752664	-1.058736	0.7348528	0.9473965	-2.196042	0.00039402	0.123777	-2.553384	9.73374E-05	0.08322357	-1.162721	0.3934975	0.82961	-1.079469	0.6083225	0.91195	-1.757703	0.005304371	0.2621093	-1.930338	0.002074921	0.2026822	-1.628304	0.04440599	0.4822608	-1.788229
TRINITY_DN600_c0_g1	16	SNUT2	MOUSE	U4/U6.U5 tri-snRNP-associated protein 2;	5.729765	193	7.643458442	0.002242322	0.062336422	-1.461069	0.004050238	0.4654073	-1.219294	-1.644719	0.002116369	0.0361299	0.3655555	0.8067003	-1.497922	0.04908067	0.4958185	-1.510165	0.04604807	0.4872049	-1.008173	0.9668392	0.9936847	-1.632373	0.01994974	0.3838768	-2.184075	0.001250291	0.1766168	-1.337976	0.1378148	0.6498274	-1.255489	0.232184	0.7370737	-1.368179	0.1113909	0.6158523	-1.81575	0.008187003	0.2953052	-1.089758	0.7438129	0.9494343	-1.44625
TRINITY_DN4283_c0_g1	1	CBPA5	MOUSE	Carboxypeptidase A5;	3.397268506	194	7.370749728	0.002602647	0.066350115	-1.477824657	0.001806295	0.369573597	-1.168572717	-1.496030532	0.005305943	0.061532081	0.337087302	0.79391117	-1.430973594	0.054994545	0.511870423	-1.373826592	0.073064315	0.550907625	1.041596954	0.816102178	0.965289101	-1.427645308	0.051731319	0.502179985	-1.903727301	0.002517649	0.214261315	-1.333473581	0.119977037	0.62716379	-1.326586992	0.098170125	0.595296357	-1.323501497	0.122043437	0.629764821	-1.838266844	0.004058183	0.242072556	1.002331312	0.992068168	0.998738403	-1.385711495
TRINITY_DN3978_c1_g1	2	PPBT	CHICK	Alkaline phosphatase, tissue-nonspecific isozyme;	5.791531531	195	9.000645167	0.001124858	0.048149275	-1.30756559	0.0373876	0.727767874	-1.655208146	-1.606557152	0.000294054	0.013408485	0.269196597	0.762510306	-1.773789629	0.014203188	0.347273691	-1.64451118	0.028099759	0.421723642	1.078612083	0.720588783	0.943546845	-2.481414404	0.000651643	0.147387369	-2.597814549	0.000464511	0.130719623	-1.046908789	0.819790729	0.965967428	-1.003861925	0.984511504	0.997031099	-1.404336456	0.111328378	0.615794702	-1.58578862	0.041095819	0.472118124	-1.398933878	0.249931148	0.749611986	-1.579687983
TRINITY_DN16952_c0_g1	5	CTRA	BOVIN	Chymotrypsinogen A;	-1.358352335	196	6.357366835	0.00469249	0.084371645	-1.469742987	0.101112076	0.81247516	-1.694383219	-3.133066767	0.000851923	0.02193967	0.988653211	0.996928368	-3.058977299	0.008288023	0.296709095	-3.979155101	0.001575471	0.187417166	-1.300812236	0.477108112	0.865921547	-2.940469501	0.006963725	0.282291168	-4.179844006	0.00163915	0.189329384	-1.421488644	0.367401661	0.817334005	-1.465001894	0.198685032	0.711173172	-1.408246275	0.354168355	0.810360315	-1.538889344	0.267648783	0.760002408	1.040302339	0.9313307	0.988091939	-1.050435055
TRINITY_DN6902_c0_g1	10	FBXL7	MOUSE	F-box/LRR-repeat protein 7;	3.934738	197	7.494044462	0.002431934	0.064260927	-1.089725	0.2388302	0.8922354	-1.094726	-1.489413	0.000993984	0.02361051	0.03960697	0.5667697	-1.125961	0.3583036	0.812424	-1.214798	0.1387348	0.6510354	-1.078899	0.5652269	0.8984976	-1.585267	0.002553126	0.2156439	-1.999087	0.000123552	0.09040414	-1.261041	0.0887758	0.5791135	1.214279	0.1191713	0.6260028	-1.159472	0.254149	0.7517586	-1.355217	0.03376344	0.4463349	-1.407923	0.06667439	0.5380349	-1.645612
TRINITY_DN11445_c0_g1	6	PCE	TACTR	Proclotting enzyme;	3.083802172	198	9.290549402	0.000980514	0.046239721	-1.208281455	0.148149829	0.850865803	-1.802028901	-1.587383469	0.000364432	0.014864232	0.029337271	0.544338448	-1.758173049	0.02490011	0.407846986	-1.34588263	0.164246109	0.678133997	1.306334602	0.246102268	0.746456576	-2.931863445	0.000244888	0.111094636	-3.373791738	7.91064E-05	0.080784853	-1.150732905	0.530618574	0.886741014	1.333203027	0.149357862	0.662911411	-1.250794115	0.326476342	0.795969047	-1.880246511	0.011716133	0.328142807	-1.6675625	0.100708724	0.599643165	-2.506750339
TRINITY_DN7512_c0_g1	9	ACL6A	HUMAN	Actin-like protein 6A;	5.875604	199	6.8920945	0.003413027	0.073203407	-1.075351	0.1464226	0.8492359	-1.288912	-1.117112	0.00050173	0.01695173	0.9680349	0.9909508	-1.37799	0.00212545	0.2041576	-1.265032	0.01492858	0.3517137	1.089293	0.3357391	0.8010778	-1.346782	0.003214274	0.2266065	-1.271498	0.01236752	0.3330916	1.059209	0.48799	0.8703122	-1.081754	0.3459022	0.8060145	-1.057255	0.5021334	0.8757151	-1.087283	0.3322094	0.7991171	1.023172	0.8438934	0.9708451	-1.005112
TRINITY_DN12341_c1_g1	4	ALPL	ARATH	Protein ALP1-like {ECO:0000305};	-1.402017711	200	6.291605514	0.004885778	0.086451208	1.075864593	0.672619763	0.973595665	-3.654232415	1.08196179	0.000898634	0.022527544	0.237652375	0.745466542	-3.4595292	0.00279113	0.220471024	-2.427348116	0.005649201	0.268247173	1.425229936	0.278824629	0.768492944	-3.567495279	0.00077956	0.156397956	-1.285997883	0.322711217	0.793829266	2.774106651	0.003748428	0.236311265	-1.13699229	0.601475324	0.909997368	-1.172475904	0.625214985	0.917148689	1.66010016	0.072773547	0.55019608	-1.031208316	0.940468344	0.989253676	1.887521083
TRINITY_DN791_c0_g1	14	CPG2	CAEBR	Chondroitin proteoglycan 2;	5.674134	201	8.102125675	0.001759686	0.056485124	-1.167539	0.0476483	0.7483696	-1.567325	-1.090183	0.000407355	0.0155453	0.44927	0.843294	-1.716755	0.00091502	0.1621986	-1.525074	0.005046211	0.2583029	1.125687	0.3705778	0.8188163	-1.559945	0.003293149	0.2287888	-1.221426	0.1249143	0.6340075	1.27715	0.06569118	0.5358307	-1.298013	0.05037864	0.4992906	-1.179451	0.1978396	0.7105846	-1.039574	0.7578805	0.9526322	1.100523	0.5843663	0.904891	1.248601
TRINITY_DN12795_c0_g3	1	ENDOU	DROME	Poly(U)-specific endoribonuclease homolog;	-1.661150702	202	7.514580963	0.00240479	0.064163874	-1.514690971	0.050102794	0.751110568	-2.31272851	-2.115245815	0.000667969	0.019408126	0.34467772	0.79828306	-3.994257769	0.000879447	0.160401246	-4.711148109	0.000382642	0.122844064	-1.179480239	0.620831977	0.91585164	-2.832527037	0.004358286	0.247989571	-2.196441218	0.014565615	0.349265584	1.28959838	0.430357832	0.846600167	-2.190519393	0.007444787	0.287595964	-1.553406356	0.191781342	0.704687111	-1.021268483	0.946758197	0.99020975	1.410139327	0.401231325	0.833502202	2.144900611
TRINITY_DN9721_c0_g1	2	ARMET	DROYA	Mesencephalic astrocyte-derived neurotrophic factor homolog;	5.184778	203	10.0220162	0.000702991	0.04146196	-1.097956	0.2250719	0.8903782	-1.31046	-1.49677	0.00015205	0.01012341	0.09070886	0.6377916	-1.86081	0.000421081	0.1279255	-2.122343	9.12972E-05	0.08299702	-1.140548	0.342344	0.8043175	-1.38134	0.02393724	0.4033978	-1.383307	0.02393567	0.4033978	-1.001424	0.9911076	0.9985446	-1.398571	0.01859248	0.3764745	-1.038205	0.7704671	0.9554721	1.097015	0.4853441	0.8693011	1.347105	0.1170658	0.6235063	1.534254
TRINITY_DN27304_c0_g2	4	NRX4	DROME	Neurexin-4;	1.719587328	204	30.03451107	3.30305E-06	0.011848139	-1.275267385	0.113185508	0.826215651	-3.951206712	-2.815905487	5.64571E-07	0.002087309	0.007468561	0.481281537	-8.430707527	1.64696E-06	0.044738811	-10.96351216	2.38395E-07	0.016189669	-1.300426106	0.295938158	0.778598333	-5.214510576	8.29435E-06	0.055956801	-2.857697114	0.000152944	0.095951454	1.824724723	0.021006481	0.38922641	-2.34312745	0.000386921	0.122844064	-1.449257115	0.148722725	0.662190756	1.637335186	0.041942857	0.474285151	1.616778297	0.128738602	0.638857667	3.836485018
TRINITY_DN3473_c0_g1	12	FRIS	LYMST	Soma ferritin;	2.916838091	205	10.38153594	0.00060097	0.03966226	1.221417762	0.028024859	0.705983444	-1.726069665	-1.222029221	0.00015072	0.010094212	0.181154617	0.711341785	-2.34855471	0.000133084	0.092775171	-1.711213808	0.002151448	0.204651567	1.372449602	0.058489563	0.519773831	-1.550235041	0.006757808	0.280711984	-1.506319942	0.009127351	0.303987487	1.029153899	0.835545356	0.969082979	1.019218983	0.882913256	0.979196361	1.54408298	0.011587834	0.326854009	1.157856009	0.305497905	0.784402151	1.514966858	0.057320652	0.517046354	1.136022807
TRINITY_DN16600_c0_g2	1	NA	NA	NA	-0.617933389	206	9.109805004	0.001067761	0.048036401	1.939453713	0.005714872	0.505356087	-2.531033246	-2.12032268	0.000548642	0.017722049	0.220922125	0.734806439	-6.342086737	0.001614001	0.188795755	-4.646635932	0.000302474	0.116743472	1.364877049	0.464955912	0.860943469	-2.141733753	0.015939096	0.359554873	-2.448855283	0.007110874	0.283993923	-1.143398558	0.652975756	0.925478711	1.090934506	0.727774278	0.945391368	3.230467491	0.012052324	0.330812875	2.070018392	0.033665086	0.446036954	2.961192879	0.05319202	0.507046112	1.897472653
TRINITY_DN6532_c0_g2	6	PCP	BOVIN	Lysosomal Pro-X carboxypeptidase;	6.787333	207	13.24376666	0.000196771	0.028840296	-1.024631	0.6930311	0.976189	-1.292148	-1.464315	4.01772E-05	0.006147836	0.03005174	0.545972	-1.938952	4.56064E-05	0.07925688	-1.724756	0.00027028	0.1122644	1.124189	0.3058551	0.7844958	-1.260933	0.04534872	0.4850468	-1.606399	0.000768435	0.1556378	-1.273977	0.03772615	0.4608649	-1.211017	0.08983341	0.5810168	1.269769	0.03986119	0.4684427	-1.127915	0.2801565	0.7692672	1.537712	0.01299761	0.3378043	1.073678
TRINITY_DN26656_c0_g1	1	NA	NA	NA	2.349720363	208	7.499278626	0.002424982	0.064240815	-1.015564451	0.859431679	0.987957941	-1.423545746	-1.471023261	0.000339336	0.014444592	0.312092359	0.781709525	-1.82654719	0.002550661	0.215643858	-1.556556098	0.008420787	0.298724916	1.173454135	0.323233182	0.794169973	-1.632042631	0.005155551	0.259705514	-1.978999712	0.00071977	0.153229755	-1.212590697	0.235984948	0.739838259	1.027431859	0.842707733	0.970576921	1.149879751	0.378174597	0.822509512	-1.237450756	0.188737014	0.702097659	1.119178602	0.593359758	0.907358118	-1.27139633
TRINITY_DN6627_c0_g1	2	NA	NA	NA	-1.053984	209	5.930074151	0.006130586	0.095492643	-2.203942	0.04174812	0.735051	-4.331486	1.264708	0.04170725	0.1922474	0.006006619	0.4676667	-23.67286	0.000661171	0.1480652	-5.354514	0.000203015	0.1032728	4.421103	0.03183747	0.4385447	1.595758	0.359261	0.8130896	1.977258	0.1657083	0.6793975	1.239071	0.6467263	0.9233402	-16.23805	0.000117338	0.08853956	2.326397	0.1912089	0.7042431	-1.533736	0.2828962	0.7708369	37.77615	0.001087113	0.1697241	10.58725
TRINITY_DN3952_c0_g1	2	NA	NA	NA	0.304318258	210	6.110105553	0.005469486	0.090971898	-1.942522406	0.05539445	0.758702534	-1.249988441	-1.652936036	0.243588463	0.474721835	0.001926788	0.417319886	-11.40258471	0.002249715	0.207159877	-5.174722628	0.000433905	0.128954354	2.203516116	0.181672396	0.695367285	4.415046329	0.005766415	0.269686463	1.515196586	0.367768558	0.81739948	-2.913843899	0.029908799	0.429461143	-14.2494329	7.80338E-05	0.080682552	3.532978477	0.041461897	0.473018814	-1.817362328	0.161915629	0.675792247	50.34293975	0.000290227	0.114932167	7.84072206
TRINITY_DN4009_c0_g1	1	CUO7	BLACR	Cuticle protein 7;	0.440911927	211	8.207183941	0.001666968	0.054782252	-1.010153351	0.959391865	0.997371006	1.00856422	-1.920546585	0.025569266	0.150277778	0.000627313	0.308454375	-5.115233146	0.000753015	0.155450111	-5.01015593	7.4539E-06	0.055956801	1.020972844	0.949765988	0.990772662	2.709241386	0.005039241	0.25830288	1.369951233	0.275102898	0.765780495	-1.977618853	0.027406924	0.41862893	-4.611162958	0.000224311	0.109276887	3.005402642	0.005991724	0.27117139	1.488489857	0.119568113	0.626614974	13.85840134	0.000115666	0.0880108	6.863669293
TRINITY_DN8824_c0_g1	2	L2EFL	DROME	Protein lethal(2)essential for life;	-3.20489	212	6.09217138	0.00553147	0.091482842	-7.518707	0.01691046	0.6441096	-9.749053	-4.252518	0.0153986	0.1143505	0.02893347	0.5443384	-220.1281	0.000173801	0.0987696	-194.3869	0.000169927	0.09779589	1.132422	0.9048415	0.9835606	-1.836097	0.5871604	0.9056316	1.102585	0.9216702	0.9865108	2.024453	0.5307228	0.8868036	-221.8688	0.000124649	0.09040414	-1.850616	0.5842	0.9048311	-1.035183	0.972539	0.9948327	119.8891	0.005096811	0.2585621	214.3281
TRINITY_DN5265_c0_g2	4	NA	NA	NA	-1.437817272	213	12.71832712	0.000237812	0.029165167	-3.725366429	0.005190645	0.505356087	-3.347026161	-3.701903247	0.002928254	0.043099407	0.000618426	0.308454375	-46.08774786	1.33169E-05	0.060534475	-78.44414117	4.97899E-06	0.055956801	-1.70206063	0.361046703	0.813903375	1.111327878	0.862476447	0.974776479	1.710217232	0.319516677	0.79214242	1.538895286	0.445101614	0.852863265	-70.82427843	9.74536E-06	0.055956801	-1.382784375	0.583962265	0.904821026	1.894216573	0.227494901	0.733903634	51.21859902	0.000323862	0.118405404	134.156522
TRINITY_DN9238_c0_g1	9	HSPB6	MOUSE	Heat shock protein beta-6;	-0.9654771	214	5.912434084	0.00620025	0.095669873	-2.44026	0.04246558	0.735051	-2.005627	-2.811131	0.0332999	0.1720636	0.009142022	0.5024735	-18.66698	0.000453427	0.13065	-18.82308	0.000296307	0.1164094	-1.008363	0.989402	0.9981736	1.650793	0.4117368	0.8385675	1.187622	0.7705159	0.9555058	-1.389998	0.5699356	0.8998294	-21.55169	0.000267662	0.1121368	1.429833	0.5560591	0.8954347	1.03726	0.949791	0.9907727	30.81532	0.001731163	0.1925717	22.35471
TRINITY_DN7867_c0_g1	1	HSP23	DROME	Heat shock protein 23;	-4.482941	215	6.943005947	0.003314034	0.072065114	-5.945889	0.02029848	0.6737488	-3.719732	-9.830945	0.01073588	0.09311425	0.0134856	0.5024735	-149.4852	0.000129567	0.09177534	-268.1192	8.79027E-05	0.08277871	-1.793617	0.5535305	0.894711	1.098954	0.9202275	0.9863274	-1.340832	0.7543613	0.9518038	-1.473512	0.684958	0.9349731	-190.4264	9.03759E-05	0.08299702	-1.159176	0.8742818	0.9773542	1.05009	0.9598027	0.9923887	164.2774	0.001740176	0.1929967	199.9649
TRINITY_DN92241_c0_g1	1	NA	NA	NA	-0.324289	216	29.04392117	3.93524E-06	0.011848139	-3.263418	0.000140845	0.101817	-3.93835	-2.88799	1.26167E-05	0.004755612	0.000147885	0.2339164	-41.47643	3.58684E-07	0.01623906	-12.48872	5.38117E-08	0.009513749	3.321113	0.00307639	0.2253729	-1.079998	0.8102601	0.9640881	-2.630195	0.008064902	0.2940647	-2.43537	0.01983961	0.3831773	-18.50584	3.00102E-07	0.01623906	2.075246	0.05872246	0.5202022	-3.897436	0.000482007	0.1324109	38.40418	4.45842E-06	0.05505013	4.74821
TRINITY_DN5706_c0_g1	6	NA	NA	NA	-0.3966828	217	6.753075283	0.003701466	0.076381121	-2.338197	0.02349228	0.6969788	-2.442839	-2.021655	0.02104366	0.1352158	0.007290573	0.4805928	-17.95151	0.000339735	0.1198763	-9.882582	0.000159607	0.0965405	1.81648	0.2856818	0.7724133	1.488005	0.4347281	0.8484991	-1.010272	0.983177	0.9967029	-1.50329	0.4055954	0.8358435	-14.94836	0.000149301	0.09498053	1.786948	0.30066	0.7815194	-1.528134	0.3556142	0.8109848	26.71193	0.001008582	0.1654555	9.782096
TRINITY_DN11162_c0_g1	2	NA	NA	NA	-0.173534921	218	5.925941087	0.006146826	0.095492643	-1.67946813	0.043839265	0.743350446	-1.44272933	-2.487420189	0.003543724	0.048772236	0.152997952	0.69334712	-4.202514729	0.004765916	0.254198387	-4.323716966	5.0553E-05	0.079979228	-1.028840408	0.939821979	0.989155663	-1.231996949	0.551404814	0.894193084	-2.064552418	0.054249359	0.509966782	-1.675777216	0.153526174	0.667273171	-3.234561542	0.004741916	0.253708973	1.054591322	0.891134777	0.980713014	-1.544486354	0.174634604	0.68895323	3.411140532	0.039845389	0.468378773	2.094263594
TRINITY_DN3746_c0_g1	3	NA	NA	NA	0.610437998	219	7.748508713	0.002119343	0.06096005	-1.7676506	0.078822941	0.786571637	-5.141077758	1.293853751	0.007071823	0.072832057	0.003061842	0.432238974	-22.4985317	7.66139E-05	0.080682552	-4.868081909	0.000639318	0.147387369	4.621641978	0.007586139	0.289184559	1.101364364	0.849277615	0.971868228	1.58516357	0.3357648	0.801077828	1.439272617	0.446567452	0.853414957	-10.18361903	0.000540776	0.139447537	2.433229386	0.107153897	0.609533338	-1.319684707	0.485268976	0.8693011	24.77908107	0.000801407	0.156616779	7.716706099
TRINITY_DN8345_c0_g2	5	NA	NA	NA	-1.115333	220	7.513306829	0.002406464	0.064163874	-3.681509	0.01358944	0.6001608	1.71316	-4.114442	0.07150086	0.2569138	0.002370191	0.4193549	-17.106	0.00342919	0.2313183	-9.946862	6.88055E-05	0.08068255	1.719739	0.4463674	0.8533855	12.20207	0.001424518	0.1821325	1.006612	0.9912592	0.9985708	-12.12192	0.00190304	0.1979394	-47.06912	1.89724E-05	0.07002494	4.434515	0.0591312	0.5209299	-4.700972	0.0147385	0.350156	208.7287	0.000123012	0.09031193	10.01263
TRINITY_DN4152_c0_g1	8	NUPR1	RAT	Nuclear protein 1 {ECO:0000305};	8.963143403	221	6.761125643	0.003684004	0.076219722	-1.334326514	0.003234138	0.425198589	-1.52524035	1.274051069	0.008790278	0.083419439	0.053867537	0.587472852	-1.491946612	0.012095296	0.3311804	1.218539096	0.177196363	0.691368369	1.817995276	0.001312781	0.178753462	-1.223873279	0.156940849	0.67081157	-1.144996293	0.337722721	0.801977117	1.06888842	0.626550177	0.917651162	-1.27561576	0.094944507	0.589928993	-1.046412808	0.738774226	0.948109109	-1.779768127	0.001421148	0.18213245	1.219036838	0.316651441	0.790762449	-1.395222748
TRINITY_DN4324_c0_g1	2	NA	NA	NA	0.550161732	222	7.204705476	0.002855229	0.068153924	-4.056018191	0.019157568	0.659939799	2.207711408	9.495032802	0.003212455	0.045967348	0.033608436	0.555185038	32.72139062	0.004210252	0.245452497	67.70678963	0.001030449	0.166484771	2.06919047	0.48745018	0.87008435	1.414325333	0.764137398	0.954197254	2.939700042	0.34963615	0.807896222	2.078517561	0.543690752	0.891562194	1.99880603	0.518833354	0.882368017	-11.5747543	0.046615447	0.488496511	-11.52281402	0.044228666	0.481927463	-23.13568869	0.050422846	0.499297689	-23.03187014
TRINITY_DN16903_c0_g1	3	NA	NA	NA	-0.093543674	223	12.75528598	0.000234616	0.029165167	-4.129218617	0.02158229	0.686761894	2.614846106	43.77546759	7.26559E-05	0.007794846	0.042653769	0.571677757	76.45814462	0.001648251	0.18979971	318.8692975	0.000149775	0.095059503	4.170507917	0.217165945	0.727016385	3.914707401	0.282166373	0.77041921	15.71429916	0.04425542	0.482003998	4.014169527	0.288061364	0.773968526	1.778878019	0.629213658	0.918412705	-10.97939171	0.062220601	0.527493324	-11.40700205	0.061771896	0.526537528	-19.53099856	0.08454952	0.572355762	-20.29166521
TRINITY_DN12834_c0_g3	1	NA	NA	NA	-3.88642237	224	7.593285253	0.002303997	0.062961619	-5.351945746	0.004432317	0.481703296	1.311656364	6.801766892	0.008314473	0.080747489	0.021597449	0.522771808	17.50439213	0.006677408	0.279651989	33.1580963	0.001175244	0.173882357	1.894272937	0.481280803	0.867647957	-1.49584002	0.702259631	0.939484096	1.830096414	0.566370025	0.898763081	2.737531456	0.331590957	0.798787293	1.457261746	0.724595839	0.944558892	-17.96778811	0.010127428	0.314849398	-12.4330607	0.019042356	0.379177665	-26.18377027	0.033398428	0.445006412	-18.11822374
TRINITY_DN3769_c0_g1	9	NA	NA	NA	-0.964584006	225	6.02638937	0.005765963	0.093364874	-30.13214348	0.00085534	0.25258912	1.035493938	6.155395354	0.217296022	0.448279511	0.063767083	0.604663962	20.2677688	0.014689984	0.350124462	59.59493357	0.000991408	0.165423915	2.940379583	0.31938879	0.792058569	-3.070823583	0.467068501	0.861916506	-1.51897237	0.785110447	0.958599983	2.021645451	0.683865621	0.934675963	-1.693388811	0.648991705	0.92428566	-105.39439	0.008533156	0.29996812	-153.2907327	0.00553779	0.266415952	-62.23874241	0.02836557	0.422684981	-90.5230575
TRINITY_DN24232_c0_g1	2	NA	NA	NA	-1.547129585	226	6.207445626	0.005146885	0.088296736	-11.87695232	0.004780498	0.485039867	4.804677079	4.391855778	0.037165107	0.181163965	0.024918056	0.541854009	56.84191427	0.003895297	0.239667969	131.0595333	0.000758739	0.155450111	2.305684722	0.47974665	0.866998636	1.783642382	0.681411618	0.933999624	-1.414191663	0.820065307	0.966000066	-2.522412186	0.565546916	0.898610949	1.521975241	0.738484185	0.948109109	-20.93887405	0.042226911	0.475411752	-121.7781304	0.006844477	0.2814168	-31.86844788	0.063566084	0.530550726	-185.3432994
TRINITY_DN850_c0_g1	6	NA	NA	NA	3.458159	227	6.16473536	0.005285616	0.089259084	-1.997203	0.07554153	0.7825359	-2.359212	10.53271	0.001553997	0.0304534	0.2697784	0.7625103	3.043826	0.1062462	0.6080565	8.581317	0.004783205	0.2546705	2.819253	0.138937	0.6511393	-1.608473	0.5089399	0.8785663	5.479728	0.02448034	0.4058057	8.813995	0.008722566	0.3011828	-1.012852	0.9848379	0.9970758	-4.958835	0.03807167	0.4617138	-1.586138	0.4856181	0.8694364	-4.895913	0.1094814	0.6125535	-1.566012
TRINITY_DN3524_c0_g4	2	NA	NA	NA	0.629580587	228	9.453439051	0.000908971	0.045464055	-2.302655748	0.077073733	0.785151641	-4.34197299	30.38458347	0.000150241	0.010094212	0.430926326	0.835535696	2.753924567	0.224491392	0.731956144	18.7751287	0.001286654	0.178753462	6.817590039	0.030148268	0.430934008	-1.708728206	0.55827761	0.896356498	11.32495628	0.011349091	0.324599032	19.35127222	0.005228432	0.261364179	-1.161016903	0.860190421	0.974177154	-5.463407206	0.074980298	0.554395823	-1.924796991	0.395445708	0.830691392	-4.705708584	0.20343159	0.715232011	-1.657854409
TRINITY_DN4203_c0_g1	2	RESIL	DROME	Pro-resilin;	-1.731548711	229	9.71546298	0.000806316	0.043240683	-2.349931649	0.205610547	0.882584236	-4.539023863	206.7673705	0.000102428	0.008962014	0.516316136	0.867501549	7.801903384	0.130148531	0.640760675	161.9770362	0.000808098	0.156995614	20.76122046	0.032720178	0.442597354	1.286342163	0.862081992	0.974679417	58.14978262	0.014706474	0.350124462	45.20553262	0.021558631	0.391885109	1.091929438	0.950303384	0.990841619	-5.554557772	0.231090326	0.736354189	-2.551001875	0.492254426	0.871663885	-6.065185148	0.354461562	0.810458701	-2.785514045
TRINITY_DN9233_c0_g1	2	NA	NA	NA	-1.138664	230	6.063184776	0.005633398	0.092408136	-5.187701	0.05244501	0.7561768	-4.004982	90.03992	0.001547166	0.03040207	0.4242771	0.8325548	9.168975	0.09343446	0.5880677	71.83532	0.002715435	0.2188477	7.834608	0.1179778	0.6247902	-1.633378	0.7713226	0.9556319	28.17939	0.04625522	0.4875995	46.02761	0.0327386	0.4427613	-1.540649	0.7866432	0.959009	-23.07338	0.06271704	0.5285045	-3.927445	0.3115299	0.7880859	-14.97641	0.2001867	0.7125369	-2.549215
TRINITY_DN23715_c0_g1	2	HLF	RAT	Hepatic leukemia factor;	-0.464778346	231	6.636844275	0.00396469	0.078589051	-4.88389769	0.01671161	0.641147657	-3.445435077	33.48599598	0.001521533	0.030107469	0.432106404	0.836384464	4.671606474	0.117309469	0.623795302	30.07355396	0.001866851	0.197310528	6.437518684	0.066065379	0.53677944	-1.6561176	0.689865238	0.936155585	10.82175298	0.055864459	0.514582209	17.92209558	0.035833304	0.45438933	-1.756379544	0.6272027	0.917824976	-13.58863378	0.0447784	0.48336102	-4.880962915	0.141273348	0.65425337	-7.736729703	0.190887511	0.703929438	-2.778990983
TRINITY_DN9127_c0_g1	1	NA	NA	NA	-5.099665	232	6.076653399	0.005585767	0.092116065	-2.688634	0.05232852	0.7557661	-1.930498	16.41967	0.001307971	0.02732815	0.4752749	0.8517478	3.078139	0.2053787	0.7169978	21.81936	0.001044359	0.167406	7.088491	0.0337434	0.4463349	1.431322	0.7007338	0.9390513	6.400551	0.05691195	0.5164241	4.471775	0.1092487	0.6122938	-1.384012	0.7281527	0.9454982	-2.976396	0.2339482	0.7382943	-4.718072	0.07098672	0.5468233	-2.150556	0.5474756	0.8927909	-3.408982
TRINITY_DN24164_c1_g2	1	NA	NA	NA	0.900687553	233	8.627172602	0.001349181	0.050659952	-3.862626002	0.004579715	0.481703296	-3.009713614	14.15229827	0.000698046	0.019752088	0.359672124	0.80405856	2.743435842	0.135971079	0.647473726	11.11255571	0.00128849	0.178753462	4.050597991	0.046277625	0.487701276	-1.755974403	0.488639695	0.87058425	5.988455437	0.028703672	0.424695375	10.51557446	0.009281588	0.305573581	-1.861138188	0.421951835	0.843071908	-8.965852902	0.012324524	0.332692335	-3.453645437	0.074474228	0.553371325	-4.817403114	0.13613733	0.647663908	-1.855663088
TRINITY_DN5922_c0_g1	2	OCTL	DROME	Organic cation transporter-like protein;	2.341368	234	7.411593046	0.002544587	0.065605703	-1.055235	0.5836773	0.9669591	-1.276584	1.539311	0.01905877	0.1287477	0.001235023	0.3687994	1.491029	0.05483641	0.5112642	2.366531	0.000334997	0.119266	1.58718	0.03020181	0.4310414	-1.578549	0.02924382	0.4268394	-1.274995	0.204072	0.7158083	1.238082	0.2704339	0.7619187	1.821542	0.005694617	0.2687921	-1.292126	0.1962437	0.7091028	-1.656462	0.0159452	0.3596327	-2.353662	0.006304019	0.2756398	-3.017315
TRINITY_DN5490_c0_g1	12	SC5A1	SHEEP	Sodium/glucose cotransporter 1;	4.643598366	235	11.63048249	0.000359475	0.033625759	1.083223534	0.121021868	0.826215651	-1.090191123	1.285915425	0.010111267	0.089725109	0.000178869	0.233916432	1.419266579	0.002041989	0.202295427	1.713072735	5.83601E-05	0.080682552	1.207012664	0.062911039	0.528906076	-1.311767458	0.009393043	0.306644758	-1.12941521	0.186153116	0.699914429	1.161457227	0.113108916	0.618744727	1.660484559	8.17738E-05	0.08196814	-1.121207483	0.218803505	0.72801572	-1.165184218	0.109176777	0.612183224	-1.861747712	0.000314729	0.116968149	-1.934770403
TRINITY_DN18734_c0_g1	6	NA	NA	NA	-0.094352848	236	8.701860766	0.001300405	0.050148079	1.31044556	0.301901674	0.906656359	-1.896719047	5.468452535	0.000547965	0.017722049	0.023225477	0.53546072	2.279107053	0.139275306	0.651702777	10.06421376	0.000309251	0.116968149	4.415858286	0.01351049	0.341812762	-1.499361273	0.426162502	0.844853592	1.566556402	0.370943632	0.81889826	2.348834	0.11997295	0.62716379	3.669334132	0.014939863	0.351857487	1.073782314	0.892718811	0.981079596	-1.750840388	0.271326033	0.762597166	-3.417204851	0.100369743	0.599177661	-6.424418395
TRINITY_DN624_c1_g1	3	TWST2	RAT	Twist-related protein 2;	1.160415	237	9.027931364	0.001110257	0.048036401	-1.480923	0.03196528	0.7140202	-1.926621	1.203985	0.05631955	0.2262534	0.000503193	0.3084544	1.479834	0.2108654	0.7214723	2.286615	0.009960154	0.3134201	1.545184	0.1666283	0.6803038	-4.562305	0.000379359	0.1228441	-3.039116	0.002516763	0.2142613	1.501195	0.2253371	0.7325716	2.435455	0.00665133	0.2794732	-2.772153	0.007366416	0.2868912	-2.853383	0.003817206	0.2381393	-6.751453	0.000532358	0.1385271	-6.949286
TRINITY_DN2294_c0_g1	5	POLK	ARATH	DNA polymerase kappa {ECO:0000303|PubMed:15200644};	7.157028789	238	5.976845832	0.005950257	0.09471084	-1.461129736	0.002501907	0.414223395	1.068471008	1.106025165	0.512349001	0.694951426	0.00982347	0.502473495	1.356216307	0.100899883	0.59993796	1.793968864	0.005855517	0.270557241	1.322774881	0.145482495	0.658476537	-1.074084547	0.68036572	0.933760083	-1.372530934	0.090221699	0.58158299	-1.277861169	0.173182355	0.687150483	1.047641543	0.788230035	0.959341945	-1.390447893	0.07556031	0.555728304	-2.350305576	0.000414596	0.126912958	-1.456690977	0.144045699	0.65725484	-2.462277761
TRINITY_DN6874_c0_g1	7	NA	NA	NA	-0.8018221	239	7.578795058	0.002322176	0.063181621	-6.571858	0.006340632	0.5053561	4.795722	-2.918196	0.1817405	0.4087492	0.002042089	0.4193549	18.75072	0.008006701	0.2934936	18.26729	0.005168168	0.2597055	-1.026464	0.9777798	0.9959262	-2.379163	0.4323071	0.8473457	-32.43762	0.01724865	0.3683871	-13.63405	0.0736072	0.5520023	4.532803	0.09604013	0.5919166	-9.841815	0.05670293	0.5161907	-130.7243	0.002404483	0.2116581	-44.61101	0.01204037	0.3307272	-592.5475
TRINITY_DN52666_c0_g1	1	NA	NA	NA	-2.093547458	240	6.610471257	0.004027427	0.079502233	-2.128298873	0.015320464	0.620410271	-1.053705567	-1.014339113	0.983892555	0.991557998	0.001216874	0.368799432	1.134125951	0.802595064	0.962719954	4.054731639	0.004125852	0.243591173	3.575204002	0.019254478	0.380611514	-1.277270877	0.607327411	0.911686277	-4.3958993	0.011845926	0.329170251	-3.441634332	0.031123249	0.436194107	1.388733039	0.475762737	0.865400559	-1.043099002	0.931822294	0.988195576	-12.83485844	0.000216132	0.107461837	-1.448586048	0.586131018	0.90525494	-17.82419197
TRINITY_DN3274_c0_g1	10	NA	NA	NA	6.643585374	241	7.935008557	0.001919927	0.058337418	-1.29069637	0.028728419	0.705983444	-2.242135259	1.370420571	0.000519921	0.017307779	0.474594855	0.851299821	-1.665651129	0.01444756	0.348600873	-1.091042906	0.635448347	0.920357701	1.526659601	0.042565229	0.476866793	-2.202346783	0.000831371	0.158499118	-1.094239128	0.621748317	0.916169941	2.012674128	0.001998151	0.201286011	-1.174807557	0.377544214	0.822143832	-1.553346676	0.028278037	0.422318935	-1.178249169	0.38206289	0.824676963	-1.322213725	0.284578212	0.772014767	-1.002929511
TRINITY_DN21051_c0_g1	3	NA	NA	NA	2.487684119	242	6.739358058	0.003731443	0.076611491	-1.517161065	0.007900638	0.526019863	-2.407912077	1.450244916	0.003408862	0.047604196	0.206321491	0.724274311	-1.449974596	0.13042865	0.640838087	1.071376709	0.747806572	0.950269303	1.553469011	0.078843011	0.562255602	-2.75727133	0.001053553	0.16803998	-1.226591985	0.356359403	0.81144352	2.247912398	0.004973729	0.257202433	-1.118007054	0.603725151	0.910843582	-2.126001936	0.008750845	0.301366775	-1.46922012	0.098515584	0.595874269	-1.901599751	0.061448402	0.525801354	-1.314142084
TRINITY_DN14658_c1_g1	1	COL12	HUMAN	Collectin-12;	-1.992941029	243	7.699517084	0.002175686	0.061640809	-4.361773574	0.000907888	0.260150087	-10.07401305	1.560725194	0.004306028	0.054148611	0.798479781	0.948658669	-6.081894621	0.003039885	0.225238457	-2.075911382	0.072464966	0.54951352	2.929746748	0.036442424	0.456371797	-10.69152575	0.002751652	0.219439408	-1.992236154	0.14486279	0.657979261	5.366595587	0.021662147	0.392554518	-3.66397231	0.00615476	0.27336552	-6.44099524	0.012734918	0.336125133	-3.516285987	0.014449273	0.348600873	-1.757926833	0.421705015	0.843002636	1.042000657
TRINITY_DN8122_c0_g1	5	APOD	MOUSE	Apolipoprotein D;	8.582338	244	8.156686856	0.0017108	0.055483366	-1.104765	0.4289075	0.9436706	-2.877467	1.42534	0.000191151	0.01084484	0.8685161	0.966883	-2.414228	0.00137267	0.1809975	-1.277002	0.2764021	0.7667786	1.890543	0.01432664	0.3480524	-2.406156	0.001355336	0.1805635	-1.109128	0.6354481	0.9203577	2.169414	0.003224227	0.2268433	-1.159199	0.496002	0.8732841	-1.155324	0.5002977	0.8751454	-1.006811	0.9754629	0.9954155	1.003354	0.9911803	0.9985673	1.151357
TRINITY_DN13420_c0_g1	5	NA	NA	NA	5.840047511	245	7.067562598	0.003085677	0.070627366	-1.551441268	0.002648635	0.414223395	-1.903689161	1.330162244	0.007947048	0.078376175	0.126487849	0.668840329	-1.207741406	0.363395533	0.814963274	1.067805474	0.749561534	0.950702777	1.289632885	0.246640194	0.746984126	-2.255867056	0.001721187	0.19224859	-1.148891317	0.499319282	0.874829056	1.963516498	0.005854403	0.270557241	-1.176788622	0.424816232	0.84425109	-2.198052224	0.002153481	0.204651567	-1.443675382	0.095569612	0.590876276	-1.86783946	0.046144127	0.487483835	-1.226792438
TRINITY_DN11071_c0_g1	6	AMY	PSEHA	Alpha-amylase;	0.958579646	246	8.535934495	0.001411705	0.051626423	-2.477831951	0.000413683	0.167224068	-2.723531888	1.32427243	0.014865799	0.11210434	0.09416987	0.643247844	-1.333959376	0.353301019	0.809843316	1.179688605	0.563594875	0.89784806	1.573656676	0.158168109	0.672216937	-4.19899142	0.001374585	0.180997492	-1.832083121	0.066175033	0.53693217	2.291921896	0.035869072	0.454502204	-1.307676147	0.36090745	0.813851398	-4.116257973	0.001599063	0.187969713	-2.826264215	0.004820902	0.25517715	-3.147765587	0.018623553	0.376558715	-2.161287581
TRINITY_DN42658_c0_g3	8	BGBP	PENMO	Beta-1,3-glucan-binding protein {ECO:0000312|EMBL:AAM21213.1};	8.696439419	247	7.329796197	0.002662428	0.066828741	-1.553747685	0.001211495	0.305794517	-1.576064178	1.296855418	0.02991055	0.163231708	0.033796566	0.555185038	-1.021774084	0.906215065	0.983767537	1.46310524	0.059606293	0.521942231	1.494963016	0.054711711	0.511158912	-1.874568663	0.00425874	0.246228704	-1.371091197	0.105524042	0.606923029	1.36720932	0.102917788	0.603248016	-1.006354598	0.97217111	0.994718231	-1.846279744	0.004861394	0.255369786	-2.018798361	0.00255524	0.215643858	-1.834621462	0.033635254	0.44595601	-2.006050715
TRINITY_DN1102_c0_g1	4	CP4C3	DROME	Cytochrome P450 4c3;	4.926121757	248	6.786209139	0.003630212	0.075599907	-1.497280098	0.002077368	0.386212652	-1.625307841	1.412834642	0.019732256	0.130942948	0.078878678	0.620993921	1.004001639	0.982439337	0.996611975	1.204863318	0.315341274	0.790213062	1.200061107	0.344290369	0.80518293	-1.877216435	0.004984289	0.257258657	1.019316976	0.915493154	0.985425186	1.913478579	0.004024342	0.241428511	-1.146420527	0.450384627	0.85508036	-2.1606913	0.001269302	0.178006405	-1.355103538	0.116165485	0.622299271	-1.884728378	0.026394434	0.414338708	-1.182030072
TRINITY_DN232_c1_g1	3	SET1	DROME	Histone-lysine N-methyltransferase SETD1 {ECO:0000250|UniProtKB:Q9UPS6};	0.824287574	249	6.747151895	0.003714376	0.076438485	1.252025516	0.113128713	0.826215651	-2.225967552	2.279514368	0.001172048	0.025758874	0.182437711	0.711341785	-1.115490477	0.686718889	0.935456706	1.98607655	0.013172324	0.339304569	2.215449477	0.010584831	0.319085055	-1.948630329	0.019342738	0.380877143	1.175357154	0.503324664	0.876237392	2.290336598	0.005721664	0.269088567	1.796014146	0.027408356	0.41862893	1.028125574	0.91657309	0.985589044	1.062878505	0.801067694	0.96230252	-1.746882085	0.138413987	0.650477171	-1.689764293
TRINITY_DN210_c0_g1	13	NA	NA	NA	2.253100608	250	8.763851259	0.001261485	0.050026705	1.008766758	0.918107054	0.992901189	-1.727883905	2.068204464	0.000125075	0.00961465	0.901238587	0.974270132	-1.215227195	0.246900564	0.747140261	1.625142747	0.005803616	0.270105564	1.974917663	0.001163788	0.173442117	-1.187895309	0.282167127	0.77041921	1.52328396	0.014904695	0.351505587	1.809501871	0.002030078	0.201999448	1.02298172	0.881137339	0.97883436	1.046519164	0.777264405	0.956786257	-1.04290025	0.77763917	0.956814256	1.023008666	0.918534159	0.986004256	-1.066867892
TRINITY_DN3311_c0_g1	2	WHITE	DROME	Protein white;	3.787619123	251	8.727931606	0.001283867	0.050148079	-1.228940409	0.062751278	0.766595073	-2.490016891	1.958215463	0.000187327	0.010708405	0.643828293	0.905248659	-1.792648524	0.009225615	0.304970475	1.366223822	0.087350901	0.576449449	2.449159118	0.00046062	0.130650011	-1.766236937	0.007958305	0.293122731	1.127189163	0.491002044	0.871340018	1.990883134	0.002261348	0.207878712	-1.158344845	0.398258548	0.832086199	-1.141278629	0.489498693	0.870740456	-1.403986458	0.068817766	0.542790186	1.014953592	0.95370585	0.991258387	-1.212062595
TRINITY_DN3224_c0_g1	5	NA	NA	NA	6.477075922	252	10.01272176	0.000705886	0.04146196	-1.42268579	0.014340923	0.604979662	-2.555394907	2.868390113	0.000139694	0.00991302	0.843200433	0.959155178	-1.386375375	0.152368417	0.666269056	1.906233845	0.011515219	0.326097226	2.642755661	0.001032087	0.166484771	-1.642090154	0.037728847	0.460864869	1.689048937	0.030670561	0.433892191	2.77357063	0.000467279	0.131035943	-1.291493701	0.248002139	0.74784315	-1.529707703	0.068222742	0.541611344	-1.45755931	0.108387323	0.611353112	-1.184448443	0.581648192	0.903990035	-1.128584142
TRINITY_DN4922_c0_g3	1	NA	NA	NA	6.654016788	253	6.165095559	0.005284428	0.089259084	-1.022554729	0.849017993	0.987490384	-2.070048281	2.319419778	0.000612277	0.018550579	0.878103004	0.969098924	-1.265220644	0.26273057	0.757019272	1.662362667	0.027767455	0.420188991	2.103255564	0.004238571	0.246038081	-1.460210019	0.080704526	0.565278333	1.563336474	0.04638234	0.487879357	2.282799583	0.001427162	0.18213245	1.047018194	0.820057687	0.966000066	-1.102287356	0.631117643	0.91891557	-1.015591571	0.9407179	0.989311514	-1.154114917	0.618610025	0.915213045	-1.063342853
TRINITY_DN4041_c0_g1	6	RSAD2	DANRE	Radical S-adenosyl methionine domain-containing protein 2;	4.603934013	254	5.919417025	0.006172563	0.095508068	-1.15549707	0.307219335	0.908525761	-2.496535045	2.298092527	0.001078471	0.02486084	0.46132909	0.847618991	-1.348031189	0.246837661	0.74709141	1.457984221	0.131694196	0.642389739	1.965408204	0.019379698	0.381120514	-2.011906911	0.014605343	0.349435222	1.450923552	0.134010798	0.645340611	2.919123122	0.000887432	0.16051348	-1.009477794	0.968097956	0.993967666	-1.506623413	0.125380044	0.63467821	-1.014390244	0.95215277	0.991066203	-1.492478013	0.257158946	0.753406303	-1.004866327
TRINITY_DN6176_c0_g1	6	NA	NA	NA	2.666502	255	10.71018761	0.000522607	0.038213655	-1.302511	0.09061601	0.8008879	-1.944279	3.394778	0.000113808	0.009300611	0.1173804	0.6619878	1.025553	0.9258539	0.987075	1.835954	0.02632622	0.4141441	1.790208	0.04813271	0.4933017	-1.141995	0.6406128	0.9215239	3.228513	0.000686301	0.1506405	3.686945	0.000353553	0.1211104	-1.491492	0.1643737	0.6783371	-1.7468	0.06495012	0.5339576	1.179017	0.5034748	0.8762684	-1.171176	0.6830695	0.9344715	1.758494
TRINITY_DN11727_c0_g3	5	NA	NA	NA	4.076300499	256	7.684870784	0.00219287	0.061866408	-1.467777067	0.045959204	0.745548357	-1.907564441	3.816231447	0.000415409	0.015620606	0.614023833	0.894302836	1.255126266	0.489795971	0.870865712	3.242267441	0.002148052	0.204651567	2.583220134	0.012724868	0.336121364	-1.196771253	0.593692948	0.907507327	2.35473131	0.01788035	0.372390545	2.81807474	0.006931528	0.282056445	-1.152014866	0.665348427	0.92917679	-1.730440418	0.118482472	0.625288045	-1.586227812	0.152392924	0.666317292	-1.502099034	0.384278185	0.825412318	-1.376916096
TRINITY_DN20555_c0_g2	10	DHB12	XENTR	Very-long-chain 3-oxoacyl-CoA reductase {ECO:0000305};	0.034054305	257	7.455368183	0.002484034	0.064840652	-1.354614058	0.090502904	0.800887938	-2.005275109	2.952725565	0.000999268	0.023711147	0.083072959	0.628111661	1.434677506	0.258655417	0.754445839	2.233528724	0.014799513	0.350434314	1.556815879	0.173275895	0.687232547	-1.953795617	0.065861293	0.536251956	1.94661768	0.043064405	0.47844922	3.803293091	0.001399622	0.181479136	1.089680522	0.781365996	0.957857703	-2.572374717	0.014344731	0.348052378	-1.052959556	0.858277622	0.973748926	-2.803066624	0.034575684	0.44945615	-1.147389519
TRINITY_DN6064_c2_g1	2	NA	NA	NA	-1.303454	258	6.479602699	0.004356452	0.081658955	-1.325353	0.1428091	0.8457785	1.529558	-3.212962	0.004110025	0.052923	0.02862177	0.5443384	-2.088281	0.03227386	0.4408261	-2.511263	0.006930069	0.2820564	-1.20255	0.5559124	0.895382	1.5206	0.1399199	0.6526839	-2.687528	0.008888708	0.3025878	-4.086656	0.000724598	0.1534104	-1.904493	0.03458465	0.4494562	1.667342	0.09569578	0.591264	-2.038169	0.0470547	0.4898943	3.175441	0.01497208	0.3521278	-1.07019
TRINITY_DN16753_c0_g1	3	NA	NA	NA	-0.515834887	259	6.973883109	0.003255632	0.071900244	-1.45282657	0.022926822	0.689286241	1.162614859	-2.055665585	0.014405082	0.110276575	0.010055887	0.502473495	-1.798629197	0.034405134	0.448900309	-1.407274496	0.151289605	0.66530601	1.278094076	0.335033815	0.800775315	1.182662735	0.46213987	0.859730168	-2.582796826	0.003025239	0.225238457	-3.054577557	0.000915815	0.162198565	-1.526080637	0.077980726	0.560407542	1.393878982	0.18053722	0.69451592	-2.800843927	0.001859296	0.197157235	2.127171725	0.040529934	0.47009878	-1.835318435
TRINITY_DN4425_c0_g1	12	LPH	HUMAN	Lactase-phlorizin hydrolase;	3.365308704	260	7.537286315	0.002375192	0.063932483	-1.365873649	0.009272096	0.539569235	1.257026056	-1.946588362	0.002468106	0.039070292	0.131290085	0.67502772	-1.176330708	0.366508007	0.816732575	-1.4069606	0.068457086	0.541998154	-1.196058719	0.336275453	0.801333483	-1.047263887	0.788363384	0.959376758	-2.142505913	0.001148525	0.172943413	-2.045812845	0.001825003	0.195408443	-1.234113011	0.227992326	0.734310901	-1.098706324	0.591761087	0.906932527	-1.879295286	0.004697588	0.253306382	1.123241929	0.635029765	0.920239738	-1.522790271
TRINITY_DN10004_c0_g2	1	NA	NA	NA	0.401096716	261	7.070269205	0.003080923	0.07058993	-2.252692193	0.017106751	0.647155584	1.795130992	-7.039339117	0.004632978	0.056331491	0.045385435	0.579798087	-1.45589973	0.4238809	0.843838972	-1.938942767	0.114220699	0.62016285	-1.331783176	0.528810769	0.886119551	-1.500403721	0.342037749	0.804177943	-14.2364806	0.000486299	0.132616947	-9.488433279	0.001842773	0.196383333	-1.147441134	0.71693067	0.942642376	-1.182516153	0.712479082	0.941857583	-8.424964226	0.002620424	0.216871852	-1.030568033	0.959657733	0.992366464	-7.342393414
TRINITY_DN23110_c0_g1	5	NA	NA	NA	-0.544461125	262	7.302267753	0.002703515	0.06733285	-1.201216235	0.353596358	0.921545567	2.213250597	-5.730867659	0.000437249	0.015938801	0.435953171	0.837250525	1.042699426	0.887316005	0.979975667	-2.717584087	0.007487658	0.288139058	-2.833623369	0.006202773	0.274019837	-1.219883436	0.48053904	0.867374355	-5.460434204	0.000492276	0.133182477	-4.476193416	0.0012919	0.178753462	1.138202038	0.630748851	0.918826771	-1.11752722	0.702262974	0.939484096	-1.765325639	0.148882581	0.662477699	-1.271971759	0.548060337	0.892926106	-2.009297239
TRINITY_DN14003_c0_g1	1	NA	NA	NA	-2.810399671	263	8.001108303	0.001854584	0.05736826	-2.236870874	0.020477626	0.675211836	2.6595921	-14.83461997	0.000671362	0.019409486	0.527398539	0.871534835	-1.426808282	0.395598723	0.830746471	-5.927490859	0.003011853	0.224992915	-4.154370936	0.009877069	0.312745827	-1.469876122	0.351141126	0.808560227	-13.9594055	0.000320376	0.117605828	-9.496994534	0.001200656	0.175372361	-1.664704679	0.187692358	0.701120776	-1.714953361	0.214243554	0.724483312	-3.920425726	0.02975509	0.428944485	-1.030184742	0.957202507	0.991883598	-2.355027757
TRINITY_DN3574_c1_g1	2	NA	NA	NA	-0.034243565	264	7.160955647	0.002926485	0.068935314	-1.337294126	0.037026149	0.727767874	1.353298107	-2.483251381	0.001283843	0.02704877	0.234510069	0.743189758	-1.340578102	0.179120251	0.693029739	-1.84115206	0.009889041	0.312860465	-1.373401563	0.157353577	0.671256889	-1.011443473	0.954507516	0.991357571	-2.474903323	0.00162663	0.188992466	-2.446902264	0.001782668	0.194244264	-1.331029186	0.162126586	0.676019113	-1.004238977	0.983531145	0.996815294	-1.789188751	0.024454079	0.405786046	1.3254108	0.334316261	0.800238773	-1.344214515
TRINITY_DN11215_c0_g1	4	NA	NA	NA	-1.083466669	265	5.812682171	0.006612041	0.098879487	-1.334076862	0.087416589	0.798576343	1.421969592	-2.983804161	0.002229664	0.037081992	0.339162501	0.795100993	-1.42841282	0.183790512	0.697613055	-2.162218748	0.008643003	0.300514056	-1.513721186	0.135795697	0.647429039	-1.033084766	0.892915681	0.981086404	-2.895680839	0.002913245	0.223431973	-2.802946027	0.003606655	0.234741036	-1.348351403	0.220278598	0.729173447	1.025450475	0.920263576	0.986327424	-1.805735578	0.063707712	0.531048784	1.382667587	0.360994817	0.813888567	-1.339217339
TRINITY_DN29871_c0_g1	4	NA	NA	NA	-2.239646999	266	6.213632144	0.005127145	0.088181501	-2.078480434	0.010304911	0.556603661	1.129052217	-3.175792043	0.018883418	0.128117644	0.034537894	0.55878213	-2.779142074	0.017163645	0.367628792	-2.074984589	0.035195489	0.451506189	1.339355525	0.426335285	0.844956458	1.115544114	0.762219691	0.95381905	-4.305020352	0.006369431	0.276172029	-4.802440114	0.004122544	0.243591173	-2.376247441	0.027059024	0.417652955	1.304685501	0.478131404	0.866177123	-4.930057625	0.00339487	0.230484717	3.100255583	0.043988405	0.481125037	-2.074724013
TRINITY_DN12493_c0_g2	4	NA	NA	NA	5.607064572	267	7.702952985	0.002171678	0.061604351	-1.18400558	0.005368389	0.505356087	-1.022258742	-1.344134928	0.001381837	0.028462821	0.748949421	0.936244549	-1.181503824	0.077229044	0.559000845	-1.302695987	0.010845805	0.320308528	-1.102574499	0.300721074	0.781546047	-1.188856404	0.065657505	0.535696138	-1.417762521	0.001732715	0.19266537	-1.192543116	0.062214032	0.527493324	-1.148688272	0.128574506	0.638712506	-1.155836638	0.115592227	0.621797246	-1.250151376	0.026496177	0.414874502	-1.006223069	0.959760468	0.992382207	-1.088329537
TRINITY_DN8688_c0_g2	1	GPX7	MOUSE	Glutathione peroxidase 7;	3.663001	268	6.230245844	0.005074569	0.088070114	-1.173558	0.06055224	0.7598232	-1.025466	-1.500361	0.003839799	0.05107024	0.06607193	0.6092123	-1.48178	0.01339999	0.3410241	-1.384646	0.02659177	0.4152866	1.070151	0.6297239	0.9185885	-1.064768	0.631453	0.9189556	-1.667149	0.00286852	0.2224644	-1.56574	0.007009876	0.2826962	-1.231598	0.1187494	0.6254981	1.129952	0.3734779	0.8201697	-1.482875	0.01512109	0.3534236	1.391647	0.09592736	0.5917063	-1.204025
TRINITY_DN3999_c1_g1	2	WNT7B	CHICK	Protein Wnt-7b;	2.232602596	269	6.440836662	0.004459882	0.082752746	-1.154128419	0.163376144	0.863091195	1.160644777	-1.852709017	0.002586421	0.040074473	0.055125509	0.588851415	-1.496114442	0.037557367	0.460175926	-1.589996697	0.016733356	0.364343793	-1.062750718	0.735161558	0.947468597	1.087818005	0.611166203	0.912752258	-1.860025451	0.003577562	0.234343713	-2.023369175	0.001448489	0.182975697	-1.288408554	0.139364975	0.651816346	1.26318645	0.185887606	0.699641871	-1.507218666	0.036925855	0.458010318	1.627500227	0.060072206	0.523086793	-1.169829758
TRINITY_DN8941_c0_g1	6	NA	NA	NA	0.3641058	270	6.411284703	0.00454066	0.083196343	1.078564	0.6387027	0.9730169	1.457408	-2.562592	0.006350225	0.06869697	0.00998084	0.5024735	-1.386415	0.2595545	0.7550842	-1.268823	0.3808661	0.8240242	1.092678	0.7570638	0.9524424	1.149148	0.5732519	0.9009332	-3.551216	0.000865133	0.1598216	-4.080872	0.00036655	0.1219672	1.301412	0.2896389	0.7748074	2.073404	0.01616687	0.3611138	-2.150609	0.02365274	0.4017027	1.593196	0.2241591	0.7319188	-2.798828
TRINITY_DN19314_c0_g1	8	NA	NA	NA	-0.153832436	271	8.567304162	0.001389832	0.051240442	-1.044682994	0.791801196	0.983982681	1.936974291	-4.004399752	0.000651923	0.019167271	0.021680729	0.522771808	-1.37780214	0.262836776	0.757080952	-1.911362428	0.033455844	0.445254199	-1.387254652	0.268394076	0.76055321	1.290913499	0.306995487	0.785132433	-4.331197127	0.000421158	0.127925484	-5.591200837	0.000100769	0.08422543	1.037709465	0.879422421	0.978387022	1.845694317	0.034567035	0.44945615	-2.18368066	0.027730516	0.419893868	1.778623381	0.137962176	0.650022818	-2.266026089
TRINITY_DN937_c0_g2	2	R213A	DANRE	E3 ubiquitin-protein ligase rnf213-alpha {ECO:0000305};	3.544736	272	7.436630043	0.002509745	0.065057995	-1.036103	0.745496	0.9820227	1.412814	-2.119045	0.00196963	0.03499726	0.01409476	0.5074155	-1.321347	0.1613557	0.6753615	-1.420128	0.08017636	0.5642967	-1.074758	0.7142842	0.9422823	1.244649	0.2290162	0.7348671	-2.23804	0.001289733	0.1787535	-2.785573	0.000185578	0.1003573	-1.050939	0.7760907	0.9565829	1.564898	0.02872863	0.4248672	-1.656219	0.02539628	0.4098787	1.644613	0.07274875	0.5501604	-1.575942
TRINITY_DN12938_c0_g1	5	NA	NA	NA	0.860176578	273	7.740904439	0.002127975	0.060975912	-1.119017427	0.373040804	0.927764901	1.682309793	-2.326569281	0.001716434	0.032193915	0.015079191	0.512534016	-1.104103141	0.641945969	0.921937397	-1.271420429	0.253115807	0.75138325	-1.151541357	0.518896453	0.882368017	1.343091503	0.150156426	0.663875229	-2.5306776	0.001445553	0.182975697	-3.398931583	0.000152946	0.095951454	-1.014439272	0.941237605	0.989437181	1.461804159	0.081698646	0.567383495	-2.019173741	0.009834553	0.312231178	1.482911547	0.186955386	0.700508975	-1.990433332
TRINITY_DN30158_c0_g1	6	NA	NA	NA	-0.699224122	274	6.351867918	0.004708306	0.084588827	-1.393844066	0.218074979	0.888799336	2.956857711	-4.365395028	0.006082072	0.067095219	0.016603549	0.516319249	1.39838867	0.421036957	0.842712982	1.151164154	0.723760492	0.944354983	-1.214760436	0.645470157	0.92291813	1.432218919	0.338993805	0.802519919	-7.41914622	0.00230265	0.20884844	-10.62584158	0.00065256	0.147387369	1.454863904	0.316481407	0.790644105	1.49006042	0.316893901	0.790861837	-5.870415203	0.005699528	0.268792135	1.024192308	0.965237802	0.993412534	-8.54065518
TRINITY_DN12743_c0_g1	2	NA	NA	NA	1.058175535	275	5.870154308	0.006371019	0.097118356	-1.066650069	0.648603793	0.973016865	1.563080782	-2.239186458	0.007071379	0.072832057	0.015982256	0.516319249	1.063045994	0.803778603	0.962984756	-1.032754373	0.891738896	0.980853354	-1.097865399	0.711148613	0.941592295	1.026409193	0.907717893	0.984045991	-3.106004294	0.000828169	0.158442291	-3.18803136	0.000709489	0.152226277	1.369168435	0.170065123	0.684100876	1.321981434	0.252414472	0.751101969	-2.196585594	0.01099752	0.321778737	-1.035694148	0.914942962	0.985275759	-3.007495659
TRINITY_DN17103_c0_g1	8	NA	NA	NA	0.216941496	276	10.25316061	0.000635269	0.040447965	-1.156082639	0.287931198	0.904018049	1.333714006	-2.434987153	0.002545448	0.039629504	0.001033593	0.368799432	-2.147619741	0.006185877	0.273720024	-1.730010649	0.022028238	0.393777231	1.241391053	0.361527439	0.814149302	1.568867033	0.041684796	0.473803281	-2.56969666	0.00167066	0.190302285	-4.031512375	6.41361E-05	0.080682552	-1.519004381	0.056701288	0.516190744	2.218117244	0.003012396	0.224992915	-2.256275408	0.005131453	0.259287281	3.369329812	0.00182219	0.195408443	-1.485364648
TRINITY_DN11152_c0_g1	1	NA	NA	NA	-1.237207463	277	5.971528719	0.005970442	0.094777631	-1.172922644	0.393596617	0.932457092	1.194574285	-2.353284927	0.020217651	0.132311927	0.005817621	0.465877224	-2.301205932	0.023865783	0.403107819	-1.559341239	0.131068627	0.641676653	1.475755193	0.236600305	0.740088634	1.395427556	0.221333929	0.729937386	-2.972998568	0.005060513	0.258316593	-4.148604125	0.000790268	0.156409208	-1.395529813	0.211601125	0.722094619	2.301037311	0.01569972	0.357659742	-2.660680056	0.011004904	0.321778737	3.211166169	0.014525237	0.349176406	-1.906573425
TRINITY_DN7752_c1_g1	8	VIT1	AEDAE	Vitellogenin-A1;	6.538319	278	15.47825413	9.36416E-05	0.025113663	-1.216157	0.1165166	0.8262157	1.154463	-2.936285	8.10486E-05	0.008192598	0.001444629	0.3837483	-1.328689	0.1801188	0.694214	-1.417383	0.1091468	0.612154	-1.066753	0.7619018	0.953698	-1.658115	0.02539098	0.4098709	-5.26901	3.66008E-06	0.04734464	-3.177711	9.68068E-05	0.08322357	1.371371	0.1363489	0.647834	1.098914	0.6402134	0.9215239	-2.710735	0.000427978	0.1284613	-1.247933	0.4442066	0.8525587	-3.717422
TRINITY_DN7752_c0_g2	2	NA	NA	NA	2.645467	279	8.929963307	0.001163739	0.04850257	-1.2412	0.1511261	0.8529609	1.409042	-2.849601	0.001316115	0.02745889	0.007119527	0.4801016	-1.025389	0.9203573	0.9863295	-1.201414	0.4477954	0.8539343	-1.171667	0.5379496	0.8896204	-1.399741	0.1683814	0.6819146	-4.796798	6.4498E-05	0.08068255	-3.426918	0.000551022	0.1402353	1.417852	0.1382191	0.6503191	1.038656	0.8770953	0.9778926	-2.815969	0.002169006	0.2050809	-1.365083	0.3620151	0.8143159	-3.992626
TRINITY_DN0_c2_g1	9	ZNFX1	MOUSE	NFX1-type zinc finger-containing protein 1;	4.472842366	280	6.799320553	0.003602459	0.075392522	1.009415956	0.909477918	0.991061252	1.102932783	-1.64353848	0.003086993	0.044817372	0.01329297	0.502473495	-1.245396234	0.152534022	0.666372793	-1.18680047	0.253240968	0.751478536	1.049372886	0.751718489	0.95114686	-1.08486135	0.559256626	0.896542893	-2.063635538	0.000297231	0.116509547	-1.902211316	0.000756097	0.155450111	1.159251032	0.291713697	0.77615278	1.330793903	0.06384777	0.531360944	-1.499953506	0.017760987	0.371614078	1.147977328	0.494085071	0.87262788	-1.73882265
TRINITY_DN3339_c0_g1	8	VIT	APIME	Vitellogenin;	10.15443298	281	10.77646434	0.000508293	0.038028402	-1.255588349	0.121586174	0.826215651	-1.035139059	-2.638082888	0.000393367	0.015443297	0.006914527	0.479769723	-2.111582109	0.008539395	0.29996812	-1.738075482	0.041070861	0.472118124	1.214896667	0.448381676	0.85427658	-1.338683331	0.241683581	0.743324365	-4.144832043	7.73155E-05	0.080682552	-3.096200533	0.00046022	0.130650011	-1.093984617	0.712071792	0.941806457	1.441846086	0.144828396	0.657951572	-2.60885246	0.001971668	0.200467777	1.577357438	0.198490793	0.71110432	-2.384724994
TRINITY_DN11731_c0_g1	2	NA	NA	NA	-2.017585445	282	8.55655107	0.001397285	0.05134545	-2.789764296	0.009326743	0.541357635	1.371487646	-8.377031831	0.004497966	0.05557885	0.011311381	0.502473495	-1.763772891	0.266105947	0.75880931	-1.513864233	0.330118932	0.79807202	1.165079967	0.750863421	0.95094324	-2.525013491	0.042221118	0.475403661	-33.79881727	0.000148368	0.094980533	-13.38559869	0.001655975	0.190004965	1.137568854	0.718938175	0.943104457	-1.258471389	0.629290644	0.918420497	-19.6262299	0.000623863	0.146093631	-1.431597857	0.556916069	0.895828893	-22.32618787
TRINITY_DN3188_c0_g1	4	NA	NA	NA	8.288543029	283	5.837298437	0.006507526	0.097946052	-1.417012061	0.066738594	0.775492363	1.118780491	-2.286228676	0.01352066	0.10637166	0.019710584	0.516777989	-1.463879593	0.227082956	0.733559152	-1.214276899	0.53386871	0.887912486	1.205556652	0.562111648	0.897499348	-1.247741275	0.470178421	0.863123588	-3.847483074	0.000813383	0.157186519	-3.083558388	0.002635994	0.216871852	-1.017530627	0.954382181	0.991347613	1.153010666	0.638400627	0.921026961	-3.224084942	0.002504269	0.214261315	1.173223666	0.710824959	0.941527088	-3.168538476
TRINITY_DN16399_c2_g1	2	NA	NA	NA	0.656321956	284	5.988920826	0.005904714	0.094396187	-1.801959732	0.030682509	0.707291194	1.668102031	-3.760733751	0.013812869	0.107709927	0.029024403	0.544338448	-1.308998209	0.521036421	0.883174791	-1.325137611	0.420516974	0.842516487	-1.012329583	0.975588426	0.995442753	-1.032495847	0.928677885	0.987589886	-6.398255576	0.001392802	0.181443934	-6.196882628	0.001515398	0.185093932	-1.153883049	0.686261411	0.935325523	1.098724846	0.808980594	0.963971805	-5.571375072	0.002417722	0.211955072	1.267799975	0.663839986	0.928881699	-4.828370671
TRINITY_DN11382_c0_g1	3	NA	NA	NA	2.19759149	285	7.459417511	0.002478519	0.064840652	-1.428264669	0.039057139	0.731321298	1.351827887	-2.394041985	0.008004256	0.078694257	0.008206303	0.497370715	-1.626961079	0.091379384	0.584095087	-1.379344151	0.205027518	0.716725696	1.179517873	0.54250236	0.891052519	1.241904509	0.383385273	0.825118733	-3.073756684	0.001560037	0.187245622	-3.817312286	0.000381797	0.122844064	-1.382393022	0.199490942	0.711881002	1.461617838	0.158204928	0.672248782	-3.080550846	0.001625065	0.18889137	2.0205303	0.071713496	0.548176413	-2.228418979
TRINITY_DN6738_c0_g1	3	EURM3	EURMA	Mite allergen Eur m 3;	4.00119	286	6.422671348	0.004509334	0.083174806	-1.075754	0.6668935	0.9733524	-1.450895	-1.892903	0.004050942	0.05243446	0.01291689	0.5024735	-2.775379	0.005805269	0.2701056	-1.476609	0.1745512	0.6888679	1.879563	0.05736374	0.5171068	-1.435748	0.1926192	0.7054342	-3.520685	0.000891298	0.1606771	-2.452161	0.008769597	0.3017239	-1.003091	0.9905526	0.9983922	1.927098	0.04064607	0.4705255	-2.391675	0.0115482	0.3262628	1.933055	0.1211422	0.6285197	-2.384305
TRINITY_DN14047_c0_g1	7	AHR	DELLE	Aryl hydrocarbon receptor;	1.584037478	287	6.67089366	0.003885376	0.078111235	1.027384404	0.815298162	0.984425554	-1.120881435	-1.82272874	0.002271309	0.037402596	0.021046144	0.520679295	-1.652487077	0.033062348	0.444045506	-1.34165843	0.155875103	0.669856145	1.231674948	0.33952315	0.802694569	-1.385808821	0.103689916	0.604133933	-2.775631418	0.000254158	0.1118675	-2.002896342	0.004797736	0.254890828	1.234510142	0.259048526	0.754743104	1.472073223	0.076268167	0.557002955	-1.675811508	0.02714961	0.417943367	1.192435098	0.529994108	0.886507591	-2.068806304
TRINITY_DN7614_c1_g1	4	NCOA6	HUMAN	Nuclear receptor coactivator 6;	0.5185466	288	7.156209098	0.00293434	0.068935528	-1.305218	0.165011	0.8638323	1.573817	-3.208253	0.004914176	0.05854853	0.009387457	0.5024735	-1.201026	0.5417446	0.8909062	-1.171212	0.5717502	0.9003677	1.025456	0.9332359	0.9882906	-1.078469	0.7800372	0.9574915	-5.584023	0.000368736	0.1219672	-5.177733	0.000523715	0.1377192	1.244054	0.4124525	0.8390099	1.385428	0.2678707	0.7600908	-3.832414	0.002583489	0.2166533	1.11364	0.7858207	0.9588279	-4.767729
TRINITY_DN424_c0_g2	3	ITPR	PATPE	Inositol 1,4,5-trisphosphate receptor {ECO:0000312|EMBL:BAB84088.1};	0.333820009	289	5.987542124	0.005909893	0.094412313	-1.176237996	0.261314239	0.895264718	1.133449874	-1.87747488	0.023043664	0.142323145	0.005608558	0.465406749	-1.37926037	0.211448669	0.721851666	-1.010616883	0.963411684	0.993064359	1.364770758	0.228227915	0.734372301	-1.059554353	0.795952793	0.961369298	-3.077226063	0.000832365	0.158499118	-2.904264472	0.001263716	0.177681597	1.128551566	0.581087511	0.903757901	1.469076546	0.12513601	0.63430041	-2.698059018	0.002400629	0.211658063	1.301736306	0.429426024	0.846058184	-3.044898729
TRINITY_DN11408_c0_g1	4	KMT2C	MOUSE	Histone-lysine N-methyltransferase 2C;	2.08699394	290	6.728105483	0.003756246	0.076972213	-1.273490584	0.252838695	0.895264718	1.508002465	-3.128014071	0.012595906	0.101745228	0.004839102	0.457265849	-1.367679139	0.353925912	0.810254958	-1.030261829	0.922670926	0.986645271	1.327506368	0.402479516	0.834050877	-1.005727609	0.984621141	0.99705446	-6.29778362	0.000542861	0.139447537	-6.261917803	0.000548056	0.139927253	1.295934406	0.37682233	0.821748494	1.762328523	0.093350869	0.58787999	-4.716904738	0.002141734	0.204651567	1.359890219	0.486996356	0.869920761	-6.112799137
TRINITY_DN1822_c6_g2	2	EXPA	DROME	Protein expanded;	3.22652542	291	6.964228964	0.003273762	0.071911211	-1.048796163	0.638116188	0.973016865	1.173795952	-1.748490614	0.006969521	0.072221012	0.004816241	0.457265849	-1.116913673	0.547606708	0.892807694	-1.017578962	0.920466545	0.986329457	1.097618676	0.618438235	0.915191426	-1.136209675	0.456969929	0.857555517	-2.559563354	0.000236244	0.110276615	-2.252720963	0.000793145	0.156409208	1.304130715	0.128003095	0.637781807	1.281982946	0.177966537	0.692100904	-1.928753115	0.004064647	0.242241574	-1.017276181	0.944367058	0.989925401	-2.515346179
TRINITY_DN5583_c0_g1	6	NA	NA	NA	0.704014547	292	7.454136934	0.002485714	0.064840652	-1.332945347	0.056914861	0.758702534	1.551215871	-2.078845229	0.012058428	0.099531692	0.004753253	0.457265849	-1.128375061	0.606781002	0.911618571	1.001695529	0.99387901	0.999085855	1.130288254	0.607046931	0.911686277	1.306098109	0.231352674	0.736500242	-2.790665673	0.001756983	0.193313097	-3.644883159	0.000299567	0.116743472	-1.076814565	0.726477018	0.944931924	1.368637259	0.181990216	0.695662365	-3.010124557	0.001186502	0.174786426	1.473768534	0.231283018	0.73646508	-2.795397328
TRINITY_DN10424_c0_g1	4	NA	NA	NA	1.101883943	293	6.517668615	0.00425761	0.080703824	-1.184463958	0.140484081	0.845656756	1.290226778	-1.515092766	0.062242162	0.239458842	0.002214405	0.419354947	1.034271401	0.864588633	0.975182663	1.292970909	0.184451534	0.698224672	1.250127294	0.277026728	0.767113068	1.062327348	0.745414989	0.949713705	-2.300388308	0.001301513	0.178753462	-2.44376541	0.000770041	0.155637755	1.203372741	0.321944799	0.793352078	1.236015779	0.282274959	0.770498885	-2.471665727	0.000768334	0.155637755	1.02712629	0.920556821	0.986331887	-2.974335161
TRINITY_DN20851_c0_g1	1	NA	NA	NA	-2.300441567	294	7.341447125	0.002645258	0.066756651	-1.944889719	0.035711774	0.727767874	2.562367532	-7.597307964	0.003945329	0.051684267	0.024388229	0.540374007	-1.293350708	0.534755437	0.88825835	-1.785568634	0.184917915	0.698644515	-1.380575759	0.461630675	0.859446106	1.117736464	0.766928549	0.95473426	-12.61541354	0.000698847	0.151466202	-14.10070772	0.000479469	0.132410856	-1.146054421	0.710644085	0.941430458	1.261393194	0.559615945	0.896675909	-8.097112699	0.003157569	0.22574779	1.445625247	0.505991848	0.877181894	-7.065207854
TRINITY_DN14621_c0_g2	9	NA	NA	NA	-0.830085823	295	5.860295072	0.006411627	0.097307291	-1.832435089	0.048562347	0.749860241	2.297179525	-5.141546925	0.013853159	0.107801293	0.025854936	0.543484148	-1.093284177	0.821168119	0.966344177	-1.230560388	0.601876597	0.910187734	-1.125563155	0.773945598	0.956168864	1.122093721	0.753517691	0.951611144	-9.351682207	0.001858758	0.197157235	-10.49346389	0.001243314	0.176481372	1.002258171	0.994980801	0.999278958	1.22953756	0.590555009	0.906596679	-7.582408947	0.00390093	0.239895928	1.22676731	0.701357529	0.939306748	-7.599531319
TRINITY_DN7625_c0_g1	4	NA	NA	NA	1.923762	296	7.572758841	0.002329799	0.063265087	-1.356087	0.02502133	0.7032017	1.040292	-1.696733	0.01527443	0.1138125	0.004511331	0.4572658	-1.272651	0.276636	0.7668538	1.042076	0.8329471	0.9685659	1.326199	0.2050108	0.7167257	-1.231952	0.3168384	0.7908536	-2.88384	0.000429406	0.1284735	-2.34087	0.002275057	0.2082262	1.052683	0.796654	0.9615066	1.087459	0.6916341	0.936549	-2.854782	0.000461648	0.13065	1.033036	0.9115733	0.9847663	-3.00518
TRINITY_DN5617_c1_g1	1	NA	NA	NA	-1.07765847	297	5.782467259	0.006743018	0.099961817	-1.487648186	0.036469092	0.727767874	1.287383972	-1.943183041	0.055368935	0.224339822	0.008495011	0.501299497	1.00384476	0.98965983	0.998240573	1.292199818	0.349486237	0.807861654	1.287250648	0.399651202	0.832677685	-1.17696642	0.564225113	0.898168304	-3.790085444	0.001654897	0.190004965	-3.220215444	0.004021731	0.241378484	1.206802491	0.496988575	0.873718886	1.021422851	0.941656505	0.989502957	-4.058284396	0.001160609	0.173257474	-1.181491574	0.679526552	0.933570389	-4.897547719
TRINITY_DN1720_c1_g1	3	NA	NA	NA	-0.296008779	298	9.056712375	0.001095096	0.048036401	-1.866873469	0.003005104	0.414223395	1.234985281	-1.975230976	0.064358406	0.243666372	0.001733432	0.408746882	1.150016781	0.622145559	0.916220772	1.506590429	0.119726093	0.626773847	1.310059518	0.341371272	0.803763912	-1.48935594	0.154318867	0.668172311	-4.759586214	0.000429437	0.128473476	-3.195734535	0.004009328	0.241175279	1.235873851	0.404501959	0.835088611	-1.385889282	0.257310603	0.753475807	-5.802167456	0.000166167	0.097071587	-1.712784324	0.170316074	0.684434811	-7.170747038
TRINITY_DN49479_c0_g1	2	SYNE1	HUMAN	Nesprin-1;	-0.207490793	299	6.475044452	0.004368467	0.081658955	-1.729370751	0.009677169	0.549027736	1.151230274	-1.365746356	0.509655128	0.692916704	0.002424516	0.419354947	-1.160130047	0.642551243	0.922059765	1.827737408	0.050478954	0.499297689	2.120413085	0.031792036	0.438314761	1.125799439	0.693767313	0.937148624	-2.961363366	0.007957969	0.293122731	-3.333901218	0.004061027	0.242165017	-1.076652394	0.804125635	0.963075139	1.213087682	0.535010336	0.888355823	-5.827482938	0.000238662	0.11101229	1.306073757	0.54232171	0.891052519	-5.412594602
TRINITY_DN585_c0_g1	11	CLCA4	HUMAN	Calcium-activated chloride channel regulator 4;	7.980656	300	8.249415546	0.001631318	0.05406755	-1.216119	0.05472298	0.7587025	1.352922	-2.034493	0.000776928	0.02075084	0.08505573	0.6320572	-1.111918	0.5174258	0.8817732	-1.413271	0.05311219	0.5068721	-1.271021	0.1759712	0.6900655	1.000372	0.9981534	0.999661	-2.164783	0.000452659	0.13065	-2.165589	0.000402248	0.1246653	-1.093095	0.5831742	0.9045466	1.017598	0.9134049	0.9850279	-1.674352	0.008191316	0.2953832	1.112332	0.6424278	0.9220267	-1.531754
TRINITY_DN29883_c0_g1	2	NA	NA	NA	-1.197269351	301	8.034873714	0.001822212	0.057365996	-1.990435806	0.006433955	0.505356087	1.994736328	-4.454508343	0.002724252	0.041277704	0.078359831	0.620993921	-1.01845371	0.950411187	0.990879606	-1.607302982	0.136308593	0.64783403	-1.578179711	0.160610665	0.674909627	-1.099227255	0.735532271	0.947552692	-6.188940476	0.00078902	0.156409208	-5.630264761	0.001153668	0.173098674	-1.238016956	0.432776635	0.847534883	-1.336204057	0.327693023	0.796800364	-4.766999956	0.002692151	0.218123095	-1.079309981	0.84764193	0.971541288	-3.850512656
TRINITY_DN17237_c0_g1	2	CLCA3	HUMAN	Calcium-activated chloride channel regulator family member 3;	0.651290839	302	9.917173295	0.000736478	0.041712914	-1.898590506	0.008590939	0.534160658	2.067138447	-5.371231776	0.000961848	0.023361959	0.028871495	0.544338448	-1.923652264	0.050302788	0.499093574	-3.068583676	0.003474915	0.232097329	-1.595186268	0.165254518	0.678966107	1.530353651	0.155981867	0.670032864	-4.548207304	0.001783802	0.194289983	-6.960365654	0.000239283	0.111094636	-2.386547056	0.01024508	0.315921917	1.233526176	0.478841409	0.866550276	-3.537303167	0.006619068	0.278968103	2.943868265	0.022949938	0.39850176	-1.482184547
TRINITY_DN1997_c0_g1	3	CLCA1	BOVIN	Calcium-activated chloride channel regulator 1 {ECO:0000305};	3.008860538	303	8.479449643	0.001452114	0.052011866	-1.353532181	0.046879483	0.745548357	2.017503788	-2.976160795	0.000598861	0.018272603	0.134534393	0.678681263	-1.146835684	0.5660244	0.898636576	-2.018980234	0.010932338	0.321183529	-1.760479084	0.03811903	0.461815052	1.568460276	0.070664652	0.546288101	-2.174534773	0.008406711	0.298687169	-3.410671409	0.000282622	0.114378752	-1.605888531	0.062413731	0.527942935	1.120106519	0.624580121	0.916902635	-1.729615968	0.047561507	0.491458116	1.798766212	0.097691431	0.594473365	-1.077046093
TRINITY_DN15155_c0_g1	1	CLCA1	HUMAN	Calcium-activated chloride channel regulator 1;	1.555392973	304	5.86304165	0.006400284	0.097304746	-1.375225127	0.100100787	0.810744268	1.985408547	-3.278592915	0.002730212	0.041326276	0.188390494	0.715776369	-1.191680569	0.570931521	0.900028647	-1.962017173	0.044677877	0.483216426	-1.64642877	0.137521333	0.649232619	1.432755672	0.23633926	0.739912235	-2.759448546	0.009185241	0.304728482	-3.953615556	0.001116961	0.171712412	-1.46704904	0.21321707	0.723375079	1.163824144	0.61201615	0.913007201	-2.063308312	0.049379033	0.496562883	1.707387094	0.225256521	0.732502332	-1.406434452
TRINITY_DN1984_c0_g1	10	PLC	HALLA	Perlucin;	3.769947522	305	10.59741842	0.000548063	0.038529516	-2.041718126	0.001100183	0.289591076	2.463402136	-3.805173424	0.000578466	0.018012028	0.590618056	0.888228898	1.041420261	0.87782492	0.97803774	-2.837112956	0.002923136	0.223584086	-2.954626914	0.002379671	0.211492792	1.531334792	0.135779008	0.647418393	-2.071748195	0.028016347	0.421318525	-3.172540092	0.001700896	0.191688867	-2.578242202	0.004502523	0.250855905	-1.75339428	0.05148247	0.501681854	-1.882712712	0.054151783	0.509678665	1.470429231	0.321225071	0.792911522	1.369429433
TRINITY_DN6098_c0_g1	5	IMDH3	DANRE	Inosine-5'-monophosphate dehydrogenase 1b {ECO:0000255|HAMAP-Rule:MF_03156};	6.997926	306	8.111160997	0.001751479	0.056318507	-1.058612	0.4722877	0.9520787	1.155413	-1.936733	0.000209516	0.01140519	0.8344024	0.9573367	-1.222944	0.157364	0.6712569	-1.729768	0.001685365	0.1906203	-1.41443	0.02929152	0.4269574	-1.186284	0.2205517	0.7292414	-1.876784	0.000565628	0.1409933	-1.582069	0.004798603	0.2548908	-1.04072	0.7677805	0.9548774	-1.009523	0.9437568	0.9897718	-1.129172	0.3882388	0.8272311	1.030903	0.8735135	0.9772041	-1.084992
TRINITY_DN22680_c0_g1	2	NA	NA	NA	-0.72770958	307	6.290751403	0.004888349	0.086451208	-1.697798025	0.052304928	0.75576612	2.885604411	-6.453377373	0.001904427	0.034378398	0.337465735	0.79391117	-1.199983831	0.604635716	0.911105899	-3.353345895	0.008502086	0.29996812	-2.794492567	0.019486251	0.381814859	1.548324259	0.225166266	0.732404705	-4.303868346	0.008128377	0.294433878	-6.66378377	0.001387279	0.18135038	-1.920605876	0.080447351	0.564692632	-1.033715291	0.923919133	0.986728142	-2.465011094	0.079675685	0.563484032	1.857964076	0.223783582	0.731575493	-1.283454938
TRINITY_DN5546_c0_g1	6	PTC	DROME	Protein patched;	3.659976167	308	7.045972046	0.003123907	0.070857609	-1.058306177	0.516975278	0.956356395	1.193329489	-1.510429035	0.020244459	0.132334341	0.001981883	0.419354947	1.032678407	0.839156841	0.969746988	1.157973049	0.348038858	0.807081499	1.121329778	0.485192574	0.869279708	-1.095329227	0.54545259	0.892137807	-2.213801767	0.000284895	0.114378752	-2.021129094	0.000764891	0.155637755	1.347424129	0.060776493	0.524834823	1.191227053	0.269818933	0.761500577	-1.902535903	0.001735543	0.192808774	-1.131122841	0.569601222	0.899767074	-2.563522783
TRINITY_DN1362_c3_g1	7	NKCL	MANSE	Bumetanide-sensitive sodium-(potassium)-chloride cotransporter;	5.664702366	309	7.939568861	0.001915333	0.058337418	-1.048518765	0.453575	0.946736582	1.207312415	-1.523682418	0.002010818	0.035204086	0.00739653	0.480592772	1.07938341	0.488473132	0.870478801	-1.036177489	0.748191503	0.95033227	-1.118432791	0.337690635	0.801977117	-1.128316299	0.276524717	0.766805069	-1.855816761	0.000106297	0.085364753	-1.64476642	0.000595095	0.143544562	1.236876409	0.067482753	0.539752775	1.015593016	0.886112169	0.979715106	-1.448020244	0.00570768	0.268849837	-1.217885895	0.2132317	0.723375079	-1.791022079
TRINITY_DN11085_c0_g1	1	NA	NA	NA	4.478686566	310	6.999207269	0.003208631	0.071490673	1.035994032	0.715218416	0.979479129	1.379952563	-1.922205021	0.002154823	0.036483708	0.014645496	0.508754147	1.245013234	0.219623248	0.728583576	-1.077951565	0.664885976	0.929023989	-1.342063964	0.121296071	0.628532847	-1.256739775	0.193972603	0.706653388	-2.483910881	0.000200251	0.103099504	-1.976471924	0.001934105	0.199455416	1.588580707	0.015307445	0.354691334	1.015289642	0.929382117	0.98778803	-1.450532549	0.054551252	0.510719296	-1.564657651	0.080734598	0.565278333	-2.304288022
TRINITY_DN2618_c0_g1	8	ZSWM8	MOUSE	Zinc finger SWIM domain-containing protein 8;	5.389808129	311	6.701652841	0.003815317	0.077524717	1.0458389	0.520399415	0.957201718	1.105920172	-1.536175511	0.002732019	0.041326276	0.016689301	0.516319249	-1.033328396	0.787230675	0.959123263	-1.101554734	0.439034513	0.850213095	-1.066025804	0.617685755	0.914928837	-1.215499862	0.121127208	0.628519734	-1.937098987	0.000142001	0.094028407	-1.593664506	0.002073916	0.202682204	1.332556255	0.029789975	0.428973045	1.132841114	0.309147069	0.786612337	-1.31965431	0.042617631	0.47710301	-1.176295809	0.346402024	0.806235281	-1.758513605
TRINITY_DN1764_c0_g1	7	CHD9	MOUSE	Chromodomain-helicase-DNA-binding protein 9;	6.317193339	312	5.935335219	0.006109986	0.09548823	-1.011788763	0.878646578	0.98830591	1.08143991	-1.591441447	0.002692355	0.041034357	0.044045363	0.575527881	-1.104011291	0.463377781	0.860345827	-1.188223897	0.217088652	0.726926221	-1.076278754	0.600999045	0.909853731	-1.232572186	0.132342767	0.643310462	-1.970972904	0.000262222	0.112136783	-1.599073	0.003662522	0.235778594	1.213716404	0.160456754	0.674751799	1.087122222	0.529556634	0.886385871	-1.366674685	0.037756152	0.460995695	-1.116448895	0.559041877	0.896514053	-1.658755483
TRINITY_DN884_c2_g1	2	CI	DROME	Transcriptional activator cubitus interruptus;	4.534601	313	6.377618305	0.004634777	0.083933959	-1.017915	0.8752788	0.9883059	1.200346	-1.852661	0.008208063	0.08005071	0.006470956	0.4794397	1.0665	0.7483917	0.9504034	1.026763	0.8957775	0.9815934	-1.038701	0.8561054	0.9733258	-1.371336	0.12071	0.628173	-2.935998	0.000181718	0.09972254	-2.140977	0.002596474	0.2168007	1.610888	0.02525356	0.4095621	1.101439	0.6249291	0.9170695	-1.871375	0.01049067	0.318276	-1.46253	0.1842041	0.6979984	-3.014575
TRINITY_DN1993_c0_g2	3	NA	NA	NA	3.106071086	314	7.996651881	0.001858907	0.05736826	-1.020492293	0.790539045	0.983982681	1.006677165	-1.541471555	0.002447069	0.038818716	0.004340913	0.457265849	-1.058560552	0.686744971	0.935456706	-1.036413029	0.789544564	0.959702749	1.021369398	0.882517387	0.979138755	-1.436942451	0.017033105	0.366347388	-2.277445269	5.99423E-05	0.080682552	-1.584924482	0.005780496	0.269892916	1.410597758	0.018386469	0.375067738	1.039153057	0.781216953	0.957820968	-1.557800705	0.00756025	0.288916787	-1.357449461	0.126553671	0.636190711	-2.197430181
TRINITY_DN768_c2_g1	2	NA	NA	NA	2.580072	315	6.094541343	0.005523232	0.091479366	-1.108803	0.5656445	0.9626558	1.213258	-2.878511	0.004472952	0.05542103	0.02075788	0.5201821	-1.462505	0.2255229	0.732737	-1.366159	0.2974979	0.7795761	1.070523	0.8263197	0.9674442	-1.337101	0.2945627	0.7779212	-4.998981	0.000308192	0.1169681	-3.738671	0.00152173	0.185148	1.348842	0.2613215	0.7562818	1.475348	0.1978423	0.7105846	-2.712808	0.01073283	0.3195323	1.093788	0.8215774	0.9664233	-3.65915
TRINITY_DN2737_c0_g1	4	NA	NA	NA	2.55722388	316	7.01531619	0.003179147	0.071329459	-1.093756032	0.542198473	0.960656577	1.231950932	-2.399429297	0.004076972	0.052647124	0.008095925	0.495317446	-1.1717606	0.539621578	0.890043406	-1.111780482	0.6640631	0.928916602	1.053949605	0.84010351	0.96999264	-1.34921837	0.214396423	0.724681407	-4.203426506	0.000160666	0.096540499	-3.115453066	0.001124666	0.171947331	1.492870472	0.093465575	0.588067663	1.296518666	0.305426221	0.784402151	-2.532574821	0.005065087	0.258316593	-1.151445414	0.678565109	0.933373203	-3.780806169
TRINITY_DN6526_c0_g1	8	CADN	DROME	Neural-cadherin;	3.041075	317	6.264661145	0.004967651	0.087375845	1.017012	0.9218034	0.9942242	1.259795	-2.459975	0.01055507	0.09193349	0.006150642	0.4703786	-1.247109	0.4702118	0.8631236	-1.006319	0.982248	0.9965812	1.239277	0.4869644	0.8699007	-1.242872	0.4225174	0.8433272	-4.773377	0.000320055	0.1176058	-3.840601	0.001066345	0.1687976	1.706856	0.05748071	0.5173265	1.712673	0.08127719	0.5664194	-2.77903	0.007837877	0.2916808	1.003409	0.9931495	0.99893	-4.743402
TRINITY_DN292_c0_g1	2	BC11B	HUMAN	B-cell lymphoma/leukemia 11B;	3.686335877	318	8.217255439	0.001658384	0.05464459	-1.046632726	0.585635316	0.967121165	1.047204935	-1.731259818	0.001087597	0.024942584	0.01153581	0.502473495	-1.215941034	0.208523883	0.719320651	-1.195272614	0.232774859	0.737730518	1.017291804	0.911096172	0.984664239	-1.298333833	0.083061054	0.569435592	-2.394560694	7.36198E-05	0.080682552	-1.844333586	0.0014101	0.181852278	1.231071479	0.147233627	0.660429606	1.152947176	0.340156186	0.803099246	-1.627329924	0.007233726	0.285167918	-1.067760522	0.74639224	0.949982486	-2.003359455
TRINITY_DN1450_c1_g1	7	SALM	DROME	Homeotic protein spalt-major;	3.889489397	319	6.18143049	0.005230873	0.088764075	1.037573456	0.728478849	0.98043948	1.22604571	-2.018500215	0.002168517	0.036551544	0.047613885	0.584839345	-1.141149143	0.491894085	0.871614051	-1.302471263	0.177791064	0.692007218	-1.14136813	0.506235583	0.877355723	-1.176719817	0.369259931	0.818280487	-2.55142489	0.000315385	0.116968149	-2.168251824	0.001421044	0.18213245	1.311597615	0.138670506	0.65094022	1.271949765	0.209096268	0.719919227	-1.493530237	0.059396556	0.521416966	-1.031170925	0.904969205	0.983573548	-1.958910697
TRINITY_DN7483_c0_g1	2	E75BB	DROME	Ecdysone-induced protein 75B, isoform B;	0.5016288	320	6.416789237	0.004525485	0.083174806	-1.234713	0.341255	0.9186227	1.068413	-3.47647	0.004142444	0.0531329	0.01792205	0.5163192	-2.180453	0.06945437	0.5440154	-1.66257	0.1538982	0.6678197	1.311496	0.4887827	0.8705965	-1.396733	0.330958	0.7985607	-6.803899	0.000281191	0.1143788	-4.871296	0.001350254	0.1804173	1.116732	0.7335236	0.9470784	1.743341	0.1550679	0.6692684	-3.664622	0.005459	0.2653224	1.56111	0.3906258	0.8282082	-4.092399
TRINITY_DN6531_c0_g1	4	NA	NA	NA	6.195889	321	6.951070388	0.003298663	0.071911211	-1.080584	0.3577766	0.9221769	-1.064087	-1.683598	0.00063775	0.01886718	0.2504371	0.7519772	-1.426599	0.02738632	0.4185209	-1.5169	0.0129538	0.3375682	-1.063299	0.6841085	0.9347472	-1.336258	0.05987296	0.5226985	-1.988367	0.000430498	0.1286493	-1.488011	0.01495938	0.3520992	-1.009135	0.9488932	0.9905623	1.057943	0.6923085	0.9367961	-1.322784	0.07540522	0.555632	1.067607	0.7459486	0.9498272	-1.310809
TRINITY_DN2217_c0_g1	7	MYORG	MOUSE	Myogenesis-regulating glycosidase;	6.088788431	322	5.994695765	0.005883076	0.094249958	-1.196700406	0.015850313	0.629384272	1.289679687	-1.399462613	0.009336006	0.086331364	0.072102635	0.614396001	1.325308259	0.026615404	0.415546498	-1.080743585	0.501902728	0.875642931	-1.432318399	0.009718241	0.310877907	-1.11510172	0.34210143	0.804204065	-1.405135076	0.010384129	0.317584598	-1.260095873	0.05820856	0.519298406	1.038859529	0.734637978	0.94731317	-1.422573002	0.007858425	0.291864089	-1.251522266	0.071428673	0.547866672	-1.477853519	0.028195554	0.422089414	-1.300155832
TRINITY_DN10961_c0_g1	4	COL11	BOVIN	Collectin-11;	5.984816655	323	6.587733872	0.004082448	0.079943241	-1.318864892	0.019002481	0.659939799	1.454676222	-1.987312187	0.002319605	0.037857898	0.263688434	0.760134426	1.219848657	0.282607597	0.770679994	-1.713282513	0.011361305	0.324728609	-2.089945372	0.00197583	0.200471008	-1.145616785	0.452579952	0.855930539	-1.584662823	0.023952828	0.403397813	-1.383239879	0.089638315	0.580612102	-1.210735394	0.295910476	0.778580719	-1.691977403	0.011293624	0.324165944	-1.119842963	0.542257688	0.891037948	-1.397479096	0.202413353	0.714556791	1.081165336
TRINITY_DN360_c0_g2	1	NA	NA	NA	1.701775516	324	6.152708927	0.005325466	0.089430696	-1.49864467	0.002989812	0.414223395	1.220445364	-1.788325692	0.010454989	0.091448835	0.528579036	0.871534835	1.047901701	0.797619233	0.961622614	-1.594540762	0.030388723	0.43206876	-1.670921976	0.020703178	0.387569562	-1.258144366	0.224936278	0.73222624	-1.643384794	0.02328671	0.400092351	-1.306197316	0.193508188	0.70620924	-1.353049816	0.104707078	0.605338019	-1.7838766	0.008050822	0.29394591	-1.394496488	0.120767386	0.628245855	-1.318411621	0.285985621	0.772530497	-1.030632037
TRINITY_DN2624_c0_g2	4	NA	NA	NA	7.040577677	325	7.820391752	0.002039735	0.059686195	-1.543250791	0.003374942	0.426807664	1.446438367	-2.212282989	0.002389196	0.038492928	0.311781161	0.781709525	1.177223507	0.442598678	0.851932837	-1.88496518	0.010185083	0.315187591	-2.21902532	0.003168279	0.22598213	-1.244800458	0.302099113	0.782358681	-1.795056385	0.015211096	0.353977504	-1.44204348	0.096776136	0.593068826	-1.380994765	0.138769486	0.651074274	-2.023721276	0.004833713	0.255296665	-1.315124278	0.214091555	0.724392871	-1.465408361	0.210157268	0.720782569	1.050086892
TRINITY_DN1984_c0_g2	1	PLC	HALLA	Perlucin;	4.646627668	326	6.432426331	0.004482699	0.082877208	-2.461327462	0.000410167	0.167224068	1.541690559	-1.746622989	0.129248993	0.345228255	0.430344389	0.835122669	1.484889554	0.217069836	0.726922367	-1.464005393	0.244227951	0.745285255	-2.173886314	0.032534692	0.441915363	-1.091186284	0.787874072	0.959259133	-1.351631968	0.366957581	0.817091339	-1.238681229	0.518948225	0.882368017	-2.152119855	0.030929042	0.435343219	-3.487060679	0.001850654	0.196544821	-1.986928471	0.055501641	0.513877165	-1.620291115	0.28844817	0.774159269	1.08313907
TRINITY_DN14658_c0_g1	1	PLC	HALLA	Perlucin;	2.315213921	327	5.851761473	0.006447019	0.097489096	-2.413740002	0.002115579	0.386212652	1.483553827	-2.512245618	0.053282117	0.220842781	0.135293894	0.678681263	1.563287097	0.210931599	0.721499871	-2.112997179	0.074955189	0.554362128	-3.303221227	0.008447262	0.299125759	-1.784408258	0.161570273	0.675501991	-2.013362472	0.096903531	0.593182389	-1.128308202	0.770072241	0.955381012	-1.7424961	0.152816268	0.666682857	-4.860766762	0.001312679	0.178753462	-1.660331727	0.22806719	0.734324326	-2.789542406	0.062396227	0.527925018	1.049486721
TRINITY_DN23939_c0_g1	1	NA	NA	NA	0.817079448	328	6.212874664	0.005129557	0.088181501	-1.377844998	0.006261905	0.505356087	1.575071452	-1.450203836	0.015014348	0.112692243	0.068870186	0.609841432	1.741249055	0.006414323	0.276925042	-1.1032641	0.582646956	0.904405497	-1.921057571	0.003399381	0.230581073	-1.017863224	0.921575279	0.986493156	-1.210259088	0.298656612	0.780177361	-1.189019369	0.344936378	0.805683843	-1.103953133	0.579069801	0.902927681	-1.956595063	0.002262676	0.207893869	-1.211014944	0.300648843	0.781519412	-1.772353377	0.035360542	0.452299244	-1.096980395
TRINITY_DN19325_c0_g1	4	NUDC	CHICK	Nuclear migration protein nudC;	2.827892837	329	6.727623422	0.003757313	0.076972213	-1.364425273	0.039411182	0.731321298	1.178214963	-1.494034469	0.15191648	0.374537199	0.001730136	0.408746882	2.1438807	0.007075174	0.28365356	1.14091822	0.598063013	0.908892896	-1.879083586	0.026652854	0.415546498	-2.307343022	0.005536089	0.266415952	-2.161479975	0.009389827	0.306644758	1.067482951	0.805042668	0.963322088	1.687160561	0.041867652	0.474180577	-2.931948676	0.001001218	0.165455526	-1.461669945	0.164117961	0.678049407	-4.946668173	0.000423361	0.127953758	-2.466071885
TRINITY_DN5530_c0_g2	7	NA	NA	NA	4.852598239	330	8.675182063	0.001317587	0.05020101	-1.054806723	0.687187408	0.975348786	1.521618298	1.225017365	0.013894185	0.10800916	0.000618891	0.308454375	1.324432296	0.259705062	0.755172732	2.764440586	0.000835917	0.158499118	2.087264555	0.010671646	0.319304191	2.141528838	0.005290739	0.261957572	-1.210645657	0.432873268	0.847556355	-2.592632586	0.001525772	0.185241527	1.208195347	0.415638576	0.84032851	1.953580553	0.012789457	0.336554076	-2.770047077	0.001178994	0.174042804	1.616940968	0.166682387	0.680303782	-3.346757989
TRINITY_DN158_c0_g1	11	2ABA	DROME	Protein phosphatase PP2A 55 kDa regulatory subunit;	3.494664416	331	13.21809465	0.000198572	0.028840296	-1.06114592	0.367209541	0.925608884	1.379462736	1.065147316	0.002001049	0.035186914	0.000148164	0.233916432	1.191318897	0.169469541	0.683372773	1.727892398	0.00042346	0.127953758	1.450402912	0.009939219	0.313216724	1.701381056	0.00064825	0.147387369	-1.104046503	0.423527094	0.843713286	-1.878403805	0.000178062	0.099217314	1.037851118	0.755513162	0.952092656	1.48220618	0.00550287	0.265910612	-1.838099439	0.000270781	0.112264433	1.428149138	0.05461477	0.510926565	-1.907673558
TRINITY_DN480_c0_g1	6	NA	NA	NA	2.764254347	332	7.705799529	0.002168364	0.061587515	-1.072174033	0.62220044	0.971582778	1.113262295	1.256476436	0.218906684	0.450038514	0.000323038	0.255640815	-1.216524998	0.476053095	0.865482725	2.450592764	0.002370984	0.211099167	2.981207357	0.00137792	0.181173117	1.894394334	0.023231869	0.399954568	-1.394328005	0.234242056	0.738457062	-2.641407072	0.0028029	0.220471024	1.06352966	0.809722847	0.964047668	2.450987126	0.004163043	0.244511496	-3.21282071	0.000792355	0.156409208	2.304578064	0.04195665	0.474294221	-3.416930118
TRINITY_DN18944_c0_g1	4	NA	NA	NA	-1.069263243	333	6.426852933	0.004497894	0.083049615	-1.374130551	0.109423101	0.821184542	2.179015917	-1.380488688	0.022367872	0.139989358	0.004961546	0.457265849	1.620389154	0.166687968	0.680303782	2.287835691	0.017245091	0.368387101	1.411905088	0.311936659	0.788371895	2.122602276	0.033074336	0.444071018	-2.000921878	0.083067951	0.569435592	-4.247161331	0.001839036	0.196137803	1.104351249	0.757692089	0.952582103	1.44662686	0.265436136	0.758311747	-4.145221451	0.002194009	0.205656537	1.309933648	0.562283241	0.897561942	-4.577780486
TRINITY_DN8948_c0_g1	6	SYNE1	HUMAN	Nesprin-1;	3.170983	334	6.292723673	0.004882414	0.086451208	-1.266189	0.154916	0.8537339	1.605938	-1.627392	0.07748634	0.2674067	0.002346387	0.4193549	-1.087922	0.7651102	0.9543069	1.393758	0.2214583	0.7300643	1.5163	0.1607741	0.6750104	1.724102	0.05499349	0.5118704	-2.298493	0.01436438	0.3481128	-3.962835	0.000454454	0.13065	-1.059275	0.8267651	0.9675625	1.770728	0.05164358	0.5019801	-3.393432	0.001340018	0.1796683	1.875688	0.1215049	0.6288081	-3.203542
TRINITY_DN5065_c2_g1	1	NA	NA	NA	2.148884619	335	5.863003815	0.00640044	0.097304746	-1.109111264	0.327801767	0.917609163	1.247645301	-1.121429149	0.331377393	0.557017768	0.001253464	0.368799432	1.085183927	0.676544951	0.93282868	1.648178248	0.014501877	0.349079241	1.518800829	0.049672013	0.497468156	1.279107594	0.197196546	0.710022133	-1.661333123	0.021284662	0.390684963	-2.125023814	0.00190135	0.197939424	1.194108922	0.344218847	0.805141111	1.407497616	0.089717347	0.580957785	-2.293068134	0.000976768	0.165089738	1.178701198	0.542134069	0.890969597	-2.738173116
TRINITY_DN27758_c0_g2	4	SPOP	XENTR	Speckle-type POZ protein;	-1.4276639	336	6.927780745	0.003343282	0.072284497	-2.083568163	0.029142657	0.705983444	1.073679481	-2.404069102	0.069211065	0.252048082	0.002575941	0.429956316	-4.414760505	0.028185389	0.422089414	1.056876695	0.887891659	0.980146141	4.665857491	0.014863099	0.351080125	2.116944679	0.157284871	0.671151838	-5.689099919	0.015624787	0.357045882	-12.0435098	0.001274492	0.178274011	-2.41355558	0.121966686	0.62962636	3.872214022	0.026851664	0.416424605	-14.51193041	0.000712554	0.152371183	9.345803757	0.016582271	0.363435216	-6.012677121
TRINITY_DN7842_c0_g3	1	NA	NA	NA	-0.5506731	337	5.960689728	0.006011838	0.094902349	-2.088875	0.04818588	0.7496796	7.751245	-1.81407	0.002882367	0.04258586	0.1852099	0.7131673	4.843629	0.02018198	0.385221	2.964758	0.06962052	0.5444033	-1.633735	0.4214294	0.8428738	6.837827	0.01273499	0.3361251	-1.25871	0.7534629	0.9516111	-8.606843	0.00880133	0.3019703	-1.51074	0.5552344	0.8952353	-1.070145	0.9118903	0.984811	-5.637737	0.02467268	0.4067115	1.411716	0.7066102	0.9403745	-3.731771
TRINITY_DN608_c0_g3	1	NA	NA	NA	-0.5812054	338	5.84552962	0.00647301	0.097751512	-1.698131	0.01229614	0.5762891	1.746047	-2.60812	0.01472897	0.111661	0.07528525	0.6178002	1.064985	0.8338831	0.9686822	-1.174748	0.5916288	0.9068684	-1.251089	0.4771308	0.8659215	1.097592	0.7527732	0.9514033	-3.316306	0.004241567	0.2460381	-3.639951	0.002524019	0.2144221	-1.21367	0.5100972	0.8790227	-1.177614	0.5848773	0.9049805	-3.426181	0.003864533	0.2391202	1.030618	0.9423405	0.98956	-2.822994
TRINITY_DN5308_c0_g1	3	F155A	BOVIN	Transmembrane protein FAM155A;	3.718804509	339	6.803977359	0.003592662	0.075392522	-1.132095996	0.045452845	0.745548357	1.23301267	-1.342529479	0.009322822	0.086267429	0.012301311	0.502473495	1.167481277	0.149396062	0.662961803	1.06300411	0.545850339	0.892231063	-1.098284819	0.382862909	0.824904371	-1.030952548	0.762117385	0.953788637	-1.553871373	0.001044335	0.167405954	-1.507219101	0.001762653	0.193560277	1.110698748	0.300859862	0.781546047	-1.083658192	0.434819299	0.848534869	-1.48714641	0.002401819	0.211658063	-1.203617798	0.208436894	0.719257952	-1.651771656
TRINITY_DN3089_c1_g1	2	TEN4	DANRE	Teneurin-4;	3.065449178	340	5.812406167	0.006613224	0.098879487	-1.208198393	0.075128949	0.782535893	1.658627808	-1.64834415	0.004710201	0.05683626	0.090750845	0.637791644	1.133786901	0.477352871	0.865991734	-1.081050187	0.656660156	0.926682855	-1.225680541	0.276133323	0.766528786	1.472036431	0.039328323	0.466542536	-1.515308235	0.038777297	0.464334608	-2.230588927	0.000708837	0.152226277	-1.177738627	0.348465565	0.807305298	1.102397461	0.570628826	0.899938339	-1.650836438	0.017493876	0.370101747	1.298336072	0.296477113	0.778897952	-1.401700174
TRINITY_DN23269_c0_g2	4	NA	NA	NA	-0.906629526	341	6.201662853	0.005165417	0.088315367	-1.233271264	0.164664831	0.863832268	2.176224081	-2.002994041	0.004031109	0.052263577	0.036449233	0.559378067	1.701993858	0.054871647	0.511324212	1.24272738	0.395163136	0.830623275	-1.369563338	0.246783383	0.747079401	1.389215363	0.202617156	0.714575663	-2.291034186	0.011719089	0.328142807	-3.182739888	0.001323733	0.178757283	1.229721229	0.41042933	0.838250687	1.00373313	0.988124284	0.997928587	-2.315265317	0.011603775	0.326854009	-1.225147594	0.56892777	0.899573427	-2.84713091
TRINITY_DN13341_c0_g1	2	NA	NA	NA	-1.615339409	342	5.80073533	0.00666347	0.099368743	-1.719502232	0.013911025	0.603297005	2.380493885	-2.029460739	0.012203938	0.100213971	0.084211191	0.631009259	1.587336397	0.154094342	0.667998752	1.258247592	0.457145767	0.857613242	-1.261545349	0.473049615	0.86437261	1.759075628	0.096502115	0.592575535	-2.177009609	0.062277309	0.527559386	-3.829524545	0.003867788	0.239120163	-1.271742265	0.457575814	0.857817284	-1.147581578	0.660040766	0.927731195	-3.483578155	0.006365071	0.276071113	1.108193343	0.81714096	0.965454024	-2.739217097
TRINITY_DN9746_c0_g1	1	NA	NA	NA	-1.51594	343	8.026258906	0.001830408	0.057365996	-1.569774	0.02913825	0.7059834	2.931195	-3.76238	0.000933383	0.02300405	0.1390525	0.6809672	1.55242	0.1484297	0.6619604	-1.349967	0.3152295	0.7901708	-2.095716	0.02903502	0.4262884	1.471016	0.2071868	0.7184386	-3.577317	0.004672955	0.2528142	-5.262293	0.000683249	0.150533	-1.114196	0.7143737	0.9423074	-1.175854	0.5800956	0.9032724	-2.952541	0.01239077	0.3331563	-1.055339	0.8961364	0.9816771	-2.64993
TRINITY_DN25187_c0_g1	3	NA	NA	NA	-2.044604591	344	10.86977082	0.000488913	0.037390286	-2.208944532	0.004416861	0.481703296	3.512622044	-5.225781746	0.001020128	0.024079904	0.015056381	0.512528262	1.021143017	0.947070055	0.990293342	-1.574765369	0.1592982	0.673689133	-1.60806066	0.16191575	0.675792247	2.312197917	0.023078225	0.399405029	-4.936910534	0.00442004	0.249	-11.41511425	0.000168331	0.097528355	-1.981912551	0.061217416	0.525539531	1.142494047	0.671721601	0.931062929	-6.213322407	0.001738208	0.192960288	2.264323291	0.095839689	0.591586352	-3.135013401
TRINITY_DN10762_c0_g1	1	NA	NA	NA	-1.531970156	345	7.427931812	0.002521786	0.06509198	-1.362266463	0.07931539	0.786571637	3.062704329	-1.714899904	0.00068846	0.019643508	0.261090154	0.757955067	1.83072126	0.039918016	0.468541481	1.089908352	0.735779577	0.94757953	-1.679702019	0.075895714	0.55630336	2.987783632	0.002418715	0.211955072	-1.046555972	0.889375908	0.980420471	-3.126882804	0.003181963	0.22614301	-1.535041865	0.172765793	0.686591282	1.063179746	0.819919483	0.965979201	-1.750945649	0.093078789	0.58744515	1.63202542	0.237058904	0.740447421	-1.140650095
TRINITY_DN10336_c0_g1	3	NA	NA	NA	-0.944417095	346	6.700227776	0.00381853	0.077524717	-1.523617836	0.029926413	0.705983444	2.167459882	-2.219263868	0.011642077	0.097825424	0.015270154	0.51362628	-1.2346781	0.473736241	0.864635625	-1.371670664	0.240561883	0.742564852	-1.110954073	0.716125312	0.942470118	2.613647039	0.005599177	0.267543166	-1.656597367	0.143101482	0.656331939	-4.329760803	0.000528754	0.138507929	-2.114238141	0.026648494	0.415546498	1.526324162	0.151235882	0.665262312	-2.553412732	0.01090509	0.320856756	3.227012759	0.014883521	0.351261449	-1.207722386
TRINITY_DN5416_c1_g1	2	KLF11	MOUSE	Krueppel-like factor 11;	5.010099911	347	6.103318462	0.005492848	0.091159523	-1.146554825	0.107245811	0.820819747	1.669425827	-1.603367792	0.001220307	0.026434541	0.548846781	0.875092974	1.45481965	0.018834549	0.377865019	-1.139072132	0.372892561	0.819862621	-1.65714452	0.004741513	0.253708973	1.194790999	0.219966807	0.728907744	-1.351910546	0.052312393	0.504214603	-1.615250552	0.004900693	0.255630986	-1.014121938	0.920065134	0.986324684	-1.234830631	0.149250865	0.662785872	-1.203613103	0.217465197	0.727184068	-1.217635261	0.32907675	0.797660166	-1.186852446
TRINITY_DN17304_c1_g1	8	NA	NA	NA	-2.202281046	348	10.14577109	0.000665734	0.041247492	-2.934510882	0.003129495	0.424205865	5.298809054	-5.995531545	0.001327281	0.02751359	0.02534482	0.543124887	5.217070739	0.002269906	0.208226156	1.158134152	0.761618295	0.953583946	-4.504720572	0.007847726	0.291680788	-1.114032545	0.82177292	0.966458664	-7.856624256	0.004975343	0.257202433	-7.052418973	0.00689604	0.281948828	1.279098808	0.599440294	0.909254075	-4.543813625	0.006072328	0.272639023	-7.113621567	0.007220822	0.284947591	-5.811986592	0.015711543	0.357792377	-9.099024868
TRINITY_DN5884_c3_g1	1	NA	NA	NA	-1.127952	349	6.583431587	0.004092958	0.080010616	-2.106381	0.02531814	0.7036535	5.030694	-4.524214	0.002751459	0.04149064	0.164704	0.7024386	2.368067	0.1024319	0.602395	-1.028259	0.9510728	0.9909606	-2.434985	0.09295134	0.5870652	2.362211	0.1012605	0.6005148	-3.956908	0.03354561	0.4457498	-9.347051	0.001643332	0.1895547	-1.343056	0.5719794	0.9004779	-1.346385	0.5366682	0.889069	-5.168298	0.01220683	0.3319577	-1.002479	0.997246	0.9996084	-3.848164
TRINITY_DN12440_c0_g1	1	NA	NA	NA	-0.076843779	350	5.831856389	0.006530464	0.098160771	-1.049232857	0.669180899	0.973352415	1.849443438	1.087391856	0.001301431	0.02723263	0.173190052	0.706337885	1.634630816	0.032051724	0.439758616	1.131836696	0.552080085	0.894348079	-1.444228502	0.107016885	0.609373101	2.275351526	0.002348033	0.210491528	1.932099265	0.009095217	0.30370757	-1.177657674	0.424624111	0.844223548	-1.400113931	0.152681291	0.666457074	-1.005853097	0.977251628	0.99581567	1.219220589	0.34545091	0.805852175	1.391966616	0.2889466	0.774446133	1.707047732
TRINITY_DN10268_c0_g1	1	NA	NA	NA	2.269457391	351	5.959453311	0.006016581	0.094911041	1.201108454	0.119148637	0.826215651	1.70044207	1.086930442	0.003774824	0.050504485	0.047640754	0.584839345	1.299697873	0.230030872	0.735580488	1.004228015	0.983398583	0.996777123	-1.294225867	0.246366989	0.746790506	2.418148828	0.001074028	0.168797586	2.000474469	0.005941164	0.270876396	-1.208787648	0.351843439	0.809000794	-1.288442007	0.252932925	0.751291888	1.444028426	0.092341997	0.585944948	1.546093679	0.051573184	0.501702692	1.860546884	0.057949583	0.518507248	1.992052044
TRINITY_DN51028_c0_g1	2	NA	NA	NA	-2.844016162	352	10.21252612	0.0006466	0.040568151	1.418962198	0.406483313	0.937626474	23.55501341	-3.872548181	0.000100802	0.008922157	0.18708274	0.714220683	5.489989942	0.045137266	0.484362621	-1.022762576	0.977834616	0.995931253	-5.614956258	0.055037693	0.512026406	26.09746556	0.001948671	0.199923246	1.606440057	0.596999022	0.908525415	-16.24552715	0.003339501	0.230097354	-1.398249116	0.717463038	0.942753699	3.399712803	0.115198856	0.621423045	1.175045814	0.846963438	0.971353069	4.753645422	0.213882948	0.724122551	1.643006771
TRINITY_DN48482_c0_g1	1	CYB	ZENNE	Cytochrome b;	0.019830957	353	6.186389252	0.005214741	0.088689781	7.832481036	0.210896608	0.883943727	957.7249419	-5.735456193	0.007838529	0.077688607	0.010976266	0.502473495	25559.41155	0.006836509	0.2814168	1774.33307	0.033363966	0.444922926	-14.40508097	0.424011322	0.843884675	6.256951343	0.589189063	0.906334866	-60.94390569	0.257464816	0.753541273	-381.3230526	0.095092006	0.589985662	5965.092554	0.0271996	0.417951562	1.460256383	0.904668905	0.983513032	-18.12793118	0.398737937	0.832208348	-4084.962492	0.097296382	0.593886378	-108134.7873
TRINITY_DN13052_c1_g1	1	COX3	LOCMI	Cytochrome c oxidase subunit 3;	3.397086777	354	7.897560277	0.001958141	0.058777602	3.370571676	0.125612765	0.826555109	34.71325784	2.110796694	0.001322788	0.02751359	0.018010679	0.516319249	482.5352005	0.000577624	0.142077103	79.6871451	0.004703535	0.25347531	-6.055370661	0.203882221	0.715630736	5.27118372	0.26257961	0.756945646	1.940885505	0.636696574	0.92068162	-2.715865364	0.468036548	0.862370632	52.40506932	0.017406894	0.369563525	-1.746817553	0.686216644	0.935320823	1.276394572	0.852054136	0.972512144	-91.54209494	0.038560608	0.463655774	-41.05710764
TRINITY_DN8234_c0_g2	5	CO2A1	XENLA	Collagen alpha-1(II) chain {ECO:0000250|UniProtKB:P02458};	2.200383	355	7.087220292	0.003051344	0.070339383	-1.237249	0.1439891	0.8465858	2.697479	-1.29438	0.000492349	0.0168006	0.6292185	0.9001063	2.77005	0.00151046	0.1850939	1.401939	0.1989273	0.7113752	-1.975871	0.02200355	0.3935489	2.029395	0.01906999	0.3793109	1.148432	0.6133093	0.9134494	-1.767101	0.04694265	0.4896	-1.04362	0.8755296	0.977564	-1.424503	0.1790874	0.6930297	-1.27399	0.3684611	0.8178374	-1.364963	0.4075365	0.8367394	-1.220742
TRINITY_DN8053_c0_g1	1	NA	NA	NA	-1.803674	356	5.966391913	0.005990019	0.094822415	-1.340748	0.1020391	0.8144778	2.316683	1.035758	0.002128554	0.03628318	0.1562546	0.6947642	2.422164	0.01468794	0.3501245	2.309605	0.01557397	0.3568584	-1.048735	0.8822978	0.9791388	2.295026	0.0240339	0.4036269	1.076081	0.8332969	0.9685919	-2.132763	0.0383749	0.4625636	-1.020887	0.9515189	0.9910106	-1.077441	0.8106609	0.9641289	-2.19114	0.03392314	0.4469238	-1.055397	0.9072492	0.9839042	-2.146311
TRINITY_DN6040_c0_g2	6	CNTP1	HUMAN	Contactin-associated protein 1;	5.450447	357	8.735937207	0.001278839	0.050148079	-1.147087	0.2364415	0.891842	2.673398	-1.660409	0.00017864	0.01057082	0.5959306	0.8898619	2.170543	0.00193563	0.1994554	1.129128	0.5452626	0.892066	-1.922319	0.007650902	0.2895234	1.983097	0.004254479	0.2461803	-1.16442	0.4536517	0.8562546	-2.309156	0.001049578	0.1678114	-1.016024	0.9361328	0.988912	-1.112061	0.5891761	0.9063349	-1.335846	0.1701039	0.6841089	-1.094522	0.7473429	0.9501824	-1.314778
TRINITY_DN2460_c0_g1	14	IF4G3	HUMAN	Eukaryotic translation initiation factor 4 gamma 3;	5.600605872	358	8.092481713	0.001768496	0.056624403	-1.25141841	0.02778669	0.705983444	2.018687726	-1.503715828	0.000542432	0.017722049	0.385350722	0.816544593	1.853829613	0.002100311	0.203254988	1.091880763	0.585881743	0.905203055	-1.697831555	0.007397569	0.287218896	1.461849617	0.031466904	0.436834533	-1.22303142	0.226395162	0.733131079	-1.787888014	0.002986999	0.224143725	-1.049886999	0.760025096	0.953188628	-1.33140344	0.089333581	0.579984624	-1.402023802	0.056128594	0.515188234	-1.268139753	0.30240759	0.782568643	-1.33540448
TRINITY_DN854_c1_g1	1	NA	NA	NA	5.612169	359	5.949594108	0.006054561	0.095046529	-1.10915	0.529375	0.9589001	3.233616	-1.787735	0.00095181	0.02317082	0.4657071	0.8494313	2.628554	0.005416634	0.2641895	1.285618	0.3970566	0.8314923	-2.044583	0.03338269	0.4449731	2.225137	0.01545631	0.3560861	-1.270662	0.419861	0.8421464	-2.827397	0.003298348	0.2289597	1.122476	0.6904843	0.9362708	-1.052405	0.8580952	0.9736938	-1.455341	0.2202302	0.7291734	-1.1813	0.6839161	0.9347044	-1.633586
TRINITY_DN11868_c0_g1	1	C1QL4	MOUSE	Complement C1q-like protein 4;	-0.838262877	360	21.96310016	1.65602E-05	0.015419994	-1.454405937	0.085281957	0.795707653	12.12664494	-3.888601686	1.70839E-06	0.002783223	0.644154761	0.905248659	6.965364124	9.8762E-05	0.083223574	-1.217392307	0.627214525	0.91782982	-8.479580703	0.000140562	0.094028407	5.429302492	0.000928468	0.162752824	-1.024272954	0.954330964	0.991347613	-5.561087701	0.000704332	0.152209664	-1.41782945	0.41341919	0.839385207	-1.818962638	0.101820292	0.601521728	-1.192914026	0.669984556	0.930469212	-1.282920621	0.6458408	0.923070917	1.188542861
TRINITY_DN21408_c0_g2	1	NA	NA	NA	-2.093886502	361	6.573622998	0.004117037	0.0800903	-1.7359856	0.128121423	0.830956594	5.99111191	1.182177308	0.000755459	0.020628855	0.527527925	0.871534835	7.066678745	0.007352474	0.286648082	4.513518004	0.027395804	0.418570967	-1.565669781	0.486783667	0.869813581	6.004573072	0.021934778	0.39323576	1.85505799	0.413506844	0.839386092	-3.236865426	0.108136738	0.611018118	-1.222500796	0.785583714	0.958766633	-1.438740155	0.560085706	0.89680552	-2.97445114	0.134751525	0.646092879	-1.176882796	0.864972724	0.975228124	-2.433087282
TRINITY_DN18046_c0_g1	2	CTRB1	PENVA	Chymotrypsin BI;	3.746849664	362	6.225768804	0.005088675	0.088158687	-1.264187115	0.017476401	0.649372282	1.694756909	-1.398596795	0.003344647	0.047131366	0.216188387	0.731538022	1.631856815	0.006496427	0.277576914	-1.146395792	0.388600489	0.827376289	-1.870753785	0.001903292	0.197939424	1.258462411	0.162044067	0.675946293	-1.006799662	0.965500913	0.993460429	-1.267019529	0.144031692	0.65725484	-1.210583081	0.240007248	0.742111273	-1.56977136	0.011254459	0.323875981	-1.063170892	0.696791957	0.938018764	-1.296706839	0.246831202	0.747086684	1.138653334
TRINITY_DN14274_c0_g1	2	NA	NA	NA	5.299084718	363	6.711210408	0.00379385	0.077416398	-1.338496918	0.003678965	0.452612627	1.486288907	-1.579154905	0.00432487	0.054269443	0.742539952	0.934709275	1.221465319	0.179492618	0.693502676	-1.199632946	0.224206397	0.731918849	-1.46531004	0.023763258	0.402515841	1.145250786	0.35162294	0.80886004	-1.39861392	0.036445029	0.456371797	-1.601763691	0.0060032	0.271201284	-1.244726802	0.143659641	0.656819598	-1.327561298	0.065185497	0.534364882	-1.451187412	0.024320216	0.405009649	-1.066548336	0.749620985	0.950702777	-1.165868213
TRINITY_DN5127_c1_g1	6	CWO	DROME	Transcription factor cwo {ECO:0000305};	2.595507672	364	9.816719759	0.000770331	0.042524438	-1.074566706	0.466982103	0.950133592	2.293830333	-2.015325686	0.000110788	0.009256485	0.30628166	0.77827841	1.721859162	0.0080784	0.294319861	-1.095397918	0.615556432	0.914317416	-1.886120941	0.004557973	0.251298163	1.516281083	0.031008503	0.435806796	-1.6164314	0.021289956	0.390684963	-2.450964353	0.000308643	0.116968149	1.105353129	0.570154115	0.899870792	-1.027346307	0.874776568	0.977487914	-1.335009396	0.142777988	0.655904223	-1.135580455	0.607487612	0.911686277	-1.475656813
TRINITY_DN3556_c1_g1	1	NA	NA	NA	3.985182846	365	7.641012311	0.002245284	0.062336422	-1.075170591	0.475930042	0.952659683	2.202588151	-1.945640101	0.000259692	0.012596039	0.710775362	0.924837115	1.673896182	0.011854418	0.329261909	-1.370565827	0.11031483	0.614026532	-2.294184906	0.000825785	0.158306023	1.489620257	0.042547921	0.476815888	-1.253983494	0.232517724	0.737469433	-1.867959214	0.004240484	0.246038081	-1.06527668	0.726300913	0.944924613	-1.197058485	0.315935764	0.790401609	1.02599598	0.891257884	0.980732882	-1.123706646	0.644306193	0.922585662	1.092969591
TRINITY_DN5421_c0_g1	17	CO1A2	BOVIN	Collagen alpha-2(I) chain;	6.392905286	366	11.04247567	0.000455281	0.036508286	-1.135190048	0.096837233	0.808306026	1.824417644	-1.874916285	7.21079E-05	0.007772892	0.485845342	0.856574881	1.229853819	0.115352388	0.621561585	-1.53323771	0.005139852	0.259483961	-1.885658253	0.000378233	0.122844064	1.443487915	0.010518713	0.318544627	-1.256695345	0.086308763	0.574843838	-1.814024543	0.000384871	0.122844064	-1.279523568	0.063881951	0.531392191	-1.090155955	0.486333232	0.869616939	-1.048742345	0.709097047	0.941109374	1.173706901	0.366750244	0.816943189	1.220055216
TRINITY_DN1388_c1_g2	1	NA	NA	NA	0.669290665	367	8.383212066	0.001524127	0.052668328	-1.201491694	0.182675688	0.875389813	2.474131947	-2.725680666	0.000354152	0.014801795	0.109125484	0.658264964	1.372658142	0.161720186	0.675695615	-2.527612211	0.002586042	0.216664864	-3.469547482	0.000244511	0.111094636	1.636094369	0.046427885	0.487940121	-1.18800056	0.465112255	0.861053432	-1.943681026	0.011606957	0.326854009	-1.638453143	0.048917006	0.495451573	-1.374637117	0.161761341	0.67572298	1.298553281	0.296235787	0.778767752	1.19191685	0.579175752	0.902965389	2.127618704
TRINITY_DN9666_c0_g2	10	NA	NA	NA	3.09653	368	7.403529985	0.002555928	0.065673702	-1.296712	0.01673889	0.6411477	1.873051	-1.590963	0.001461278	0.02933187	0.1585676	0.6967186	1.483529	0.02881063	0.4255471	-1.440849	0.05048569	0.4992977	-2.137542	0.000839076	0.1584991	1.486425	0.03438914	0.4488683	1.066223	0.7116083	0.9417609	-1.394103	0.06919345	0.5435833	-1.497206	0.03294066	0.443735	-1.494289	0.02798743	0.4211715	1.026089	0.8825865	0.9791388	1.001952	0.9933475	0.9989798	1.536267
TRINITY_DN6687_c0_g1	2	FOXL1	HUMAN	Forkhead box protein L1;	2.941307	369	10.41066575	0.000593492	0.039514365	-1.267897	0.03236483	0.7166034	1.937352	-2.225736	0.00027806	0.01297822	0.03417151	0.5574647	1.229953	0.2296456	0.7353889	-2.278279	0.00059554	0.1435446	-2.802177	9.74477E-05	0.08322357	1.371054	0.09013218	0.5814191	-1.12236	0.517807	0.881891	-1.538816	0.02636476	0.4142215	-1.664553	0.01245349	0.333957	-1.493247	0.03248987	0.4415709	1.219487	0.2823322	0.770529	1.114721	0.6547042	0.9259542	2.029901
TRINITY_DN340_c1_g1	6	NA	NA	NA	0.440255265	370	6.640563915	0.003955934	0.078589051	-1.251896503	0.061344154	0.761348202	1.93398235	-2.106284149	0.000951931	0.023170817	0.692091005	0.919794181	1.236123074	0.277298874	0.767322674	-1.708514204	0.01604488	0.360341666	-2.11193383	0.002644463	0.21708665	1.436568502	0.083203159	0.569655179	-1.342650008	0.16451675	0.678394631	-1.928808711	0.005914957	0.270876396	-1.426292374	0.090384149	0.581872173	-1.227280782	0.294630528	0.7779779	-1.120863651	0.576632649	0.901990333	1.16215653	0.583799809	0.904735544	1.272494093
TRINITY_DN9107_c0_g1	11	NA	NA	NA	8.190354	371	9.374732237	0.000942747	0.04557615	-1.564155	0.003116975	0.4242059	2.023042	1.092247	0.001123538	0.0253322	0.06015524	0.5988277	1.728595	0.02324456	0.3999546	1.048466	0.8258382	0.9673067	-1.648689	0.04192859	0.4742534	2.586054	0.000664924	0.1484162	2.301932	0.001925569	0.1991886	-1.123427	0.5831807	0.9045466	-2.325095	0.001587309	0.1874544	-1.554162	0.05472569	0.5111721	-1.059016	0.7917889	0.9602468	1.496044	0.1944301	0.7071708	2.195524
TRINITY_DN4224_c1_g2	1	NA	NA	NA	-0.434595675	372	8.973119591	0.001139816	0.048149275	-1.922468201	0.002495654	0.414223395	2.926392977	-1.223800494	0.001239153	0.026687499	0.153149086	0.69334712	1.91914393	0.031613016	0.437311513	-1.066283194	0.821227687	0.966354455	-2.046350919	0.027412881	0.418650962	3.646255701	0.0019279	0.199243606	2.08345422	0.048046677	0.49322015	-1.750101186	0.081960904	0.567872733	-3.106880376	0.007515993	0.28841281	-1.635253011	0.100301877	0.599100454	-1.398517824	0.27840325	0.768189316	1.899938637	0.169418233	0.683287514	2.22155222
TRINITY_DN25718_c0_g2	13	NA	NA	NA	3.835928955	373	6.508140234	0.004282103	0.080980754	-1.466713146	0.001919352	0.377812006	1.361641348	-1.261755802	0.104753881	0.310747427	0.024740632	0.541637999	-1.170118323	0.354975318	0.810753062	-1.463294946	0.036891645	0.457940242	-1.250552972	0.211235297	0.721752923	1.719411913	0.006935014	0.282056445	1.251537834	0.211954041	0.722380232	-1.373839341	0.080420658	0.56459816	-2.265376408	0.000423274	0.127953758	-1.125979963	0.478220779	0.866264381	-1.236985241	0.230362528	0.735899595	2.011915383	0.011551284	0.326262791	1.831368987
TRINITY_DN24040_c0_g1	1	NA	NA	NA	-1.378755415	374	19.47390096	3.03213E-05	0.018443407	2.343721877	0.041586266	0.735050975	52.98811398	-10.5210024	3.47701E-06	0.002967787	0.263349369	0.760134426	21.30492953	0.000648418	0.147387369	-2.312747938	0.321353597	0.7929426	-49.27293185	0.000341485	0.12000296	12.5262104	0.003554994	0.23376732	1.107114465	0.897017379	0.981861412	-11.31428663	0.006699031	0.279961766	2.044965244	0.341956025	0.804085354	1.202335115	0.783031546	0.958032471	5.236085855	0.066221236	0.537053332	-1.700828013	0.596667153	0.908444602	2.560476697
TRINITY_DN14737_c0_g3	1	NA	NA	NA	1.069472258	375	7.046078617	0.003123717	0.070857609	1.22872978	0.090837632	0.800887938	2.287502852	-1.864834429	0.000616961	0.018646384	0.507074014	0.864861194	1.439313485	0.104498264	0.605041975	-1.267405	0.276544238	0.766812804	-1.824193107	0.017038899	0.366382852	1.949519644	0.005986587	0.271158401	-1.199508962	0.399526026	0.832627984	-2.338466284	0.00130543	0.178753462	1.090339312	0.677703548	0.933167135	1.476841515	0.074957749	0.554362128	1.152055999	0.516412199	0.881429611	1.35447883	0.315473467	0.790245294	1.056603194
TRINITY_DN4186_c0_g1	12	DHRS4	PIG	Dehydrogenase/reductase SDR family member 4;	6.085429242	376	10.82545216	0.000498008	0.037578019	1.099097815	0.479133938	0.953040445	3.730948926	-2.108546587	5.67507E-05	0.007000422	0.355181731	0.803156459	2.216197639	0.004386371	0.248546357	-1.378450437	0.187263946	0.700714343	-3.054918604	0.000559996	0.140721038	2.97883823	0.000428977	0.128473476	1.156762117	0.532360612	0.88738902	-2.575151958	0.001260573	0.17760742	-1.173063541	0.490088997	0.871034183	1.145821307	0.552453349	0.894424575	1.359294864	0.208131074	0.719084602	1.3441212	0.369567341	0.818384451	1.594539245
TRINITY_DN3749_c0_g1	4	BPNT1	HUMAN	3'(2'),5'-bisphosphate nucleotidase 1;	6.883330899	377	12.67726758	0.000241423	0.029245842	1.276586189	0.022796023	0.689138077	2.6212954	-1.513465799	4.76871E-05	0.006583883	0.197564242	0.720224709	1.850777379	0.002696499	0.218123095	-1.157852183	0.38743961	0.827038973	-2.14292663	0.000806289	0.156995614	2.453042862	0.000137304	0.092780495	1.325024357	0.108988544	0.611840999	-1.851319071	0.002519392	0.214279992	1.007644867	0.962839313	0.992918104	1.335544769	0.096547534	0.592706703	1.545910965	0.022018468	0.393732118	1.325412169	0.23901224	0.741531326	1.534182345
TRINITY_DN1185_c0_g1	6	TBC23	MOUSE	TBC1 domain family member 23;	7.311524318	378	19.06735065	3.36828E-05	0.018443407	1.261874511	0.029375091	0.705983444	3.250723194	-1.749092241	7.55851E-06	0.00364047	0.032263191	0.548404736	1.734104655	0.00565609	0.268247173	-1.108491925	0.541013762	0.890637131	-1.922241007	0.002493629	0.214261315	3.483950394	6.82236E-06	0.055956801	1.177842164	0.333976372	0.800088485	-2.957909387	2.59537E-05	0.073557629	-1.092922236	0.590025376	0.906542316	1.838261946	0.002787967	0.220471024	1.194621617	0.302990912	0.783022662	2.009077356	0.010254503	0.315921917	1.305628528
TRINITY_DN63797_c0_g3	2	NA	NA	NA	-0.04488893	379	16.44936287	6.97137E-05	0.022226145	1.307739	0.1872804	0.8753898	8.459844	-4.438937	7.33252E-06	0.003608397	0.3558972	0.8034627	3.25598	0.003286683	0.2286319	-2.225497	0.07195312	0.5483569	-7.246174	0.000272013	0.1122644	4.95181	0.00050434	0.1342206	-1.046571	0.9012413	0.9826954	-5.18242	0.000396788	0.1238586	-1.130817	0.7353372	0.9475122	1.3449	0.361167	0.8139748	1.880468	0.1307114	0.6411923	1.520836	0.3974804	0.8317273	2.126466
TRINITY_DN5395_c0_g1	1	NA	NA	NA	-0.774869973	380	6.399523737	0.004573282	0.083420944	1.058786374	0.797871194	0.983982681	4.456616376	-1.384293127	0.000492756	0.016800596	0.988250198	0.996703931	3.650652813	0.00922813	0.304970475	1.499517356	0.361753784	0.814290401	-2.43455189	0.066068892	0.53677944	3.930175178	0.008458946	0.299231638	1.550949402	0.351380667	0.808717071	-2.534044743	0.048622677	0.494747293	1.021517569	0.963442453	0.993071827	1.099732897	0.818977801	0.965807485	1.056554668	0.902702878	0.983086489	1.076567775	0.906467922	0.983815654	1.034299066
TRINITY_DN12457_c0_g1	1	4CL3	ORYSJ	Probable 4-coumarate--CoA ligase 3;	-2.050106623	381	5.94755431	0.006062454	0.095104479	1.300053201	0.655233872	0.973016865	29.7962993	-2.593144188	0.000726363	0.020199838	0.792985776	0.947610398	12.80128613	0.036725298	0.457287907	1.499768222	0.744891604	0.949666262	-8.53550965	0.100583452	0.599528045	26.74510983	0.020607569	0.386791271	2.954505818	0.418670546	0.841630034	-9.052312459	0.077038045	0.558714344	-1.23269614	0.878765255	0.978226562	1.694863569	0.627775114	0.917999953	1.59810263	0.710008047	0.941315587	2.089251779	0.676394136	0.932800654	1.969974943
TRINITY_DN4750_c0_g1	3	4CL3	DICDI	Probable 4-coumarate--CoA ligase 3;	3.437895791	382	26.49112975	6.34452E-06	0.011848139	1.113689188	0.697551797	0.977008274	36.41340542	-3.144155973	5.88241E-07	0.002087309	0.350295924	0.800932981	22.7992894	7.60986E-05	0.080682552	3.105658903	0.063426583	0.530251156	-7.341208456	0.004179168	0.244876173	18.49682551	0.000255547	0.111969749	1.186040112	0.780552361	0.957667111	-15.59544683	0.000402481	0.124665314	1.645849677	0.417949555	0.841381636	1.335260664	0.586739793	0.905467799	-1.590978136	0.440877906	0.851149474	-1.232605529	0.795476856	0.961209015	-2.61851085
TRINITY_DN2010_c0_g1	12	4CL3	DICDI	Probable 4-coumarate--CoA ligase 3;	6.220246576	383	23.72324481	1.11873E-05	0.013509159	1.281795267	0.145526649	0.84751396	10.52109425	-2.255192169	1.13582E-06	0.002571165	0.464734034	0.849223791	5.695202386	5.80586E-05	0.080682552	1.466675788	0.206652448	0.717955757	-3.883068386	0.000702281	0.152008336	8.618448792	7.60306E-06	0.055956801	1.410456442	0.24991934	0.749611986	-6.110396987	3.82584E-05	0.07925688	1.131106497	0.669226993	0.930292422	1.711683407	0.079133941	0.56266491	1.087749902	0.775537494	0.95646523	1.51328227	0.317994947	0.791414176	-1.039858974
TRINITY_DN5290_c0_g3	4	TM11D	HUMAN	Transmembrane protease serine 11D;	1.099606612	384	13.81737488	0.000161112	0.027930307	-1.128749457	0.463989586	0.949929185	5.310566321	-1.70227886	1.49213E-05	0.005112714	0.955363537	0.987264846	4.082562793	0.000432843	0.128954354	1.286635229	0.432399709	0.847403616	-3.173053792	0.003266858	0.228187794	4.05805655	0.000791609	0.156409208	1.424373833	0.296008029	0.778645985	-2.849010883	0.004786186	0.254731946	-1.165329689	0.648950135	0.924263636	-1.172367011	0.589470208	0.90639294	-1.052640955	0.873751682	0.977256524	-1.006038911	0.989201083	0.998115056	1.107053343
TRINITY_DN5167_c0_g1	3	NA	NA	NA	-1.87408951	385	16.79633308	6.29621E-05	0.02198268	1.895286827	0.258864158	0.895264718	126.8199649	-2.254962268	5.86025E-06	0.003424073	0.878808502	0.969274836	72.22575592	0.001412541	0.181852278	3.67518915	0.256741436	0.753066478	-19.65225543	0.019979993	0.383966411	98.75154107	0.003363747	0.230358276	6.786242491	0.168721012	0.682311793	-14.55172597	0.032623944	0.442220486	1.391899213	0.815450094	0.965165007	1.903091087	0.539648937	0.890043406	2.570144066	0.428474542	0.845633131	1.367262133	0.858822255	0.973842299	1.846501558
TRINITY_DN17007_c0_g1	2	CNTP1	RAT	Contactin-associated protein 1;	2.260358292	386	9.475100544	0.000899925	0.045392755	1.066140579	0.646099755	0.973016865	3.398951682	-1.654996635	9.36321E-05	0.008745733	0.547441732	0.875092974	3.118202481	0.000779347	0.156397956	1.1419004	0.621268189	0.91603888	-2.730713187	0.002937466	0.223652132	2.238662136	0.00931748	0.306013479	1.0867322	0.760233058	0.953237559	-2.059994299	0.015672314	0.357305076	1.210472581	0.486748953	0.869802032	-1.150696527	0.58349627	0.904607512	1.151991479	0.604144638	0.911000949	-1.392886595	0.382576507	0.824844337	-1.050765221
TRINITY_DN11001_c0_g1	10	CNTP1	HUMAN	Contactin-associated protein 1;	3.853160349	387	11.01074021	0.000461252	0.036508286	1.002929233	0.971120681	0.99762382	2.146472626	-1.31649248	6.69607E-05	0.007509213	0.086112852	0.633614555	2.328279977	9.34348E-05	0.082997016	1.154670788	0.357648857	0.812066219	-2.016401559	0.000721376	0.153356999	1.503132006	0.017774765	0.371715414	1.072581767	0.646360069	0.923229754	-1.401414841	0.039732512	0.467991464	1.189302249	0.267245954	0.759679785	-1.302404358	0.092904756	0.587049033	1.104751173	0.520663876	0.882998814	-1.548952433	0.056872174	0.51642411	-1.076534045
TRINITY_DN8261_c0_g1	12	DCMC	ANSAN	Malonyl-CoA decarboxylase, mitochondrial;	4.317835	388	6.806946326	0.003586432	0.075392522	1.053245	0.4953914	0.9535429	1.778366	-1.201593	0.000448242	0.01615654	0.6368341	0.9019287	1.500507	0.0104149	0.317783	1.035298	0.8019333	0.9625026	-1.449348	0.02148325	0.3915619	1.754069	0.001193229	0.1753721	1.189709	0.2207292	0.7294077	-1.474368	0.01247441	0.3340668	-1.047608	0.732206	0.9467108	1.115861	0.4180192	0.8414617	1.096925	0.5104563	0.8791764	1.168984	0.421228	0.8427836	1.149147
TRINITY_DN14737_c0_g1	4	NA	NA	NA	3.588326141	389	10.72962174	0.000518361	0.038213655	-1.03061528	0.693298241	0.976189003	1.986938723	-1.238375367	0.000100336	0.008922157	0.03647312	0.559378067	1.895461885	0.000490443	0.132839728	-1.080085668	0.590231297	0.906542316	-2.047261215	0.000327617	0.118567388	1.681905485	0.002881456	0.222886141	1.399387749	0.032395991	0.441067396	-1.201886673	0.195136598	0.707854525	-1.136556015	0.380222338	0.823805954	-1.280867816	0.08901634	0.57940379	1.329858478	0.062652734	0.528383711	-1.126972889	0.547554779	0.892807694	1.511458651
TRINITY_DN10620_c1_g1	2	NA	NA	NA	0.905729992	390	6.212060045	0.005132152	0.088181501	1.049773778	0.575032245	0.965905518	1.766483473	-1.126926947	0.00113828	0.025448907	0.101515886	0.648723162	1.740188225	0.003802753	0.237579347	-1.022221429	0.8922891	0.980996364	-1.778857693	0.004329848	0.24730385	1.591208785	0.012155281	0.331670572	1.421880282	0.043800752	0.480647782	-1.119087736	0.471372125	0.863589969	-1.047330934	0.775386539	0.956415237	-1.14538895	0.391652452	0.828630715	1.387791046	0.059345786	0.521416966	-1.093626582	0.691316748	0.936487035	1.453476493
TRINITY_DN64_c0_g1	7	TRYP	ASTAS	Trypsin-1;	5.115287	391	8.921224289	0.001168655	0.04850257	1.029209	0.7673769	0.9831159	2.217288	-1.417092	0.00030177	0.01361194	0.02487021	0.541854	2.049801	0.001178276	0.1740428	-1.252209	0.2221173	0.7303995	-2.56678	0.000222608	0.1091518	1.692522	0.009331678	0.3061849	1.38262	0.08226858	0.568631	-1.224141	0.2502837	0.7498316	-1.094537	0.6044875	0.9111016	-1.325586	0.1174204	0.6239687	1.581792	0.02224096	0.3950581	-1.211093	0.437054	0.849292	1.73133
TRINITY_DN927_c1_g1	9	NA	NA	NA	5.147649	392	6.374137341	0.004644638	0.084000743	-1.063652	0.6236232	0.9715828	2.222126	-1.897338	0.001716573	0.03219391	0.0352737	0.5593781	1.60254	0.04652865	0.4883325	-1.910343	0.01327371	0.339827	-3.061401	0.000378613	0.1228441	1.623992	0.04293423	0.4779578	1.179209	0.4591728	0.8585833	-1.377188	0.157147	0.6710678	-1.400529	0.142752	0.6559036	-1.382028	0.1508705	0.6648887	1.608459	0.05299185	0.5063997	1.013387	0.9654202	0.9934604	2.252694
TRINITY_DN5673_c3_g1	1	NA	NA	NA	4.171204	393	5.835613152	0.006514619	0.097987666	-1.080024	0.5702769	0.9638872	2.237232	-1.321148	0.003128	0.04510098	0.03517728	0.5593781	1.40053	0.1680958	0.6817097	-1.431413	0.159799	0.6741489	-2.004736	0.01509302	0.3533112	2.705069	0.001316768	0.1787573	1.834735	0.02722417	0.4179516	-1.474365	0.1177688	0.6245474	-1.855702	0.0263228	0.4141441	1.040825	0.8631683	0.9749702	1.41524	0.1732771	0.6872325	1.931461	0.07250585	0.5496241	2.626263
TRINITY_DN5912_c1_g2	2	GLT	DROME	Glutactin;	0.8523583	394	10.6075324	0.000545722	0.038529516	1.267964	0.121818	0.8262157	3.097209	1.044297	6.78761E-05	0.007531915	0.8117732	0.950577	2.925964	0.002562993	0.2159456	1.657247	0.1041404	0.6046786	-1.765557	0.07891263	0.5624315	3.423705	0.001158919	0.1732575	2.038129	0.03170108	0.4378408	-1.679828	0.08277512	0.5691061	1.123095	0.705255	0.9400956	1.314147	0.3391133	0.8025814	1.381213	0.2812131	0.7699368	1.170112	0.7079983	0.9406734	1.229828
TRINITY_DN231_c0_g1	8	GOLI	DROME	Protein goliath;	5.920382952	395	8.82329958	0.001225437	0.049394927	1.107986395	0.273038134	0.896601086	2.129638788	-1.122038399	0.000144659	0.009983645	0.658412857	0.909480747	1.923869677	0.001461508	0.183376379	1.176308519	0.328003818	0.796922715	-1.635514533	0.011872858	0.329398056	2.101011972	0.00054295	0.139447537	1.438034372	0.041477672	0.473070879	-1.461030427	0.032395594	0.441067396	1.006238184	0.969075334	0.994209191	1.098888608	0.556339916	0.895537675	1.230123792	0.221561573	0.730100951	1.092076037	0.698443066	0.938498806	1.222497626
TRINITY_DN3172_c0_g1	6	PER	PERAM	Period circadian protein;	5.932071379	396	7.523905811	0.002392583	0.064077566	1.109272391	0.068580612	0.778175098	1.355182647	1.086381923	0.000544559	0.017722049	0.30127466	0.777604889	1.518590647	0.000688639	0.150640501	1.227391235	0.047019029	0.489781739	-1.237250686	0.046193436	0.487483835	1.313824854	0.01095902	0.321289339	1.303106392	0.013671614	0.343031554	-1.008225316	0.928966661	0.987656501	1.141143692	0.16922828	0.682978831	-1.012891469	0.88909499	0.980373158	1.211538422	0.061584318	0.526132624	-1.155854711	0.279292056	0.768754898	1.061687875
TRINITY_DN25195_c0_g1	2	NA	NA	NA	0.268621923	397	9.605841331	0.000847517	0.044609544	2.150102002	0.002975354	0.414223395	4.196838623	-1.808071026	0.000638435	0.018867178	0.127770115	0.670763471	2.231428235	0.069712703	0.544489978	-1.522713389	0.359893708	0.813502653	-3.39782565	0.017278984	0.368482682	4.365621997	0.003053867	0.225238457	1.954832103	0.124566448	0.633440607	-2.233246523	0.056789186	0.516380879	1.1950758	0.67345441	0.931778753	2.338076179	0.048738628	0.494957548	3.557321206	0.011666367	0.32759254	1.956425005	0.266819262	0.759277298	2.976649016
TRINITY_DN332_c0_g1	8	PAPS2	MOUSE	Bifunctional 3'-phosphoadenosine 5'-phosphosulfate synthase 2;	5.623904948	398	13.34344908	0.000189956	0.028840296	1.258844541	0.219557784	0.890228198	6.330826427	-1.375916536	1.98257E-05	0.005407156	0.858599843	0.96370354	5.384784637	0.000265618	0.112136783	2.026809183	0.054141663	0.509678665	-2.656779278	0.014741295	0.350156033	5.4095406	0.000276711	0.11371673	1.64992181	0.157155845	0.671067776	-3.278664824	0.003389388	0.230484717	1.346143171	0.387837903	0.827154483	1.352331918	0.367663005	0.817397398	1.095826383	0.787602989	0.959200009	1.004597391	0.992262561	0.998775378	-1.228427414
TRINITY_DN13180_c0_g1	4	S22A4	HUMAN	Solute carrier family 22 member 4;	3.987845852	399	18.50252228	3.91078E-05	0.018443407	1.21296574	0.01998644	0.672504973	2.31269259	-1.170927915	6.63927E-06	0.003424073	0.197047584	0.719979384	2.181453087	0.000108775	0.08577873	1.520547581	0.009586324	0.308904806	-1.434649671	0.025683849	0.411304657	2.09391853	0.000178971	0.099217314	1.109321869	0.466904438	0.861890779	-1.887566259	0.000543936	0.139447537	1.365918269	0.044328323	0.482140446	1.311108449	0.066771176	0.538034912	-1.003500807	0.980099978	0.996220765	-1.041804185	0.835697903	0.969133989	-1.370700086
TRINITY_DN7262_c0_g1	3	NA	NA	NA	-0.1771679	400	8.693214341	0.001305945	0.050148079	1.101013	0.4479817	0.9447519	2.399552	1.073597	0.000141578	0.009983645	0.8793445	0.9694494	2.565367	0.001873632	0.1975013	1.792185	0.02839438	0.4228061	-1.431419	0.1674568	0.6811598	2.409638	0.0033206	0.2296623	1.543226	0.1055479	0.6069401	-1.561429	0.08640749	0.5749689	1.181706	0.508047	0.8781609	1.109972	0.6603963	0.9277711	1.017552	0.9440754	0.9898714	-1.064627	0.8562616	0.9733412	-1.161323
TRINITY_DN3467_c6_g1	1	NRX4	DROME	Neurexin-4;	1.206510392	401	8.028276894	0.001828484	0.057365996	1.262749259	0.257502603	0.895264718	4.659171995	-1.648288099	0.000240101	0.012269006	0.443534254	0.840761661	3.476498586	0.005606635	0.267685265	-1.029004931	0.943945044	0.989818815	-3.577334189	0.008130305	0.294433878	3.788282047	0.004861621	0.255369786	1.764655578	0.172673456	0.686449153	-2.146754355	0.058526499	0.519802284	1.005829965	0.988706816	0.998025091	1.096035998	0.80379487	0.962984756	1.826425572	0.150157734	0.663875229	1.089683184	0.877067247	0.977892627	1.815839293
TRINITY_DN12571_c0_g1	2	CNTP2	MOUSE	Contactin-associated protein-like 2;	0.274552654	402	13.87119502	0.000158173	0.027930307	1.288656618	0.212860011	0.885593103	7.484121824	-2.649424818	1.55266E-05	0.005112714	0.875653168	0.968351771	4.32874248	0.001881715	0.197816065	-1.096334703	0.823723802	0.966929094	-4.7457506	0.002391474	0.211536803	4.883917803	0.001430787	0.182300501	1.168909287	0.700255092	0.938961755	-4.178183763	0.002405033	0.211658063	1.139620763	0.749668607	0.950740241	1.285780838	0.496926578	0.873687762	1.460442031	0.362917845	0.814769273	1.128253257	0.82731992	0.967601429	1.281515816
TRINITY_DN8710_c0_g1	6	UD2A3	HUMAN	UDP-glucuronosyltransferase 2A3;	3.01755	403	6.416340361	0.00452672	0.083174806	1.250913	0.2774874	0.8977392	3.546206	-1.0846	0.000586132	0.01815084	0.9459808	0.9849485	3.494126	0.006787998	0.2811716	1.874694	0.1271911	0.6367978	-1.863838	0.1437562	0.6569952	3.318332	0.010011	0.3139347	1.608031	0.2595146	0.7550842	-2.063599	0.07892407	0.5624738	1.339405	0.4873578	0.8700322	1.272018	0.5299722	0.8865022	1.148884	0.7280911	0.9454954	-1.052977	0.9276355	0.9873426	-1.165832
TRINITY_DN7306_c0_g1	5	NA	NA	NA	2.497435	404	9.36959937	0.000945001	0.04557615	-1.111092	0.4655419	0.9499292	3.239923	-1.26584	0.000107481	0.009128117	0.6872486	0.9184818	2.61117	0.003067092	0.2252385	1.486171	0.1591237	0.6734667	-1.756978	0.06058054	0.5244118	3.175816	0.001110024	0.1713246	1.36053	0.2893953	0.7746765	-2.334249	0.007253865	0.2853271	-1.151604	0.6237796	0.9168165	1.05613	0.8329068	0.9685612	-1.257951	0.4127738	0.8391209	1.216243	0.6156253	0.9143489	-1.092347
TRINITY_DN418_c4_g1	1	NA	NA	NA	3.722207183	405	6.956428568	0.003288497	0.071911211	-1.01775631	0.808330268	0.984342812	1.644610194	-1.089009079	0.000832868	0.021770931	0.068535956	0.609606462	1.3363589	0.044276334	0.482011454	-1.053605092	0.688913075	0.935976001	-1.407994542	0.025272674	0.409562109	1.858537571	0.000494686	0.133377329	1.461092925	0.013717273	0.343219623	-1.272018733	0.081444693	0.566757922	-1.311732005	0.062875952	0.528884225	1.060237399	0.652372789	0.925225958	1.173574282	0.238755105	0.74135994	1.390747329	0.098704113	0.596281194	1.539414946
TRINITY_DN11163_c0_g1	3	NA	NA	NA	-0.862297602	406	6.106773808	0.005480939	0.091072716	-1.156768103	0.373240533	0.92776981	2.466300224	-1.067692727	0.001104875	0.025061174	0.186379989	0.713759278	2.762063486	0.004020111	0.241378484	1.16934938	0.607916866	0.911800742	-2.362051526	0.015404643	0.355731293	2.062585421	0.041704131	0.473804979	1.850159134	0.077850917	0.560089471	-1.114815144	0.718767486	0.943062809	-1.222908598	0.555860898	0.89537641	-1.63762972	0.113802163	0.619696418	1.293810872	0.408228748	0.837123257	-1.339126835	0.515163932	0.881006017	1.582212439
TRINITY_DN9766_c0_g1	1	NA	NA	NA	-0.6995517	407	10.08819487	0.000682772	0.041405898	1.861549	0.2110879	0.8839437	33.44233	-3.616215	9.68374E-05	0.008839149	0.3816076	0.8149987	9.364357	0.02304954	0.3992138	1.362338	0.7438972	0.9494469	-6.873742	0.06084003	0.5248612	33.02637	0.003762332	0.2363113	1.877169	0.5521527	0.8943481	-17.59371	0.00774497	0.2907024	1.099024	0.9310964	0.9880762	3.876057	0.1276353	0.6373418	1.514349	0.6725119	0.931378	3.526817	0.3764	0.821499	1.377903
TRINITY_DN1322_c2_g1	2	CP3AS	BOVIN	Cytochrome P450 3A28;	-2.526857691	408	9.895194273	0.000743734	0.041880352	1.315808802	0.466105297	0.949929185	15.79525184	-2.682916096	0.000143709	0.009983645	0.084339529	0.631009259	3.890911006	0.058877365	0.520412582	-1.245538643	0.761768951	0.953633768	-4.846280016	0.046540304	0.488332489	23.899825	0.001030964	0.166484771	2.733188464	0.214396561	0.724681407	-8.744301871	0.005835345	0.270400614	-2.09377792	0.381621296	0.824486295	2.933680457	0.107445575	0.609847599	1.625908755	0.506320513	0.877392868	6.142475366	0.108765437	0.611614952	3.404291852
TRINITY_DN6014_c0_g1	2	CP3A2	RAT	Cytochrome P450 3A2;	-1.697364	409	11.53458687	0.000373353	0.034159466	1.333655	0.4535913	0.9467366	19.62232	-3.225187	5.49085E-05	0.006905357	0.1533338	0.6933471	5.071499	0.01865679	0.3767104	-1.132853	0.8658024	0.9753131	-5.745263	0.02765857	0.419432	23.54016	0.000897241	0.160769	2.137047	0.3365312	0.8014592	-11.01528	0.002794425	0.220471	-1.679487	0.5287544	0.8861196	2.763735	0.102816	0.6032388	1.441488	0.6198717	0.9155217	4.641657	0.1507279	0.6647346	2.42096
TRINITY_DN17143_c0_g1	1	TMPS7	MOUSE	Transmembrane protease serine 7;	0.209351466	410	8.936416167	0.001160125	0.04850257	-1.249580183	0.201078868	0.881758039	2.318684331	-4.340400372	0.000447194	0.016145326	0.030140391	0.546705147	-1.3337862	0.260358541	0.755591149	-5.65381217	0.000182438	0.099791263	-4.238919377	0.000486029	0.132616947	1.652112748	0.065341787	0.534803689	-1.437065557	0.199456668	0.711881002	-2.374194326	0.006281523	0.275203325	-2.567010796	0.002967349	0.224107043	-1.164935267	0.538229698	0.889620371	1.532629218	0.187321697	0.700743461	2.203565184	0.043782585	0.480631577	3.934275749
TRINITY_DN10482_c0_g1	1	NA	NA	NA	1.259379426	411	6.80212116	0.003596564	0.075392522	-1.23101749	0.107214853	0.820819747	1.353833522	-2.341084158	0.001826295	0.03344228	0.068484289	0.609606462	-1.56201706	0.044277752	0.482011454	-2.839566006	0.000374585	0.122542274	-1.817884118	0.016291141	0.361918374	1.222923451	0.315204372	0.790139257	-1.42566281	0.104659211	0.605297681	-1.743476484	0.016981896	0.365889765	-1.921782737	0.005429857	0.264524389	-1.00604925	0.975670491	0.995463687	1.036408246	0.868775057	0.976086782	1.910227294	0.036890382	0.457940242	1.991751476
TRINITY_DN9823_c1_g1	7	NA	NA	NA	1.714357	412	7.236556034	0.00280463	0.067834847	-1.315204	0.1040587	0.8174746	1.849159	-3.81382	0.000552054	0.01772205	0.6475298	0.9052487	-1.222206	0.4379048	0.8497592	-3.340096	0.001072957	0.1687976	-2.732842	0.003615523	0.234741	1.095804	0.7194593	0.943198	-2.35498	0.007825982	0.2916808	-2.580596	0.00408294	0.2426866	-1.628831	0.07200315	0.5484678	-1.216183	0.4469194	0.8536258	-1.148429	0.6336216	0.9197319	1.339298	0.4206257	0.8425767	1.418312
TRINITY_DN65393_c0_g1	1	NA	NA	NA	1.278937	413	12.06513977	0.000303687	0.030918515	1.071658	0.5801349	0.9663365	-1.195332	-2.818345	5.85747E-05	0.007090676	0.03507486	0.5593781	-2.375047	0.001288561	0.1787535	-4.941204	1.33707E-05	0.06053448	-2.080466	0.006689568	0.2797952	-1.695505	0.0175052	0.3701972	-1.921517	0.005156173	0.2597055	-1.133301	0.5388059	0.8898214	-1.430423	0.06917128	0.5435256	-1.021154	0.9188902	0.9861098	1.797728	0.01799598	0.3730676	1.400791	0.2376004	0.7406443	2.571513
TRINITY_DN3465_c0_g1	6	BAB2	DROME	Protein bric-a-brac 2;	4.262089855	414	9.542859636	0.000872304	0.044609544	1.147668215	0.34926917	0.920488534	-1.035950146	-3.165136646	0.000149766	0.010094212	0.111781812	0.658264964	-2.349900695	0.004260076	0.246228704	-4.854053664	4.41942E-05	0.07925688	-2.065642039	0.015217729	0.354012559	-1.445508555	0.129667232	0.640327248	-2.138056665	0.007281562	0.285733	-1.479103432	0.123977124	0.632463886	-1.346547614	0.201547983	0.713777383	1.207277561	0.438083639	0.849835874	1.686023593	0.058502397	0.519802284	1.625656719	0.161487403	0.675452626	2.270311046
TRINITY_DN20313_c0_g1	2	NA	NA	NA	3.29613879	415	6.576082021	0.004110985	0.0800903	-1.234385359	0.074151149	0.782535893	-1.143425335	-1.633777494	0.004448589	0.055276516	0.025950992	0.544338448	-1.526562972	0.038538403	0.46359741	-2.583641151	0.00031914	0.117469285	-1.692456321	0.018531703	0.376101263	-1.399245139	0.090822833	0.582782176	-1.181303351	0.363954838	0.815322264	1.184492652	0.371168969	0.818984249	-1.649483542	0.014515486	0.349079241	-1.511913933	0.045146542	0.484362621	1.325936636	0.153116256	0.66691232	1.090990371	0.734540336	0.94730178	2.187110659
TRINITY_DN13303_c0_g1	11	NA	NA	NA	5.418425857	416	7.101344361	0.003026952	0.069970522	-1.056962929	0.396078689	0.933378439	-1.039662289	-1.414353711	0.00221455	0.0369696	0.014776084	0.509887526	-1.427485149	0.007270423	0.285714882	-1.891714514	0.000110113	0.086176751	-1.325207842	0.03114323	0.436194107	-1.070954496	0.536955793	0.889172947	-1.099392486	0.400942946	0.833300121	-1.026553873	0.812199075	0.964522958	-1.393886974	0.00967887	0.31048319	-1.045747847	0.68643305	0.935376424	1.234455026	0.083747762	0.570446828	1.332909245	0.085447659	0.57355862	1.72069078
TRINITY_DN2384_c1_g1	5	SERHL	DANRE	Serine hydrolase-like protein;	4.126087239	417	8.112874417	0.001749928	0.056318507	-1.026859416	0.707164312	0.978547258	1.342355547	-1.726586854	0.000721468	0.020113136	0.016729007	0.516319249	-1.053465992	0.672274585	0.93127528	-2.000172189	0.000154802	0.096318678	-1.898658526	0.000348986	0.120304531	1.099429065	0.442443832	0.851890109	-1.110304023	0.401504113	0.833635375	-1.220700515	0.123327447	0.631751962	-1.31214569	0.040713957	0.470685714	-1.132907166	0.317499498	0.791088428	1.372914249	0.026750918	0.415954574	1.158211131	0.399212806	0.832496139	1.801463515
TRINITY_DN1126_c0_g1	13	CNTP1	HUMAN	Contactin-associated protein 1;	5.557499881	418	8.22632069	0.001650701	0.054470743	-1.064959908	0.367428164	0.925608884	1.323459513	-1.755118448	0.00042686	0.015763194	0.049132378	0.587325985	1.116038161	0.365919426	0.816392792	-1.731703019	0.000690897	0.150640501	-1.932646654	0.000200786	0.103099504	-1.118315014	0.354212486	0.810360315	-1.344091355	0.027380474	0.41849137	-1.201889752	0.139990431	0.652767246	-1.076300975	0.536462657	0.888968706	-1.343312124	0.026152135	0.41307955	1.197046146	0.160320024	0.674607286	-1.248082232	0.201806138	0.714017748	1.288381934
TRINITY_DN1552_c1_g1	10	CRQ	DROME	Protein croquemort;	3.547808265	419	7.624623592	0.002265245	0.062336422	-1.257635168	0.044154206	0.743350446	1.523229721	-2.132575415	0.001262644	0.026925335	0.058188326	0.594140341	1.229428313	0.251063233	0.750372115	-2.091671205	0.002018953	0.201656239	-2.5715598	0.000315856	0.116968149	-1.12999572	0.503349634	0.87624506	-1.427414072	0.068753022	0.542570038	-1.263203078	0.216813114	0.726698097	-1.280194091	0.179812034	0.69372304	-1.778508017	0.006776951	0.281085973	1.144636592	0.47952369	0.866899343	-1.389248731	0.201517922	0.713765372	1.465357002
TRINITY_DN8365_c0_g1	3	ADA2	HUMAN	Adenosine deaminase 2 {ECO:0000312|HGNC:HGNC:1839};	6.185854	420	5.843292497	0.006482369	0.097759554	-1.01511	0.878036	0.9883059	1.088995	-1.883769	0.001455394	0.02933187	0.1148462	0.6596396	-1.188404	0.3187871	0.7917511	-2.211634	0.000575961	0.1420723	-1.861013	0.004146601	0.2441563	-1.336632	0.1037049	0.604185	-1.473384	0.03871374	0.464162	-1.102311	0.5645957	0.8983031	-1.117626	0.5107475	0.8792334	-1.257026	0.1892689	0.7025551	1.343077	0.1085481	0.6114914	-1.124729	0.6225943	0.9163859	1.501058
TRINITY_DN3978_c0_g1	9	PPBT	FELCA	Alkaline phosphatase, tissue-nonspecific isozyme;	6.07875338	421	8.558732085	0.001395769	0.05134545	1.049183564	0.754336392	0.982136371	1.261880649	-3.31682701	0.000388271	0.015392794	0.025991908	0.544338448	-1.288374961	0.346960038	0.806490187	-4.652294093	0.000103185	0.084666221	-3.610978351	0.000577625	0.142077103	-1.616754149	0.086813714	0.575741983	-1.873959504	0.033205976	0.444473743	-1.159087487	0.576549583	0.901985403	-1.196511669	0.497201638	0.873823373	-1.501476871	0.13951014	0.65209522	2.074865839	0.018485575	0.375755579	-1.254878586	0.543649359	0.891562194	2.482601189
TRINITY_DN2261_c0_g1	4	NA	NA	NA	6.522241494	422	11.03861637	0.000456002	0.036508286	-1.277034422	0.134658108	0.839744729	1.67891121	-4.343827806	0.000108068	0.009128117	0.056427557	0.589980175	-1.076362232	0.784393043	0.95841999	-4.817082076	9.29336E-05	0.082997016	-4.475335469	0.000182946	0.099791263	-1.431721981	0.19401047	0.706683168	-2.333100394	0.00786695	0.291958085	-1.62957643	0.086278227	0.574843838	-1.478606903	0.159851663	0.674169329	-1.966767265	0.023753306	0.402447651	1.396361576	0.239965702	0.742111273	-1.330148846	0.454935398	0.856684447	2.064669865
TRINITY_DN13223_c0_g1	6	NA	NA	NA	2.744531961	423	16.45173061	6.96648E-05	0.022226145	-1.715977856	0.031713727	0.711989043	2.899839554	-23.77586066	1.11868E-05	0.004519474	0.387278767	0.817029037	-1.796315925	0.064791637	0.533531059	-21.64733151	7.88652E-06	0.055956801	-12.05096008	2.80548E-05	0.073557629	-1.574003116	0.155149744	0.669422894	-9.005216453	7.80479E-05	0.080682552	-5.721218948	0.000593645	0.143544562	-2.402190586	0.009307962	0.305811808	-2.104894476	0.029116084	0.426510435	1.000697354	0.998684643	0.999727309	1.141240386	0.747911211	0.950292197	2.403865762
TRINITY_DN3338_c0_g1	2	NPT2B	PONAB	Sodium-dependent phosphate transport protein 2B;	6.087887072	424	13.78920772	0.000162675	0.027930307	-1.245138662	0.072797067	0.782535893	1.728183547	-3.597148177	2.33955E-05	0.005756558	0.509843196	0.865264592	-1.100488482	0.627123018	0.917819256	-3.16215128	8.76478E-05	0.082778706	-2.873406975	0.000243546	0.111094636	-1.094442865	0.64403191	0.922498519	-2.36779526	0.000876346	0.160401246	-2.163470873	0.001800567	0.194981045	-1.373708818	0.121844627	0.629545395	-1.366162244	0.127282045	0.636935448	-1.028622902	0.888629413	0.980271756	1.005523922	0.984036752	0.996932327	1.335483407
TRINITY_DN2529_c0_g1	7	TRYP	ASTAS	Trypsin-1;	9.172309424	425	17.30990233	5.43256E-05	0.020906895	-1.185151201	0.217092893	0.888394348	1.681897964	-5.327614438	5.84984E-06	0.003424073	0.676033932	0.914587773	-1.258841062	0.331546246	0.798787293	-3.573718747	0.000139556	0.093603895	-2.838895913	0.000956345	0.164733992	-1.4961068	0.100355909	0.599177661	-4.722212857	2.32965E-05	0.073435589	-3.156334064	0.000282046	0.114378752	-1.019611674	0.933143082	0.988277052	-1.211787576	0.408940051	0.83758293	-1.347286593	0.219299443	0.728407834	-1.188479503	0.59972681	0.909390367	-1.321372271
TRINITY_DN3207_c0_g2	2	NA	NA	NA	2.092896558	426	14.62067059	0.000123133	0.027253835	1.317792406	0.015928417	0.63036989	1.071546123	-2.647249488	4.43085E-05	0.006401644	0.013348479	0.502473495	-1.855009975	0.003752861	0.236311265	-4.014754768	7.4844E-06	0.055956801	-2.164276646	0.001325985	0.178757283	-1.242873376	0.188403814	0.701728659	-1.628995385	0.009736631	0.311127784	-1.310668823	0.119119257	0.625897729	-1.171401683	0.313087674	0.788904881	1.274129352	0.168133901	0.681729957	2.103939876	0.001235727	0.176334976	1.492517267	0.103267821	0.603608797	2.464558711
TRINITY_DN10075_c0_g1	9	ERN1	HUMAN	Serine/threonine-protein kinase/endoribonuclease IRE1 {ECO:0000305};	2.563591403	427	12.10750869	0.000298814	0.030918515	1.16383726	0.075629993	0.782535893	-1.046991885	-1.601320865	0.001238359	0.026687499	0.000433518	0.306673668	-1.583336263	0.006137764	0.27310185	-2.849763021	1.0706E-05	0.055956801	-1.799846999	0.001764629	0.193677101	-1.108643296	0.446480055	0.853393	1.061472399	0.652617306	0.925281508	1.17679426	0.238729478	0.741337349	-1.39939613	0.022288004	0.395401387	1.020564964	0.882566977	0.979138755	2.161607231	0.000136855	0.092775171	1.428174661	0.081436521	0.566757922	3.024944792
TRINITY_DN1754_c1_g1	7	TM11D	HUMAN	Transmembrane protease serine 11D;	2.754797172	428	10.52128379	0.000566073	0.038765875	-1.014111237	0.921208209	0.993917841	-1.210768476	-2.563120831	0.000359115	0.014839693	0.003967125	0.444573313	-2.104162036	0.006280126	0.275203325	-5.719964477	2.3401E-05	0.073435589	-2.718404942	0.001968645	0.200467777	-1.785714847	0.02059534	0.386753398	-1.390611875	0.14776158	0.661188339	1.284121673	0.285757915	0.77241577	-1.71620996	0.020350737	0.385838261	-1.456476048	0.120749079	0.628245855	2.396718234	0.003954803	0.240349991	1.17833037	0.59409418	0.90762008	4.113271704
TRINITY_DN8911_c0_g3	1	CNTP1	HUMAN	Contactin-associated protein 1;	3.227785	429	5.826458107	0.006553312	0.098308362	1.063679	0.6094565	0.9693687	1.324129	-2.042669	0.003737427	0.05012093	0.02039538	0.5201821	-1.010593	0.960542	0.9924591	-2.62136	0.000690971	0.1506405	-2.593883	0.001001564	0.1654555	-1.152818	0.4994765	0.8748772	-1.202095	0.3775163	0.8221239	-1.042745	0.839581	0.9698576	-1.166784	0.4557414	0.8569688	-1.330991	0.1929414	0.7057534	1.868948	0.01113783	0.3229637	-1.140735	0.6560381	0.9264194	2.180659
TRINITY_DN13326_c4_g1	1	NA	NA	NA	-0.235678364	430	7.043120869	0.003128997	0.070889595	1.074540184	0.648586208	0.973016865	1.051972272	-2.28483447	0.007615255	0.076277229	0.002792047	0.429956316	-1.45939388	0.148656426	0.66214584	-5.120886822	0.00016192	0.096540499	-3.508913455	0.000970669	0.165089738	-1.414730238	0.193866871	0.706621613	1.03190564	0.898193936	0.982243944	1.459868111	0.161850855	0.675758518	-1.637842067	0.058620193	0.519978572	-1.587717153	0.094419117	0.589118458	3.226362357	0.001313607	0.178753462	1.031570431	0.928483081	0.987563964	5.284271992
TRINITY_DN7907_c0_g1	2	NA	NA	NA	0.8233568	431	6.252548883	0.005004977	0.087525892	-1.338064	0.09832555	0.809407	-1.240648	-2.66131	0.00101533	0.02404187	0.7516823	0.9373588	-1.918344	0.02684319	0.4163578	-3.302191	0.001637377	0.1893294	-1.721376	0.08416051	0.5714567	-2.135337	0.01124617	0.3238211	-2.660954	0.002740622	0.2191972	-1.246152	0.4354985	0.8487009	-1.387454	0.1770556	0.6912815	-1.544395	0.1240648	0.6325512	-1.118031	0.7062321	0.9402995	-1.113115	0.7602559	0.9532376	1.24098
TRINITY_DN6565_c0_g1	5	SSRA	BOVIN	Translocon-associated protein subunit alpha;	7.804082	432	6.142953808	0.005358048	0.089648718	-1.075078	0.2776985	0.8979089	-1.097801	-1.393928	0.001581104	0.03066962	0.111312	0.658265	-1.105768	0.3804623	0.8238921	-1.457166	0.005773235	0.2697473	-1.317787	0.03487508	0.4501381	-1.519231	0.002611549	0.2168007	-1.463846	0.005199802	0.2605572	1.037835	0.7394496	0.9482197	1.03564	0.7549823	0.9519422	-1.326634	0.02412138	0.4038228	1.030914	0.790999	0.9600732	-1.373916	0.06409803	0.5318641	-1.004585
TRINITY_DN16943_c0_g1	3	BIP	DROME	Endoplasmic reticulum chaperone BiP {ECO:0000305};	9.103128837	433	12.78093182	0.000232428	0.029068901	-1.01857567	0.810585367	0.984425554	-1.260888692	-1.777401448	2.90873E-05	0.006048126	0.152301684	0.69334712	-1.551740036	0.005859992	0.270557241	-2.241120468	6.08156E-05	0.080682552	-1.444262838	0.02000429	0.384058612	-1.821042426	0.000653955	0.147544	-1.777389486	0.000995076	0.165439842	1.024560143	0.853854053	0.972916694	-1.043246966	0.75085447	0.95094324	-1.22430107	0.142493053	0.655545467	1.20863583	0.17958488	0.693597296	-1.173548651	0.401413562	0.833631131	1.260905663
TRINITY_DN1085_c0_g2	7	ENPL	BOVIN	Endoplasmin;	8.018370019	434	12.35058087	0.000272563	0.030237218	-1.01764092	0.790834762	0.983982681	-1.195205487	-1.652660662	3.26828E-05	0.006048126	0.197033655	0.719979384	-1.410207176	0.010089415	0.314530937	-1.937299948	9.26182E-05	0.082997016	-1.373769742	0.019440081	0.381476663	-1.674117461	0.00063953	0.147387369	-1.685051159	0.000641291	0.147387369	-1.006531022	0.954052992	0.99131006	-1.006826919	0.95232354	0.991066203	-1.195247446	0.133273693	0.644203314	1.141902326	0.267260668	0.759686401	-1.187142917	0.298040432	0.779917492	1.149698
TRINITY_DN8468_c0_g1	4	DNJC3	MOUSE	DnaJ homolog subfamily C member 3;	6.108951	435	10.95967464	0.000471055	0.036994333	-1.11303	0.1110203	0.8237609	-1.156734	-1.56481	8.12715E-05	0.008192598	0.2507565	0.7519772	-1.375178	0.01241184	0.3334917	-1.833098	0.000147829	0.09498053	-1.33299	0.02636358	0.4142215	-1.522544	0.00214131	0.2046516	-1.545151	0.001799818	0.194981	-1.014848	0.89252	0.9810358	-1.138959	0.245653	0.7461799	-1.261012	0.05122557	0.5010485	1.041613	0.7170811	0.9426854	-1.107162	0.5131942	0.8803049	1.186355
TRINITY_DN8964_c0_g1	1	S35B1	DROME	Solute carrier family 35 member B1 homolog;	5.420463	436	7.777909092	0.002086351	0.060344313	1.002502	0.9686672	0.9976238	-1.246449	-1.354284	0.000350484	0.01471969	0.1504365	0.6928838	-1.349656	0.01790885	0.3724707	-1.662263	0.000690704	0.1506405	-1.231619	0.09405516	0.5889157	-1.558962	0.001513021	0.1850939	-1.375291	0.01249735	0.3342226	1.133551	0.2674041	0.7598046	-1.012695	0.9073672	0.9839315	-1.169745	0.172601	0.6863209	1.193511	0.1370539	0.6485249	-1.155081	0.3606626	0.8138412	1.208663
TRINITY_DN7395_c0_g1	5	NA	NA	NA	3.954019	437	6.918024062	0.003362183	0.072618523	1.113147	0.219443	0.8902282	-1.036338	-1.743275	0.000630437	0.01882745	0.1677344	0.7035267	-1.162595	0.3238193	0.7945206	-1.854579	0.001680298	0.1905237	-1.595207	0.01133443	0.3244128	-1.610424	0.005912556	0.2708764	-1.698196	0.003092354	0.2253809	-1.054503	0.7212216	0.9437346	1.204955	0.1962963	0.7091641	-1.149585	0.3569089	0.811635	1.315916	0.09441601	0.5891185	-1.385198	0.1287337	0.6388509	1.092088
TRINITY_DN595_c0_g1	3	MLRP2	ACRMI	MAM and LDL-receptor class A domain-containing protein 2;	4.441857	438	12.30119905	0.000277669	0.030237218	-1.018259	0.8972477	0.9905799	-1.153927	-3.578517	3.06324E-05	0.006048126	0.2594353	0.7575239	-1.7154	0.03384222	0.4465019	-3.945423	0.000162569	0.0965405	-2.300002	0.006005331	0.2712136	-2.777757	0.000648921	0.1473874	-3.745338	9.85313E-05	0.08322357	-1.348332	0.2222924	0.7305023	1.133401	0.5652275	0.8984976	-1.428713	0.1394732	0.6520465	1.193951	0.4873304	0.8700322	-1.619306	0.143999	0.6572303	1.053422
TRINITY_DN1283_c1_g1	3	INO1A	XENLA	Inositol-3-phosphate synthase 1-A;	7.254962925	439	9.146473243	0.001049348	0.047794951	1.047795495	0.532290529	0.959657591	1.036736079	-1.750149003	0.000311528	0.013854736	0.019944241	0.516777989	-1.187350376	0.198724517	0.711201436	-2.138622041	7.73213E-05	0.080682552	-1.801171823	0.000861535	0.159753516	-1.371385981	0.027141911	0.417884095	-1.381490169	0.025919881	0.412083491	-1.007367866	0.954012054	0.99131006	-1.052265381	0.690993237	0.936380536	-1.215363233	0.143942239	0.657127299	1.471163553	0.011350108	0.324599032	-1.154996881	0.432050381	0.847193689	1.548054477
TRINITY_DN10743_c0_g6	1	NA	NA	NA	4.960304574	440	6.251989306	0.005006709	0.087525892	1.062999771	0.724337987	0.980354502	-1.249681101	-2.75837134	0.000776327	0.020750841	0.251859806	0.752372452	-1.626179824	0.115576354	0.621797246	-3.499928298	0.001647986	0.18979971	-2.152239406	0.029652136	0.428516512	-2.649003713	0.005123463	0.259198067	-2.716723993	0.004496776	0.250855905	-1.025564434	0.931291013	0.988091939	1.14947614	0.622907819	0.916444833	-1.41714418	0.245959669	0.746314112	1.480858593	0.218198731	0.727596169	-1.628973422	0.24252326	0.744069375	1.28828998
TRINITY_DN4160_c0_g1	1	STT3A	PONAB	Dolichyl-diphosphooligosaccharide--protein glycosyltransferase subunit STT3A;	6.475235469	441	6.18839911	0.005208219	0.088651342	1.021245607	0.706431884	0.978547258	-1.165637221	-1.293572118	0.000809947	0.021321738	0.279737935	0.767735772	-1.239775643	0.043126719	0.478499963	-1.464764933	0.001976513	0.200471008	-1.181475811	0.119437613	0.626403258	-1.417667425	0.003119684	0.225380921	-1.331609133	0.011116708	0.322866013	1.064627292	0.516439549	0.881429611	1.034531134	0.723463465	0.944278117	-1.105319152	0.305928232	0.784495798	1.137980276	0.205965732	0.717490518	-1.143487076	0.333215565	0.799623027	1.09999616
TRINITY_DN14247_c0_g2	3	PDIA3	CHICK	Protein disulfide-isomerase A3;	8.640012961	442	6.578944531	0.004103953	0.080087225	-1.020550377	0.712239973	0.979479129	-1.13800566	-1.31704503	0.00076556	0.020704869	0.171492322	0.704561867	-1.219624265	0.055601844	0.514312429	-1.503858857	0.001081085	0.169067537	-1.233050949	0.053960239	0.509025763	-1.398503029	0.003742769	0.236311265	-1.312618714	0.013908525	0.344566109	1.06542975	0.505781801	0.877122907	-1.020261483	0.832756643	0.968516031	-1.169900284	0.11518724	0.621423045	1.122941145	0.2468804	0.747118295	-1.146667108	0.318586945	0.791751107	1.145693598
TRINITY_DN263_c1_g1	10	CAPR2	DANRE	Caprin-2;	6.669511198	443	10.35034241	0.0006091	0.039779885	1.01356395	0.881258939	0.98830591	-1.260623472	-1.742878888	0.000170181	0.010549232	0.019816577	0.516777989	-1.73071214	0.004034121	0.241588365	-2.734002722	3.70498E-05	0.07925688	-1.579698125	0.015214919	0.353977504	-1.600343268	0.009672962	0.310465916	-1.400621745	0.049637117	0.497440608	1.142594904	0.397177493	0.831534772	-1.265645564	0.147642553	0.661022427	-1.170308633	0.320125778	0.792310945	1.542289766	0.017438659	0.36974083	1.081463068	0.722294004	0.943991334	1.951992201
TRINITY_DN8551_c1_g1	3	ABHD2	DROME	Abhydrolase domain-containing protein 2;	6.111015	444	11.41407739	0.000391694	0.034282517	-1.052259	0.2685031	0.8966011	-1.085406	-1.404202	6.64335E-05	0.007509213	0.1188489	0.6640851	-1.298727	0.005265838	0.2618919	-1.635109	4.41427E-05	0.07925688	-1.259009	0.01429144	0.3478348	-1.273784	0.007872204	0.2920165	-1.308894	0.004407812	0.2489823	-1.027563	0.724537	0.9445471	-1.140628	0.1069855	0.6093731	-1.118722	0.1628888	0.6766749	1.095212	0.2651938	0.7582171	1.019582	0.8590042	0.9738773	1.249229
TRINITY_DN9393_c0_g1	2	NA	NA	NA	-1.54759	445	10.24072405	0.000638712	0.040447965	-1.302427	0.3417586	0.9186227	-1.620458	-9.156299	7.66954E-05	0.008075132	0.6449871	0.9052487	-5.757607	0.000728047	0.1534126	-9.895861	0.000387153	0.1228441	-1.718745	0.2490609	0.7487912	-4.175931	0.000783464	0.1564092	-13.72853	4.26251E-05	0.07925688	-3.287538	0.01664015	0.3638571	-1.299749	0.2986852	0.7801774	1.06079	0.87577	0.9775987	-1.803142	0.2386769	0.7413034	1.37876	0.4875657	0.8701305	-1.3873
TRINITY_DN8681_c0_g1	14	LIPP	MOUSE	Pancreatic triacylglycerol lipase;	2.866409	446	7.872241158	0.001984484	0.058912337	1.058296	0.633926	0.9730169	-1.323793	-2.069837	0.000246567	0.0124001	0.3617352	0.8046438	-1.57084	0.04860305	0.4946509	-2.405841	0.001237261	0.176335	-1.531563	0.07077678	0.5464217	-2.30911	0.001144534	0.1728214	-2.357358	0.000899611	0.160769	-1.020895	0.9207466	0.9863471	1.195174	0.3417419	0.8039781	-1.229934	0.3320416	0.7990388	1.219754	0.3568294	0.8115691	-1.469984	0.1828745	0.6966041	1.020567
TRINITY_DN12534_c0_g1	4	NA	NA	NA	2.279978984	447	5.950201692	0.006052212	0.095046529	1.02653876	0.808095091	0.984342812	-1.175029138	-1.706029067	0.001906242	0.034383753	0.057024718	0.592141532	-1.328043798	0.152483463	0.666372793	-2.311802463	0.000891216	0.1606771	-1.740757696	0.015251169	0.35433531	-1.773663794	0.008383341	0.298503625	-1.479349424	0.046364408	0.487799793	1.198948514	0.341802581	0.803985557	-1.026514289	0.880289786	0.978621866	-1.370957215	0.116666219	0.622834312	1.522351559	0.044222986	0.481927267	-1.335546159	0.272025171	0.763321091	1.562715627
TRINITY_DN20697_c0_g1	12	TIGD4	HUMAN	Tigger transposable element-derived protein 4;	3.329816237	448	9.954502438	0.000724345	0.041712914	1.305033544	0.015110985	0.616337616	1.102458151	-2.254005473	0.000170562	0.010549232	0.217086175	0.731635387	-1.270216258	0.176696431	0.690944398	-2.504483741	0.000247887	0.111094636	-1.971698698	0.002694863	0.218123095	-1.460000733	0.032567233	0.442006237	-1.840049911	0.002501841	0.214261315	-1.260307525	0.178309431	0.692391828	1.233532527	0.188397768	0.701728659	1.073186496	0.671797554	0.93109471	1.678955631	0.011435749	0.325541221	-1.149411153	0.54484164	0.891975736	1.361095548
TRINITY_DN7086_c0_g1	3	GRM5	RAT	Metabotropic glutamate receptor 5;	3.079656	449	9.227663302	0.001009887	0.047038708	1.085699	0.3427329	0.9186227	-1.325417	-1.596998	0.000196245	0.01097454	0.07414666	0.616312	-1.42457	0.0338414	0.4465019	-2.053759	0.000504711	0.1342206	-1.441669	0.03676979	0.4574582	-1.969362	0.000462203	0.13065	-1.645931	0.003775343	0.2367421	1.196503	0.2383252	0.7410595	1.123425	0.3917827	0.8286842	-1.230546	0.1829016	0.6966041	1.401786	0.04288105	0.4778664	-1.382426	0.1258509	0.6352369	1.247779
TRINITY_DN4417_c0_g1	10	DPP8	MOUSE	Dipeptidyl peptidase 8;	4.313427126	450	9.083931247	0.001080981	0.048036401	1.118982389	0.041655997	0.735050975	-1.026386663	-1.390818412	0.000519823	0.017307779	0.020807951	0.520182062	-1.107783176	0.26577715	0.758584557	-1.589288188	0.000245649	0.111094636	-1.434656369	0.002155151	0.204651567	-1.322627859	0.006999109	0.282590061	-1.249249565	0.023288997	0.400092351	1.058737899	0.520436544	0.882856677	1.095552184	0.294771366	0.778023695	-1.0898076	0.342394095	0.804329901	1.393755255	0.002958182	0.223871064	-1.193941097	0.167782718	0.68149676	1.27219431
TRINITY_DN8894_c0_g1	6	SC22B	XENTR	Vesicle-trafficking protein SEC22b;	5.582899	451	7.203253571	0.002857561	0.068153924	-1.036607	0.5708026	0.9640572	-1.112098	-1.420721	0.000725878	0.02019984	0.07157582	0.6137237	-1.216819	0.09304063	0.5873785	-1.681064	0.000530185	0.1385271	-1.381524	0.01471916	0.3501245	-1.444006	0.00505065	0.2583029	-1.335293	0.01982354	0.3831773	1.081415	0.4765805	0.8657175	-1.057229	0.6075389	0.9116863	-1.25462	0.0553372	0.5132962	1.190799	0.1378961	0.6499149	-1.186706	0.2767716	0.7669186	1.258948
TRINITY_DN13924_c0_g2	3	NA	NA	NA	4.240039479	452	8.506908199	0.001432303	0.05187687	-1.058377762	0.456865308	0.94812982	-1.026231502	-1.732319329	0.000264146	0.012656335	0.125750307	0.668338084	-1.337567046	0.043869088	0.480958413	-2.091562094	0.000128704	0.091775341	-1.563706357	0.0065755	0.278570672	-1.363964523	0.030435021	0.432408294	-1.472415844	0.010032059	0.314131679	-1.079511834	0.559868711	0.896721051	-1.182020372	0.197483467	0.710275613	-1.205348067	0.170991134	0.68503809	1.201753287	0.186212418	0.699966871	-1.019735442	0.913925274	0.985159252	1.420496868
TRINITY_DN733_c2_g2	1	NA	NA	NA	0.8275672	453	6.114905837	0.005453033	0.090831723	-1.39009	0.08537303	0.7957077	-1.342181	-2.257424	0.002845673	0.04237044	0.09133239	0.6393845	-1.506923	0.17419	0.6883824	-3.424544	0.001574811	0.1874172	-2.272541	0.01982093	0.3831773	-2.698635	0.006710326	0.2800461	-1.997259	0.03005979	0.430242	1.351169	0.3471765	0.8066546	-1.370087	0.2619936	0.7566856	-2.453585	0.01279412	0.3365723	1.25147	0.4657464	0.8613219	-1.790824	0.1632424	0.6770978	1.714622
TRINITY_DN4224_c1_g1	2	NA	NA	NA	-0.100166336	454	8.924295445	0.001166925	0.04850257	-1.340979402	0.068431084	0.778175098	-1.327777711	-2.213754566	0.000859291	0.022004261	0.017044551	0.516319249	-1.688136588	0.043530442	0.4796818	-4.099082515	0.000142266	0.094028407	-2.428169939	0.004579532	0.251729624	-2.311919113	0.005552496	0.266788435	-1.58744122	0.0651806	0.534362285	1.456380925	0.159700125	0.67406483	-1.656647434	0.039989729	0.468807333	-2.268794416	0.00686715	0.281572825	1.558687009	0.097801813	0.594713567	-1.369509511	0.344976707	0.805690115	2.582194832
TRINITY_DN5633_c0_g1	5	AT133	MOUSE	Probable cation-transporting ATPase 13A3;	3.981921	455	6.939513254	0.003320717	0.072071972	-1.161802	0.1173914	0.8262157	1.062656	-1.828528	0.001156887	0.02565219	0.1051277	0.6551221	-1.178016	0.3024621	0.7826165	-2.13494	0.00049958	0.1340986	-1.812317	0.003386071	0.2304847	-1.374565	0.05905694	0.5207127	-1.473755	0.02617755	0.4131795	-1.072161	0.6615154	0.9281101	-1.24867	0.1565066	0.6704845	-1.457006	0.03107655	0.4360744	1.160147	0.3687671	0.8179544	-1.166847	0.478147	0.8661939	1.44864
TRINITY_DN11716_c0_g1	4	PHYD1	BOVIN	Phytanoyl-CoA dioxygenase domain-containing protein 1;	5.158558097	456	8.309224547	0.001582346	0.053541937	-1.079084355	0.278933282	0.898486222	-1.002743422	-1.596260849	0.000565481	0.017945469	0.032793194	0.552000912	-1.192956879	0.155645317	0.669817061	-1.930073982	0.000163811	0.096540499	-1.61789082	0.00223621	0.206968664	-1.345422726	0.024997934	0.408158846	-1.323803695	0.033022327	0.444045506	1.016330995	0.891020759	0.98070336	-1.17551321	0.181820473	0.695564297	-1.32574967	0.031909957	0.438871368	1.24028889	0.098078476	0.595118282	-1.127804995	0.47312236	0.86442796	1.457975975
TRINITY_DN2653_c0_g1	12	BGBP	PENMO	Beta-1,3-glucan-binding protein {ECO:0000312|EMBL:AAM21213.1};	6.218872353	457	6.504344449	0.004291906	0.081005358	-1.135794299	0.095498105	0.807192038	-1.032049931	-1.471621187	0.002540829	0.039629504	0.052593396	0.587325985	-1.045456646	0.722146218	0.943988798	-1.573439636	0.003420411	0.231127864	-1.505026194	0.008055107	0.293960741	-1.499309946	0.006156624	0.273385519	-1.420504737	0.014644131	0.349808851	1.055476907	0.663332362	0.928697229	-1.042094298	0.738971694	0.948145798	-1.494487937	0.006385069	0.276518427	1.062919514	0.632648245	0.91929757	-1.434119676	0.058054069	0.518835689	1.107662365
TRINITY_DN11807_c0_g1	7	S14L2	RAT	SEC14-like protein 2;	1.668633066	458	7.023467204	0.003164349	0.071274982	-1.194375314	0.167656778	0.865309278	1.284557848	-2.467584229	0.001069048	0.024739663	0.076200155	0.620993921	-1.010686021	0.958706405	0.992167354	-2.683648464	0.000884918	0.160401246	-2.655274149	0.000929771	0.162752824	-1.479613868	0.081325529	0.566440116	-1.766300852	0.017954329	0.37265137	-1.193757973	0.419576981	0.841963037	-1.209252767	0.352682724	0.809532688	-1.770309598	0.017412061	0.369563525	1.256446087	0.32121872	0.792911522	-1.463969856	0.200123111	0.712474368	1.519360907
TRINITY_DN2943_c0_g1	7	CNPY2	MOUSE	Protein canopy homolog 2;	5.482375151	459	6.660324067	0.003909796	0.078280395	-1.051410141	0.391794277	0.931580886	-1.10913354	-1.245005413	0.005989653	0.066399501	0.007000577	0.479769723	-1.061083103	0.558863126	0.896514053	-1.490734892	0.001972829	0.200471008	-1.404918133	0.006889963	0.2819174	-1.443409363	0.003005311	0.2247109	-1.153256474	0.173205175	0.687166609	1.251594416	0.041672533	0.473779607	-1.033674082	0.738822197	0.948109909	-1.406124406	0.004870767	0.255526216	1.250520709	0.046905852	0.489504563	-1.360316981	0.046442544	0.487985761	1.292630846
TRINITY_DN17210_c0_g1	1	DJSHV	DROME	DnaJ homolog shv {ECO:0000305};	5.601450985	460	10.32649816	0.000615402	0.039779885	-1.040477934	0.512720226	0.956292393	-1.163994732	-1.414798206	0.000274448	0.012836121	0.008866537	0.502473495	-1.209256692	0.088588102	0.578765945	-1.772622813	0.000160419	0.096540499	-1.465878026	0.004188588	0.244952609	-1.585177978	0.000761661	0.155450111	-1.31438829	0.020623049	0.386880286	1.206019553	0.091117779	0.583543898	-1.050373883	0.633926049	0.919819712	-1.376903315	0.008839582	0.302344419	1.283951852	0.034665724	0.449578083	-1.310869717	0.083685077	0.570439395	1.348629493
TRINITY_DN868_c5_g1	15	NA	NA	NA	6.857524	461	6.574473696	0.004114942	0.0800903	1.044503	0.5558811	0.9626558	-1.093107	-1.425307	0.002786111	0.04185082	0.01408601	0.5074155	-1.245516	0.1046456	0.605295	-1.910942	0.000282561	0.1143788	-1.534257	0.00695291	0.2822349	-1.367365	0.02698105	0.4171215	-1.16207	0.2537514	0.7517586	1.176664	0.2128039	0.7231307	-1.095427	0.4754275	0.8652203	-1.202593	0.1610011	0.6752091	1.501176	0.008064181	0.2940647	-1.09783	0.6040206	0.9109411	1.64443
TRINITY_DN28916_c0_g1	12	IRE1	CAEEL	Serine/threonine-protein kinase/endoribonuclease ire-1;	1.947858256	462	5.890610082	0.006287721	0.096318176	-1.113844311	0.395448592	0.933188094	-1.338715079	-1.515034199	0.006885975	0.071733925	0.014903686	0.511227176	-1.635941119	0.036574966	0.456660436	-2.810087472	0.000535181	0.13898548	-1.717719201	0.032023052	0.439585579	-1.659705673	0.031219241	0.436301667	-1.093485904	0.660837926	0.927977758	1.517811676	0.069020409	0.543231112	-1.518351202	0.053423261	0.50772444	-1.540407582	0.064493364	0.532742443	1.692522349	0.029770732	0.428973045	-1.014526534	0.960375303	0.992439298	2.569843343
TRINITY_DN5494_c0_g1	10	RECK	CHICK	Reversion-inducing cysteine-rich protein with Kazal motifs {ECO:0000303|PubMed:23329048};	3.797572614	463	9.999842074	0.000709922	0.04146196	1.031545013	0.774251518	0.983982681	1.326557873	-2.881769362	8.84948E-05	0.008569255	0.391032227	0.817980786	-1.455037112	0.064391383	0.532436846	-2.355335071	0.000733611	0.153676669	-1.618745702	0.029148504	0.426562199	-1.125466951	0.503652676	0.87630054	-2.657905521	0.000214326	0.107022691	-2.361602462	0.00062208	0.146093631	-1.014370578	0.933684713	0.988399978	1.274514204	0.198818551	0.711275586	-1.144678391	0.499554339	0.874885333	1.29282971	0.321209428	0.792911522	-1.128461744
TRINITY_DN14904_c0_g2	4	NA	NA	NA	0.733776943	464	11.33096621	0.00040496	0.034855806	1.174587099	0.314852241	0.91310368	1.353261266	-5.325411328	3.86105E-05	0.006147836	0.987213115	0.996445908	-1.699787797	0.053758827	0.50868269	-4.704158898	0.000132161	0.092527934	-2.767497746	0.003102712	0.225380921	-1.710783874	0.03180743	0.438448999	-4.454948431	9.16472E-05	0.082997016	-2.604039293	0.003326548	0.229816071	1.155949707	0.496917782	0.873687762	1.148519831	0.571589948	0.900298287	1.220613703	0.49472252	0.872874747	-1.006469088	0.98428745	0.996982605	1.055940146
TRINITY_DN10714_c0_g2	2	NA	NA	NA	-0.543321464	465	8.386220638	0.001521813	0.052668328	-1.091585831	0.612208945	0.969368659	1.139314859	-4.526022072	0.000173586	0.010563071	0.665960417	0.91209494	-2.011185609	0.021024416	0.38922641	-5.23621547	0.000150577	0.095345846	-2.603546608	0.007207005	0.284938724	-1.733712147	0.043119759	0.478499963	-3.433776817	0.000833572	0.158499118	-1.980592236	0.033070801	0.444045506	-1.320174759	0.241123237	0.742948245	-1.138036691	0.624701546	0.916921127	1.155085202	0.646112186	0.923159586	1.160045866	0.673614119	0.931831197	1.524914329
TRINITY_DN427_c3_g1	5	NA	NA	NA	1.759945209	466	5.786990754	0.006723218	0.099929935	1.216079376	0.228081951	0.890378163	-1.075935278	-2.587969603	0.001494459	0.029779988	0.275743566	0.766078438	-2.207351287	0.01578445	0.358333823	-2.455059528	0.006409716	0.276890648	-1.112219674	0.717136516	0.942685418	-1.357250505	0.22701835	0.733542168	-2.935232197	0.00133599	0.179226998	-2.162631133	0.01229318	0.332692335	1.097534685	0.692999832	0.937001615	1.784964966	0.049329454	0.496343129	-1.089336816	0.761375303	0.95347941	1.626340369	0.203165005	0.715075705	-1.195584939
TRINITY_DN3283_c0_g2	4	RTN1A	XENLA	Reticulon-1-A;	9.24543082	467	8.753596092	0.001267828	0.050112827	-1.036623061	0.727727217	0.98043948	1.013206278	-2.299253933	0.000134746	0.009839534	0.878298075	0.969098924	-1.588016583	0.022112904	0.394286628	-2.30680026	0.000548494	0.139927253	-1.452629831	0.064997694	0.533993392	-1.410380065	0.073036935	0.550891743	-2.26186152	0.000646789	0.147387369	-1.603724823	0.018903493	0.378178585	-1.085529966	0.647909968	0.923750702	1.037234744	0.836282486	0.969215287	-1.064382773	0.731957432	0.946671104	1.125949396	0.639814316	0.921409138	1.019868033
TRINITY_DN16179_c0_g1	2	APMAP	BOVIN	Adipocyte plasma membrane-associated protein;	6.009039871	468	6.843547327	0.00351066	0.074312225	-1.027649507	0.644800239	0.973016865	-1.010249864	-1.506600153	0.000429644	0.015840165	0.650390209	0.906246655	-1.254766628	0.043595254	0.479876367	-1.613383814	0.000583544	0.142678828	-1.285803892	0.03496446	0.450392919	-1.225441684	0.06367914	0.530957254	-1.421304462	0.004606024	0.25200016	-1.159830354	0.161491122	0.675452626	-1.080484764	0.449559387	0.854733684	-1.055232932	0.597353949	0.908672898	1.050586774	0.638491962	0.921026961	1.023930102	0.869125148	0.976184228	1.135143002
TRINITY_DN66_c0_g1	12	CEL2A	RAT	Chymotrypsin-like elastase family member 2A;	3.928933	469	19.74171355	2.83218E-05	0.018443407	-1.107435	0.4284196	0.9435446	-1.529732	-3.686927	2.57804E-06	0.002783223	0.756754	0.9382783	-2.683409	0.000469884	0.1314534	-4.650555	1.31072E-05	0.06053448	-1.733077	0.02694165	0.416892	-3.215205	6.98392E-05	0.08068255	-4.471362	9.08036E-06	0.0559568	-1.390693	0.1397458	0.6523505	-1.056411	0.7634326	0.9540984	-1.265769	0.270067	0.7616245	-1.015706	0.9434804	0.9897669	-1.198179	0.5167669	0.8815136	1.040076
TRINITY_DN22024_c0_g1	6	DCAM	DROME	S-adenosylmethionine decarboxylase proenzyme;	7.621523394	470	9.66890414	0.000823522	0.043863664	-1.108692765	0.119935332	0.826215651	1.031025459	-1.676319885	0.00014295	0.009983645	0.450076928	0.843752864	-1.351865062	0.015813044	0.358439804	-1.615188659	0.000884402	0.160401246	-1.194785415	0.137883582	0.649914886	-1.166500082	0.171905331	0.685871577	-1.687412056	0.000425224	0.12820164	-1.44655974	0.004671442	0.252814196	-1.147699273	0.218669062	0.727907194	1.00976535	0.928062466	0.98745139	-1.199018814	0.121543557	0.628893527	1.158906958	0.345305968	0.805813549	-1.044715146
TRINITY_DN8509_c0_g1	2	SYLM	HUMAN	Probable leucine--tRNA ligase, mitochondrial;	3.681431	471	6.524249441	0.004240789	0.080671205	-1.010393	0.837456	0.986188	-1.039756	-1.368905	0.000663367	0.01937631	0.3411252	0.7965469	-1.336709	0.00728532	0.285733	-1.442076	0.001325575	0.1787573	-1.078826	0.4247092	0.8442406	-1.107132	0.2521566	0.7510274	-1.351107	0.00453924	0.2511639	-1.220367	0.04039521	0.4697773	-1.099517	0.2738431	0.7648111	1.098084	0.3047994	0.7839998	-1.030158	0.7421986	0.9490461	1.207362	0.1469837	0.6601496	1.067329
TRINITY_DN10490_c0_g1	1	NA	NA	NA	-1.100411321	472	7.196214662	0.002868898	0.068153924	-1.0926327	0.627831961	0.971582778	-1.313006339	-2.918330967	0.000764835	0.020704869	0.081282622	0.62389691	-3.595890134	0.001616715	0.188795755	-3.170874076	0.000906997	0.161455048	1.134037508	0.683968202	0.934707891	-1.399141939	0.193350525	0.706100012	-3.526605775	0.001072868	0.168797586	-2.520548971	0.009439128	0.307283723	-1.444540649	0.127454303	0.637106874	1.779159452	0.069286321	0.543666783	-1.606599717	0.144104156	0.657303108	2.570068149	0.029775683	0.428973045	-1.112187268
TRINITY_DN5563_c0_g1	9	GGH	MOUSE	Gamma-glutamyl hydrolase;	4.520619477	473	9.424394285	0.000921268	0.045534352	-1.059677615	0.386223377	0.929057134	-1.185726624	-1.514079581	0.000151396	0.010109574	0.190178518	0.718419722	-1.667356851	0.000797095	0.156409208	-1.890331351	0.000141426	0.094028407	-1.133729321	0.310775966	0.787642817	-1.276701259	0.045567461	0.48588556	-1.437950841	0.006682455	0.279742456	-1.126301733	0.304418572	0.78375758	-1.268872981	0.046551118	0.488332489	1.029250583	0.80034662	0.962278836	1.036038151	0.762278793	0.953836936	1.305988256	0.112316695	0.617376095	1.314600817
TRINITY_DN8184_c0_g1	6	HIP1	HUMAN	Huntingtin-interacting protein 1;	6.079621	474	7.68341954	0.002194581	0.061866408	-1.046817	0.3250476	0.9176092	1.013514	-1.340602	0.001083231	0.02491983	0.0294171	0.5443384	-1.347193	0.00248241	0.2142026	-1.388956	0.001385611	0.1813504	-1.031	0.7134024	0.9419656	1.03226	0.6851426	0.9350055	-1.276679	0.008625834	0.3005141	-1.317865	0.003814437	0.2380903	-1.201746	0.03376494	0.4463349	1.157195	0.08112153	0.5660607	-1.104602	0.2319493	0.7370004	1.390654	0.01067915	0.3193042	1.087945
TRINITY_DN6478_c0_g2	4	NA	NA	NA	1.821253	475	6.059766721	0.005645561	0.092477154	1.097591	0.7406421	0.9804395	1.665292	-10.23649	0.000670141	0.01940813	0.8320176	0.9566699	-2.272062	0.06689783	0.5382543	-7.967184	0.001254324	0.1769105	-3.506588	0.02135964	0.3911517	-1.624613	0.1985468	0.7111043	-7.897807	0.001133751	0.1721501	-4.861346	0.006970266	0.2822912	-1.021839	0.9497341	0.9907727	1.368636	0.4348829	0.8485455	-1.012941	0.9809705	0.9963934	1.398525	0.5343058	0.8880221	1.008784
TRINITY_DN5955_c0_g1	4	NA	NA	NA	4.437993	476	10.06058604	0.000691123	0.041427592	1.166542	0.4926931	0.9535429	1.888895	-10.02947	8.17921E-05	0.008192598	0.4089227	0.8274982	-2.331491	0.02899214	0.4260074	-10.03334	0.000118816	0.08866956	-4.303399	0.003112885	0.2253809	-1.205671	0.5728904	0.9007573	-5.307659	0.000698744	0.1514662	-4.402247	0.001615517	0.1887958	-1.320531	0.4019357	0.8338532	1.464389	0.2714904	0.7628207	1.431507	0.3929141	0.8293014	1.933771	0.1825189	0.696116	1.890351
TRINITY_DN9899_c0_g1	2	NA	NA	NA	-0.454859	477	8.074529735	0.001785034	0.056852247	-1.409252	0.1375542	0.8432625	1.051109	-6.350726	0.000307102	0.01373887	0.5584697	0.8778651	-3.003983	0.003405115	0.2306493	-8.301794	9.30098E-05	0.08299702	-2.763596	0.01335513	0.3404809	-1.913507	0.04193239	0.4742561	-4.621967	0.001025174	0.1664848	-2.415443	0.03140351	0.4365569	-1.990947	0.01912397	0.379856	-1.268213	0.4457942	0.8532007	-1.108446	0.7945783	0.961019	1.569883	0.2720213	0.7633211	1.796161
TRINITY_DN5024_c0_g1	8	CEL2B	HUMAN	Chymotrypsin-like elastase family member 2B;	2.294501872	478	7.22675821	0.002820082	0.067834847	-1.135834074	0.704206288	0.978200677	2.02565075	-19.29729153	0.00057536	0.018012028	0.1533452	0.69334712	-4.638567349	0.004260263	0.246228704	-24.27511694	0.000267623	0.112136783	-5.233322083	0.013544084	0.342195648	-1.013872522	0.971753483	0.994663185	-7.572980108	0.002712601	0.218816607	-7.469361226	0.002786019	0.220471024	-2.780224733	0.017805164	0.371822424	1.645586103	0.249135367	0.748889401	1.152960987	0.822546219	0.966603663	4.575099182	0.020577813	0.386713062	3.205490651
TRINITY_DN3148_c0_g3	1	OVCH1	HUMAN	Ovochymase-1;	0.279224759	479	11.4289894	0.000389368	0.034282517	1.270005932	0.362709565	0.923018521	1.392939302	-15.77540453	6.9885E-05	0.007707224	0.074539656	0.616948516	-5.798127102	0.000368433	0.121967226	-26.10592002	2.51527E-05	0.073557629	-4.502474602	0.006084465	0.272780189	-1.402259492	0.245951952	0.746314112	-6.843681883	0.000391884	0.123655238	-4.880467503	0.001725952	0.192306977	-1.974681668	0.023385544	0.400580786	2.09393043	0.04277669	0.477801727	1.931755221	0.189160004	0.702453744	4.134846035	0.007211178	0.284947591	3.814601623
TRINITY_DN3148_c1_g1	1	TMPS6	MOUSE	Transmembrane protease serine 6;	-1.361446402	480	6.273583432	0.004940363	0.08730289	1.266403735	0.548210759	0.962180023	1.350068056	-24.05748291	0.000790067	0.020869008	0.27106475	0.763195616	-5.688163804	0.006809168	0.28136312	-55.06388952	0.000256666	0.112136783	-9.680433161	0.007899913	0.292644762	-2.320420899	0.052517737	0.505010344	-7.785344327	0.003507141	0.232377051	-3.355143168	0.05451104	0.510694841	-2.043741416	0.05939189	0.521416966	1.199442354	0.712749492	0.941877587	3.460693316	0.114368385	0.620413324	2.451350014	0.174995478	0.689200948	7.072762258
TRINITY_DN16552_c0_g2	1	PRS41	MOUSE	Serine protease 41 {ECO:0000305};	-2.161606709	481	8.312150738	0.001579994	0.053541937	1.113678689	0.81174758	0.984425554	2.862027697	-127.8479046	0.000185023	0.010675845	0.462096802	0.847981264	-6.298816187	0.003889306	0.239518841	-177.7088235	9.65932E-05	0.083223574	-28.21305119	0.001374241	0.180997492	-2.477918484	0.030193061	0.431020088	-32.13693136	0.00035904	0.121913829	-12.96932549	0.003064103	0.225238457	-2.167033338	0.028132214	0.421880705	1.173022458	0.737613431	0.947972762	2.551755114	0.297172739	0.779361007	2.541978773	0.138454879	0.650593401	5.529738404
TRINITY_DN16552_c0_g1	1	PCE	TACTR	Proclotting enzyme;	-2.243202072	482	9.365292169	0.000946897	0.04557615	-1.828330715	0.141788178	0.845778454	2.789138433	-77.72457342	0.000141263	0.009983645	0.660036511	0.910080148	-4.07705548	0.003722737	0.236311265	-80.35721494	4.58075E-05	0.07925688	-19.70962017	0.00048088	0.132410856	-2.45059524	0.038021538	0.461713776	-26.95390838	0.000350786	0.120771712	-10.99892301	0.00342842	0.231318307	-3.118033737	0.003257837	0.228026757	-1.874156158	0.149755784	0.663312752	-1.045869941	0.952398615	0.991066203	1.663700073	0.327404235	0.796651672	2.981282484
TRINITY_DN875_c0_g1	2	CTR2	CANLF	Chymotrypsinogen 2;	1.695794	483	9.361916529	0.000948385	0.04557615	-1.054566	0.8364804	0.9857656	1.972541	-13.56557	0.000185343	0.01067584	0.06566644	0.6091943	-2.871582	0.008520848	0.2999681	-25.37681	4.93045E-05	0.07997923	-8.837224	0.0006203	0.1460936	-1.214129	0.5463864	0.8924275	-3.676318	0.004545826	0.2511639	-3.027947	0.01227266	0.3326734	-2.675267	0.006921766	0.2820564	-1.131125	0.7124206	0.9418576	2.58022	0.07175797	0.5482063	2.365138	0.07895897	0.5625454	6.902778
TRINITY_DN4070_c0_g1	3	TM11D	RAT	Transmembrane protease serine 11D;	0.696944046	484	7.240106738	0.002799054	0.067834847	-1.086548282	0.749651945	0.982136371	1.831459277	-10.0574194	0.00052894	0.017479734	0.127492199	0.670000698	-2.236399808	0.035073172	0.450985839	-16.78543752	0.000178384	0.099217314	-7.505562045	0.001206343	0.175724229	-1.340733872	0.382828944	0.824904371	-3.290358276	0.008628436	0.300514056	-2.454147198	0.037825393	0.461174826	-2.218270362	0.023694716	0.401818792	-1.32986517	0.412614427	0.839052227	2.299720199	0.111792039	0.616676887	1.668041552	0.282424513	0.770590271	5.101401158
TRINITY_DN7153_c0_g1	8	CEL2A	RAT	Chymotrypsin-like elastase family member 2A;	6.905433	485	10.35964961	0.000606661	0.039779885	-1.016925	0.9602263	0.9974952	3.861417	-28.19569	0.000090131	0.008569255	0.1147089	0.6596396	-2.035827	0.2181367	0.7275905	-38.05207	7.59275E-05	0.08068255	-18.69121	0.000447367	0.13065	1.076593	0.893418	0.9811921	-5.410538	0.01113415	0.3229637	-5.824946	0.008112317	0.2944082	-2.530846	0.1119048	0.6168097	-1.154711	0.7940196	0.9609014	2.778895	0.1137959	0.6196964	2.191757	0.3263112	0.7958937	7.032956
TRINITY_DN10314_c0_g2	1	NA	NA	NA	0.86238991	486	9.06602786	0.001090241	0.048036401	1.34629203	0.310252721	0.909975493	2.906884516	-20.99197169	0.000201862	0.011184326	0.080963276	0.622754226	-2.371369903	0.022499639	0.396670042	-37.07317521	0.000123908	0.090404141	-15.63365342	0.000459776	0.130650011	-1.047606951	0.878960082	0.978252502	-4.089016866	0.003679195	0.236133924	-3.903197532	0.004519077	0.251067845	-2.033642752	0.032083971	0.439861629	1.113079717	0.740131681	0.948418207	4.45826848	0.023467352	0.400779523	2.263606499	0.087157264	0.576254332	9.066525383
TRINITY_DN3946_c0_g1	4	TRYB2	HUMAN	Tryptase beta-2;	4.70275407	487	8.235272321	0.001643156	0.054309913	1.127282165	0.739895149	0.98043948	3.539096308	-38.618465	0.000223667	0.011795255	0.206392233	0.724340433	-2.04383087	0.151164138	0.665150818	-51.85573753	0.000249265	0.111094636	-25.37183398	0.000548595	0.139927253	-1.508569388	0.388782093	0.827504628	-8.126449079	0.001887468	0.197939424	-5.386858001	0.007545316	0.288722333	-1.820647703	0.211753456	0.722184103	-1.343835947	0.534575445	0.888198346	3.504855195	0.095752643	0.591446424	1.354813962	0.64782775	0.923750702	6.38110656
TRINITY_DN2099_c0_g2	15	NA	NA	NA	5.68362359	488	9.205372557	0.001020545	0.04730135	1.309352421	0.310171266	0.909975493	2.431644192	-8.025721675	0.000713997	0.020017949	0.005398379	0.459410185	-2.076451916	0.101800235	0.601521728	-20.3889986	6.66807E-05	0.080682552	-9.81915278	0.000507255	0.134441564	1.52981121	0.317029325	0.79086818	-1.299188793	0.53889029	0.88986324	-1.987513581	0.11877023	0.625510778	-2.810851447	0.026781544	0.416144927	1.130112878	0.768296921	0.955080559	5.583232798	0.003354067	0.230197141	3.176579418	0.0693591	0.543850075	15.69363799
TRINITY_DN6708_c0_g1	2	NA	NA	NA	0.7462154	489	8.845401002	0.001212344	0.049144154	-1.332242	0.2988481	0.9066564	2.435587	-16.68028	0.000182586	0.01057082	0.387388	0.817029	-2.420011	0.01729217	0.3685614	-17.51939	0.000109259	0.08577873	-7.239384	0.000993501	0.1654398	-1.161926	0.6260452	0.9174872	-6.520545	0.001189783	0.1751748	-5.611841	0.002125737	0.2041576	-2.365236	0.01173166	0.3281428	-1.135627	0.6912694	0.9364623	1.135954	0.8060286	0.9634325	2.082758	0.1128634	0.6184335	2.686798
TRINITY_DN3725_c0_g1	12	TM11D	RAT	Transmembrane protease serine 11D;	4.951273768	490	7.972401636	0.001882637	0.057982647	-1.082891286	0.813490649	0.984425554	2.70445271	-24.90520312	0.000233532	0.01208067	0.429405727	0.834984524	-2.453425554	0.081896855	0.567791532	-28.33570693	0.00023163	0.110006567	-11.5494464	0.001537495	0.18612666	-1.387900781	0.491678508	0.871605647	-8.094065832	0.002378199	0.211492792	-5.831876416	0.006874062	0.281695962	-1.98813309	0.158900216	0.673153697	-1.124685223	0.805172531	0.963337451	1.760847991	0.381983283	0.824597799	1.767724025	0.401351162	0.833572909	3.500800157
TRINITY_DN941_c0_g2	2	NA	NA	NA	3.326533	491	9.058193736	0.001094322	0.048036401	1.022778	0.9320785	0.994741	1.813294	-13.01365	0.000159552	0.01033809	0.1443014	0.6885279	-2.354905	0.03105156	0.4360045	-21.46808	9.3494E-05	0.08299702	-9.116326	0.000663781	0.1483397	-1.680697	0.1350626	0.6464648	-4.350476	0.003378277	0.2304847	-2.588495	0.03741569	0.4597196	-1.862653	0.06399147	0.5315716	-1.329377	0.4220132	0.8431273	2.649259	0.07523567	0.5550947	1.401148	0.478614	0.866485	4.934651
TRINITY_DN1578_c0_g1	3	NA	NA	NA	7.36111876	492	8.446307907	0.001476454	0.052410451	-1.112558882	0.632591179	0.973016865	1.637566202	-6.882703844	0.00017638	0.01057082	0.53113884	0.872144923	-1.816227933	0.13939053	0.651848939	-7.309530882	0.000258246	0.112136783	-4.024566933	0.004472145	0.250593921	-1.413158905	0.372569466	0.819622453	-3.957580832	0.003642415	0.235581021	-2.800520747	0.017675373	0.370930512	-1.484121167	0.312537234	0.788614554	-1.154755417	0.705305913	0.940109173	1.244486965	0.580554713	0.903510849	1.285225551	0.643954834	0.922466229	1.846969447
TRINITY_DN941_c1_g2	1	NA	NA	NA	3.758726	493	7.483209507	0.0024464	0.064416327	-1.153839	0.6318493	0.9730169	1.601787	-13.38512	0.00031454	0.01396126	0.5609093	0.8787062	-3.193849	0.01576392	0.3582249	-15.04055	0.000364934	0.1219672	-4.709225	0.01077559	0.3197113	-1.633421	0.2256336	0.7327682	-7.436624	0.001236706	0.176335	-4.55279	0.008214873	0.2958299	-1.824651	0.1268359	0.6364782	1.071609	0.8664025	0.9754813	1.10843	0.8532648	0.9728452	1.955312	0.2451868	0.7456732	2.022497
TRINITY_DN13828_c0_g2	1	NA	NA	NA	3.628089559	494	6.048471177	0.005685975	0.09286683	-1.110764533	0.750542484	0.982136371	2.161292451	-13.95513587	0.000986278	0.02355103	0.291287834	0.772788386	-3.043353002	0.030668277	0.433892191	-17.72793316	0.00064338	0.147387369	-5.825132064	0.010399466	0.317603156	1.018697719	0.965414943	0.993460429	-5.082723631	0.010050261	0.314307311	-5.177758971	0.009387179	0.306634291	-2.456264295	0.048688631	0.494819814	1.262183703	0.60466603	0.911105899	1.419994016	0.579842966	0.903183689	3.100256763	0.087834496	0.577302162	3.487880602
TRINITY_DN568_c0_g1	7	TM11D	RAT	Transmembrane protease serine 11D;	6.244917	495	10.56586214	0.000555445	0.038765875	1.120912	0.4162482	0.9401392	1.949267	-3.849891	9.47922E-05	0.008745733	0.1159812	0.661477	-1.4546	0.1347191	0.6460182	-3.526733	0.000243702	0.1110946	-2.424538	0.003986267	0.2406324	1.435614	0.1438013	0.6570238	-2.156021	0.006920684	0.2820564	-3.095214	0.000424214	0.128039	-1.343575	0.2254192	0.7326588	1.554245	0.08048881	0.5647415	1.217468	0.4301271	0.8464798	2.088244	0.04476958	0.4833044	1.63576
TRINITY_DN4575_c0_g3	3	NA	NA	NA	2.73491169	496	7.331736822	0.002659559	0.066828741	1.036400211	0.828398102	0.98521777	1.991816077	-4.19387098	0.0004359	0.015926248	0.237907744	0.745509294	-1.436642277	0.194287496	0.707097263	-3.82277821	0.00086366	0.159789807	-2.660911677	0.006506647	0.277601957	1.359039388	0.23604744	0.739877775	-2.309945833	0.010767388	0.319711276	-3.139307372	0.001356058	0.180571142	-1.426456409	0.174384824	0.688673131	1.368743853	0.239269815	0.741698462	1.16016244	0.631883719	0.919092327	1.952453442	0.087867747	0.577404479	1.654921148
TRINITY_DN2855_c0_g1	5	NA	NA	NA	4.122329758	497	13.01322729	0.000213661	0.028840296	-1.039258988	0.887261045	0.989238855	1.45868101	-22.02483674	2.32413E-05	0.005756558	0.251274482	0.752222377	-3.180974941	0.006533168	0.278165503	-31.82306812	2.81252E-05	0.073557629	-10.00418699	0.00044462	0.13042625	-3.254106721	0.005147215	0.259705514	-10.45016189	9.25859E-05	0.082997016	-3.21137651	0.014734644	0.350151129	-1.494994578	0.237693727	0.740655385	-1.529365052	0.251335836	0.750567504	2.036945515	0.175080479	0.689276542	-1.022990367	0.962611577	0.992897465	3.045222501
TRINITY_DN13828_c0_g1	8	NA	NA	NA	4.796820151	498	13.80524656	0.000161783	0.027930307	-1.016360524	0.953863621	0.996546042	1.822983329	-28.39649758	1.88842E-05	0.005407156	0.134134034	0.677752335	-2.625959603	0.024129874	0.403853232	-40.03571322	1.98736E-05	0.070024943	-15.24612685	0.000146336	0.094971835	-3.253953501	0.008109174	0.294408189	-11.04839744	0.000126787	0.091237062	-3.395376557	0.015193231	0.353897278	-1.453414366	0.313939495	0.789452161	-1.800996008	0.143188542	0.656367743	2.493209843	0.099446143	0.597592885	-1.239148347	0.683656958	0.934645771	3.623667003
TRINITY_DN941_c0_g3	1	NA	NA	NA	1.130745	499	8.899410852	0.001181032	0.04878653	1.029626	0.9357958	0.994741	2.148179	-47.32231	0.000210195	0.0114105	0.06734027	0.6096065	-2.738975	0.01152131	0.3260972	-93.18373	0.000139023	0.09347684	-34.02139	0.000426808	0.1283842	-3.744011	0.00162114	0.1887958	-11.1872	0.000395835	0.1238586	-2.988026	0.04690626	0.4895046	-1.773959	0.05823608	0.5193552	-2.424894	0.02501742	0.4082562	4.695426	0.05661213	0.515896	-1.366939	0.4845315	0.8689687	8.329495
TRINITY_DN10195_c0_g2	7	CAPR2	DANRE	Caprin-2;	5.926742242	500	10.24538519	0.000637419	0.040447965	1.085505288	0.331890191	0.917609163	1.320082626	-2.220453341	8.98258E-05	0.008569255	0.119953918	0.665030034	-1.061295462	0.679583667	0.933572073	-2.270770488	0.000114405	0.087748753	-2.139621405	0.00028079	0.114378752	-1.200613201	0.214321251	0.724572855	-1.644784281	0.004398585	0.248880385	-1.36995352	0.044063436	0.481286097	1.015779509	0.912173888	0.984874451	-1.113697794	0.453799814	0.856265016	1.402373647	0.037619325	0.460509476	-1.131271398	0.543476106	0.89149731	1.380588637
TRINITY_DN9729_c0_g1	7	NA	NA	NA	4.100378	501	6.990633553	0.003224455	0.071490673	-1.215335	0.5249319	0.9582221	2.364623	-12.3801	0.000890129	0.02246432	0.06838911	0.6096065	-2.431092	0.04734498	0.490935	-24.59546	0.000266625	0.1121368	-10.11704	0.001570434	0.1874172	1.097996	0.819595	0.9659325	-2.63531	0.05164408	0.5019801	-2.893561	0.03543153	0.4526234	-3.549532	0.007844774	0.2916808	-1.329746	0.4911455	0.8714181	2.629372	0.1168771	0.6231198	2.66933	0.1063073	0.6080565	9.333041
TRINITY_DN1531_c0_g1	16	TM11D	RAT	Transmembrane protease serine 11D;	7.437116198	502	7.323179111	0.002672237	0.066841351	-1.224514386	0.578072596	0.966158404	2.966208727	-17.46003656	0.000571413	0.018012028	0.112288829	0.658798771	-2.416074944	0.166117126	0.679763201	-28.59626453	0.000262848	0.112136783	-11.83583506	0.002693235	0.218123095	1.217499158	0.744648292	0.949578635	-3.594010018	0.056990166	0.516471217	-4.375704171	0.030115855	0.430703982	-3.502678336	0.056205907	0.515376818	-1.190751631	0.772177002	0.955789691	2.271589048	0.223438772	0.731352258	2.941569211	0.222846761	0.731084729	7.956645748
TRINITY_DN8811_c0_g1	7	NA	NA	NA	0.6813003	503	5.790919473	0.006706076	0.099740762	-1.229159	0.2531937	0.8952647	1.315124	-3.522919	0.001333055	0.02758352	0.3475785	0.799085	-1.284257	0.3584305	0.8124872	-3.891367	0.00107029	0.1687976	-3.030054	0.003483883	0.2323771	-1.586053	0.1034006	0.6037997	-2.425138	0.009075444	0.3037076	-1.52904	0.1708025	0.6847946	-1.341244	0.2540346	0.7517586	-1.656433	0.0836338	0.5702895	1.196349	0.5794718	0.9030354	-1.234997	0.5663965	0.8987631	1.604596
TRINITY_DN88782_c0_g1	2	WASP	HUMAN	Wiskott-Aldrich syndrome protein;	3.809147	504	7.969421945	0.001885577	0.057994296	1.260654	0.01964048	0.6664766	-1.306619	-1.381191	0.001955105	0.03487605	0.02186195	0.5227718	-1.654312	0.00743255	0.2875847	-2.213434	0.000271116	0.1122644	-1.337979	0.09652352	0.5926313	-1.425391	0.03219009	0.4404939	-1.126133	0.4211274	0.8427674	1.26574	0.1336523	0.644841	-1.044217	0.7626701	0.9539799	1.111457	0.5003144	0.8751454	1.882288	0.001360818	0.1806735	1.160602	0.4887791	0.8705965	1.965518
TRINITY_DN2364_c0_g1	5	CFAD	BOVIN	Complement factor D;	5.028196494	505	8.017662794	0.001838629	0.05736826	1.294443501	0.098968856	0.80940696	-1.209652523	-2.65631695	0.000279144	0.013002043	0.462595531	0.848370193	-1.856669236	0.032538219	0.441915363	-3.439582826	0.000437564	0.129196057	-1.852555511	0.038956085	0.464867323	-2.093469427	0.010789162	0.319796961	-2.48150212	0.003178523	0.226038818	-1.185353886	0.500929066	0.875311642	1.208361147	0.445804862	0.853208976	1.071678878	0.785813429	0.958825948	1.67489611	0.065316748	0.534763031	-1.127540321	0.736875936	0.947866342	1.386089014
TRINITY_DN2213_c0_g1	4	NRF6	CAEEL	Nose resistant to fluoxetine protein 6;	5.317901917	506	11.46856018	0.000383274	0.034282517	2.075841726	0.00037591	0.166852329	-1.433684015	-2.104380063	0.000855588	0.021984053	0.075946969	0.620778752	-2.689779002	0.002984428	0.224107043	-4.010221689	0.000243756	0.111094636	-1.490911218	0.173857678	0.687991245	-1.608105235	0.077758248	0.559762169	-1.583191387	0.089744582	0.5809818	1.015736472	0.950454732	0.990888551	1.282867704	0.328551069	0.797313906	2.145774131	0.011417734	0.325279215	3.249502198	0.000786024	0.156409208	1.672638671	0.177936051	0.692100904	2.532998677
TRINITY_DN11561_c0_g2	6	PUS7	BOVIN	Pseudouridylate synthase 7 homolog {ECO:0000305};	4.164710161	507	17.94735021	4.5467E-05	0.019419561	1.749665276	4.75131E-05	0.086142083	-1.300679189	-1.732451983	0.000160658	0.010361325	0.020680347	0.520182062	-2.164502938	0.000557788	0.140554393	-2.852960005	3.74057E-05	0.07925688	-1.318067052	0.12990263	0.640585084	-1.354077151	0.060363359	0.523804417	-1.368349131	0.054051108	0.509388693	-1.010540005	0.94465357	0.989941544	1.171342214	0.287648407	0.773754175	1.87239971	0.001832564	0.195754981	2.442207485	0.000124246	0.090404141	1.598507838	0.051272604	0.501218092	2.08496497
TRINITY_DN608_c0_g1	8	NA	NA	NA	4.025685	508	9.542930626	0.000872275	0.044609544	1.490414	0.005839009	0.5053561	-1.225033	-2.197861	0.000286761	0.01324775	0.4280956	0.8343553	-1.910358	0.01070133	0.3193042	-2.964315	0.000345041	0.1201772	-1.551707	0.07401172	0.5526244	-1.726557	0.01607983	0.3606333	-1.99629	0.004215262	0.2455035	-1.156226	0.4784615	0.8664459	1.263074	0.236133	0.7398914	1.397534	0.1300674	0.6407236	1.875553	0.01199209	0.3303968	1.106455	0.726318	0.9449246	1.484912
TRINITY_DN188_c0_g1	13	NRF6	CAEEL	Nose resistant to fluoxetine protein 6;	6.220359106	509	7.240430276	0.002798547	0.067834847	1.473163796	0.010347014	0.556603661	-1.392559155	-1.734604144	0.001534133	0.030251026	0.181172275	0.711341785	-1.864575682	0.015919577	0.359403542	-2.706651488	0.000873347	0.160296918	-1.451617928	0.134007138	0.645340611	-1.80404626	0.019349211	0.380877143	-1.548039625	0.071102009	0.546869771	1.16537473	0.494639543	0.872823001	1.209456259	0.398760455	0.832208348	1.250035978	0.325609576	0.795436002	2.114659426	0.006260573	0.274969461	1.033552035	0.916681348	0.985608487	1.748438118
TRINITY_DN558_c1_g1	1	TBA8	CHICK	Tubulin alpha-8 chain;	7.217909042	510	5.921804665	0.006163129	0.095492643	1.159105301	0.012595947	0.580721898	-1.078306718	-1.253607921	0.003697853	0.050064773	0.228475885	0.739443638	-1.083919339	0.371474415	0.819056408	-1.269784017	0.018994508	0.379002805	-1.17147464	0.107744204	0.610438129	-1.34477425	0.005152431	0.259705514	-1.334553259	0.006528107	0.278080785	1.007658736	0.930672139	0.987967236	1.266316842	0.018476772	0.375737709	1.020680843	0.815279859	0.965162165	1.204859287	0.05755655	0.517488882	-1.240658969	0.103270158	0.603608797	-1.051008077
TRINITY_DN39096_c0_g1	4	NA	NA	NA	-2.324282722	511	6.11277705	0.005460322	0.090886262	2.891595458	0.00169281	0.361510847	-1.70351058	-1.898532152	0.03266247	0.170718156	0.088044329	0.635245704	-1.255335849	0.654310836	0.925845905	-2.973965975	0.065992654	0.53662187	-2.369060022	0.13614836	0.647663908	-4.38881925	0.005382499	0.263853993	-2.064641974	0.092775144	0.586852909	2.125704749	0.113926604	0.619854557	3.886002188	0.003935218	0.240349991	1.11151487	0.829747793	0.968084722	5.597502342	0.004645602	0.252814196	-3.496131535	0.066963112	0.538463894	1.440426966
TRINITY_DN293_c0_g3	1	CP3AF	CAVPO	Cytochrome P450 3A15;	4.875532399	512	7.05822788	0.003102138	0.070812847	1.152010547	0.220035669	0.890324177	-1.606381905	-1.288949227	0.00220737	0.036904153	0.017260338	0.516319249	-1.917974671	0.005669798	0.268431683	-2.51436286	0.000543799	0.139447537	-1.310946853	0.204385069	0.716137316	-1.734165531	0.012519995	0.334447742	-1.06143272	0.751621619	0.951122193	1.633796942	0.022561854	0.396984072	-1.196665613	0.342361578	0.804329901	-1.081983141	0.685974429	0.935220074	1.979532656	0.004229353	0.245959858	1.105992846	0.708942486	0.941085502	2.368838659
TRINITY_DN1429_c0_g1	12	DAF36	CAEEL	Cholesterol 7-desaturase {ECO:0000303|PubMed:21749634};	5.201064111	513	9.464673946	0.000904266	0.045464055	1.545078661	0.003864852	0.455670131	-1.990312358	-1.299375913	0.000517265	0.017304954	0.214792127	0.730102648	-2.091532288	0.005613977	0.267820774	-2.234919141	0.003028317	0.225238457	-1.068555888	0.773371825	0.956024711	-2.461006254	0.001017341	0.166178375	-1.503588682	0.071382378	0.547695024	1.636754974	0.035170129	0.451351373	1.429296686	0.104175129	0.604715714	1.214714576	0.377811967	0.822274761	2.124492263	0.004383005	0.248546357	-1.176652289	0.593047433	0.907262134	1.486389973
TRINITY_DN8636_c1_g3	1	CNTP1	HUMAN	Contactin-associated protein 1;	-0.4363654	514	24.6870677	9.12345E-06	0.012907965	1.166873	0.4037636	0.935966	-6.985656	-1.578513	6.06623E-06	0.003424073	0.000196666	0.2339164	-5.82393	5.16835E-05	0.07997923	-10.91331	2.90821E-06	0.04734464	-1.873874	0.05478867	0.5112642	-13.22654	3.63516E-06	0.04734464	-1.594949	0.03843965	0.4629723	8.292768	2.49303E-05	0.07355763	-1.23776	0.2913874	0.7760061	-2.811036	0.008522044	0.2999681	5.528069	2.83708E-05	0.07355763	-2.271068	0.04206385	0.4746757	6.842421
TRINITY_DN215_c5_g1	2	NA	NA	NA	2.142141115	515	8.474515637	0.001455707	0.05205683	1.22284682	0.206622757	0.882584236	-1.752009978	-1.90093771	0.000640381	0.018900005	0.019624562	0.516777989	-2.189022451	0.011550583	0.326262791	-4.156202946	0.000226136	0.109889719	-1.898657066	0.039740194	0.468012886	-2.665574474	0.002097712	0.203232281	-1.523265485	0.094482061	0.589128416	1.749908011	0.046199367	0.487521596	-1.070092831	0.768436526	0.955116641	-1.303052937	0.333127523	0.799607542	2.549762266	0.003638088	0.235413215	-1.217700838	0.577642752	0.902409692	2.728482322
TRINITY_DN3810_c0_g1	5	FUCTC	DROME	Alpha-(1,3)-fucosyltransferase C;	2.566583032	516	14.4397787	0.000130676	0.027930307	1.79614797	0.000135327	0.101817043	-1.011270187	-1.722248332	0.005800433	0.065172597	0.000987385	0.368799432	-1.754253929	0.012610754	0.335185078	-3.480545002	5.5214E-05	0.079979228	-1.984059973	0.006012421	0.271392176	-1.004009272	0.981795844	0.996560714	1.160348655	0.399629883	0.832671442	1.165000809	0.390012593	0.827873134	-1.067877375	0.703834234	0.939812522	1.63618855	0.019691469	0.382869526	3.781937709	1.7929E-05	0.069614004	1.747248734	0.048910613	0.495430482	4.038645714
TRINITY_DN205_c0_g1	2	BIRC7	HUMAN	Baculoviral IAP repeat-containing protein 7;	3.814301775	517	15.5668343	9.10968E-05	0.025113663	1.643951043	7.16356E-05	0.094512255	1.091138782	-1.68997295	0.002482301	0.039087266	0.001495081	0.383748282	-1.404562272	0.042725231	0.477451533	-2.708989042	4.52795E-05	0.07925688	-1.928706969	0.001567851	0.187417166	-1.010598782	0.940688498	0.98930686	1.034969934	0.808041397	0.96385229	1.045939355	0.751926612	0.951152188	1.044695707	0.754267762	0.951780349	1.45195126	0.024576612	0.406055924	2.929036556	1.52051E-05	0.064266307	1.389831748	0.12940021	0.639880839	2.803722211
TRINITY_DN2420_c0_g1	2	RDX	DROME	Protein roadkill;	3.029564109	518	19.10282794	3.33726E-05	0.018443407	1.940779427	4.5968E-05	0.086142083	-1.079103079	-1.73701328	0.003364428	0.04721671	0.000192289	0.233916432	-1.863046117	0.00649987	0.277601957	-4.143347895	1.98737E-05	0.070024943	-2.223964215	0.002287393	0.208410389	-1.085688898	0.636203999	0.920519003	1.272571495	0.168569751	0.682100236	1.381616744	0.076197771	0.556849892	-1.073678904	0.675402759	0.932477729	1.598246597	0.023418459	0.400605821	4.910878297	3.06359E-06	0.047344644	1.716003655	0.052123162	0.503675213	5.272706428
TRINITY_DN5160_c0_g3	1	SIAH1	DANRE	E3 ubiquitin-protein ligase Siah1;	0.111275372	519	6.016242232	0.005803159	0.093565606	1.410537477	0.010612191	0.557373943	1.10509681	-1.607825403	0.036369274	0.179757917	0.012491357	0.502473495	-1.412997197	0.115035875	0.621184196	-2.566275511	0.001007686	0.165455526	-1.816192924	0.018700376	0.376871056	1.073255357	0.713565035	0.942010713	1.097048512	0.627390136	0.917908934	1.022169147	0.908127263	0.98411629	-1.15011128	0.465869102	0.861397627	1.318573982	0.183787956	0.697613055	2.44787507	0.00098918	0.165325674	1.51650681	0.155576204	0.669709406	2.815328731
TRINITY_DN6066_c0_g1	4	ELOV7	BOVIN	Elongation of very long chain fatty acids protein 7 {ECO:0000255|HAMAP-Rule:MF_03207, ECO:0000305};	3.765346	520	5.794771819	0.006689317	0.099622413	1.252902	0.02386011	0.7005464	-1.071432	-1.275642	0.06849888	0.2512123	0.006476037	0.4794397	-1.44678	0.03715315	0.4586426	-2.05234	0.000775816	0.156108	-1.418557	0.05575463	0.5144823	-1.012175	0.9364917	0.988912	1.177137	0.293789	0.7774647	1.191468	0.2637058	0.757458	-1.206398	0.2235725	0.7313689	1.184831	0.290359	0.7753529	2.002561	0.000884282	0.1604012	1.429378	0.1212367	0.6285328	2.415886
TRINITY_DN7_c0_g2	1	NA	NA	NA	5.198469	521	11.92334267	0.00032069	0.031839784	1.51715	0.000729736	0.234397	-1.119303	-1.489096	0.006162188	0.06767319	0.001473216	0.3837483	-1.72385	0.005834824	0.2704006	-2.760479	6.06009E-05	0.08068255	-1.601345	0.01760804	0.3707358	-1.082227	0.6193121	0.9154167	1.112222	0.5083391	0.8782212	1.203677	0.2555009	0.7524833	-1.118812	0.4797283	0.8669978	1.423718	0.04556231	0.4858573	2.744219	5.62355E-05	0.07997923	1.592874	0.05906458	0.520731	3.070266
TRINITY_DN1154_c0_g1	11	ERN2	HUMAN	Serine/threonine-protein kinase/endoribonuclease IRE2;	6.143209349	522	12.32281562	0.00027542	0.030237218	1.501659182	0.000847444	0.25258912	-1.174912357	-1.581077956	0.001531323	0.030221937	0.003229683	0.432238974	-1.729920441	0.00499777	0.257465243	-2.789922236	4.41834E-05	0.07925688	-1.612745979	0.014586095	0.349344283	-1.261647688	0.162397028	0.676205061	-1.052737129	0.750152198	0.950848009	1.198445133	0.268279827	0.760438308	-1.023800541	0.882479801	0.979138755	1.339283996	0.086641721	0.575346604	2.58855146	8.839E-05	0.082795251	1.37115968	0.180585021	0.694571935	2.650160385
TRINITY_DN2089_c1_g1	7	Y6969	DICDI	von Willebrand factor A domain-containing protein DDB_G0286969;	6.219164593	523	6.469293798	0.004383681	0.081808227	1.359419471	0.005847454	0.505356087	-1.111918293	-1.445352566	0.009438808	0.086820929	0.047220791	0.584331201	-1.366970303	0.073141114	0.551128709	-2.033171722	0.000940813	0.163405424	-1.487356175	0.035131448	0.451204054	-1.307255471	0.11329057	0.61891046	-1.142474222	0.416794022	0.840865445	1.144231918	0.406167557	0.836158006	1.105209812	0.534275032	0.887997937	1.155695291	0.373776125	0.820269771	1.966855174	0.001384801	0.18135038	1.045679543	0.844000524	0.970853454	1.779621528
TRINITY_DN9770_c0_g1	18	ITBX	DROME	Integrin beta-PS;	6.137057	524	6.218990293	0.005110119	0.088181501	1.539814	0.001529895	0.3362352	-1.073836	-1.256328	0.1603712	0.3840392	0.02417091	0.5400341	-1.498156	0.04773697	0.4921006	-1.967731	0.003494186	0.2323771	-1.313436	0.1805235	0.6945025	1.034138	0.8546929	0.9730051	1.160973	0.4273638	0.8454444	1.122648	0.5312232	0.8870177	1.010401	0.9549253	0.991459	1.565414	0.02901591	0.4262383	2.308244	0.000799193	0.1564092	1.5493	0.1128899	0.6184485	2.284483
TRINITY_DN14750_c0_g1	9	NA	NA	NA	6.071389147	525	16.32064115	7.24321E-05	0.022226145	2.59023769	8.68103E-06	0.036510484	-1.332966853	-1.457013515	0.011397843	0.096561741	0.015673932	0.515713369	-2.241355057	0.00375583	0.236311265	-2.863037023	0.000567661	0.140993346	-1.277368802	0.313343213	0.789009206	-1.155025628	0.513724521	0.880496334	1.011766868	0.957869651	0.992061422	1.168616662	0.481062643	0.867580762	1.456791727	0.105106618	0.606143729	2.826939441	0.000503323	0.13417528	4.219926473	3.86058E-05	0.07925688	1.940524091	0.053465638	0.507748289	2.896726001
TRINITY_DN5247_c0_g1	3	NA	NA	NA	4.241249542	526	7.03861682	0.003137058	0.070940163	1.518710058	0.002014171	0.386212652	-1.168327261	-1.284832505	0.060707247	0.23632873	0.011570881	0.502473495	-1.378028313	0.120063074	0.627332969	-2.162113687	0.002110064	0.20354625	-1.568990757	0.045845168	0.486562405	-1.272674656	0.206884073	0.718218523	1.121039679	0.532167479	0.88738902	1.426718788	0.071805039	0.548212706	1.101018925	0.5954465	0.908048692	1.192162698	0.364940035	0.815814915	2.668666442	0.000260686	0.112136783	1.082781296	0.764324244	0.95425029	2.423815234
TRINITY_DN2773_c0_g2	2	NA	NA	NA	3.852035559	527	6.992342913	0.003221293	0.071490673	1.446055576	0.002796174	0.414223395	-1.329440923	-1.201945796	0.020858372	0.134675116	0.025203931	0.542397374	-1.586957293	0.025565987	0.410827973	-2.012838903	0.002205852	0.205656537	-1.268363623	0.227943014	0.734270508	-1.338621295	0.107470405	0.609879057	1.04802154	0.778320053	0.957059114	1.402903952	0.064803488	0.533535755	1.065342875	0.70314866	0.939634807	1.262981286	0.207687185	0.718879925	2.247339226	0.000594891	0.143544562	1.185516246	0.494915977	0.872921663	2.109498527
TRINITY_DN75884_c0_g1	1	NA	NA	NA	-0.0261023	528	6.96633371	0.003269799	0.071911211	1.584096	0.02556354	0.7048499	-1.381887	-1.818485	0.01471788	0.1116274	0.006061851	0.4676667	-2.927266	0.006485019	0.277493	-5.476873	0.000337262	0.1197583	-1.870986	0.09529906	0.5902074	-1.186294	0.555668	0.8953512	1.198508	0.5143971	0.8808119	1.421783	0.2297802	0.7354936	-1.597226	0.109808	0.613289	1.544911	0.1830091	0.6967454	4.109673	0.000774498	0.1560739	2.467572	0.05342314	0.5077244	6.564074
TRINITY_DN14504_c0_g2	2	CAPR2	DANRE	Caprin-2;	-1.308087489	529	6.034001734	0.005738241	0.093115808	1.634494691	0.041306765	0.735050975	-1.177918798	-1.530127504	0.19406643	0.423592882	0.002093779	0.419354947	-1.17006502	0.67084856	0.930783484	-4.545804268	0.00432216	0.247116712	-3.885086887	0.006990446	0.282478456	-1.814463894	0.127971863	0.637743209	1.648314717	0.142552498	0.655584922	2.99080754	0.009529613	0.308206021	-1.034317796	0.919797088	0.986297804	-1.60395556	0.2311951	0.736421496	7.244307413	0.000283663	0.114378752	-1.550737662	0.386643397	0.826628768	7.492916076
TRINITY_DN4956_c0_g1	12	TETN	HUMAN	Tetranectin;	4.638408374	530	6.469726619	0.004382533	0.081808227	1.703220537	0.000723529	0.234396995	-1.407932904	-1.213284921	0.022874509	0.141788134	0.515330477	0.86687028	-1.599200444	0.054647467	0.511042132	-1.681930803	0.027181069	0.417951562	-1.051732326	0.823917204	0.96698387	-1.503916818	0.069473586	0.544015424	-1.232251725	0.321137963	0.792911522	1.220462335	0.342602847	0.804362173	1.50432484	0.066555016	0.53777873	1.599634316	0.047489183	0.491376608	2.053290115	0.00457018	0.251529914	1.063356979	0.839762374	0.969895152	1.364924689
TRINITY_DN44757_c0_g1	6	LYAM2	RAT	E-selectin;	3.121601718	531	8.518085238	0.00142433	0.051753699	1.575089109	0.001657701	0.357384577	-1.399206227	-1.613861729	0.001036442	0.024338109	0.731094183	0.93078929	-1.795930173	0.017988885	0.372992337	-2.108587863	0.002814213	0.220471024	-1.174092342	0.467459913	0.862078543	-1.759301749	0.011724856	0.328142807	-1.728314098	0.012134385	0.331592325	1.017929409	0.927007694	0.987212061	1.463970799	0.057186566	0.517002943	1.494450474	0.072828092	0.550362049	1.786082207	0.011770652	0.328581538	1.020819865	0.94204071	0.989527605	1.220025842
TRINITY_DN1547_c0_g1	6	NA	NA	NA	3.519385902	532	9.36628254	0.00094646	0.04557615	1.562323675	0.001060236	0.282359591	-1.308617393	-1.543579464	0.001975151	0.035039281	0.07365345	0.615691705	-1.988706597	0.004178624	0.244876173	-2.445288833	0.000485306	0.132616947	-1.22958753	0.316511128	0.790656011	-1.329179559	0.121386801	0.628619975	-1.275089024	0.177705196	0.691910935	1.042420987	0.813917223	0.964884095	1.099458332	0.575258504	0.901637622	1.644999746	0.019607789	0.382281446	2.108474883	0.001595814	0.18790351	1.496191078	0.137633045	0.649397937	1.917739692
TRINITY_DN10700_c0_g1	9	PSA7	CHICK	Proteasome subunit alpha type-7;	1.736841416	533	9.293085407	0.000979351	0.046239721	1.616223	0.00074304	0.234396995	-1.469366365	-1.423315773	0.002022774	0.035249839	0.156737264	0.695111774	-2.02584697	0.004904661	0.255630986	-2.282047197	0.001146141	0.172943413	-1.126465735	0.574289023	0.901326207	-1.516892537	0.036944853	0.458014045	-1.304391609	0.154181293	0.668023275	1.16291191	0.41850025	0.841536975	1.217993957	0.264564542	0.757879512	1.626660629	0.027735403	0.419893868	2.130893574	0.001823729	0.195408443	1.335524384	0.292860994	0.776928757	1.749510793
TRINITY_DN24635_c0_g1	7	SL172	CAEEL	Uncharacterized transporter slc-17.2 {ECO:0000305};	0.963710886	534	8.304163906	0.001586422	0.053599749	1.386779891	0.005613533	0.505356087	1.452188316	-1.496100372	0.025158171	0.148851413	0.002996894	0.432238974	-1.308030061	0.158290967	0.67243399	-2.008333039	0.002164465	0.205048897	-1.535387525	0.039830312	0.46833657	1.843753554	0.00319092	0.226257989	1.302978378	0.141197088	0.654163782	-1.415030046	0.053251605	0.50729367	-1.332570854	0.115610143	0.621824525	1.809798756	0.004556304	0.251298163	1.963733874	0.00231477	0.209249038	2.411685075	0.003954177	0.240349991	2.616814526
TRINITY_DN20371_c0_g2	2	S17A5	HUMAN	Sialin;	3.857821347	535	15.36884065	9.6901E-05	0.025113663	1.898478616	5.67764E-05	0.086142083	1.384006376	-2.242012301	0.000906637	0.02262794	0.008450929	0.501299497	-1.385610947	0.109224405	0.612266378	-3.192773675	0.00010642	0.085364753	-2.304235313	0.001578955	0.187417166	1.183803164	0.348216146	0.807175041	-1.137548068	0.473261411	0.864486303	-1.346633002	0.111004081	0.615201103	1.14121109	0.457405405	0.857758815	1.87191785	0.004798091	0.254890828	3.203054734	6.70211E-05	0.080682552	1.640290623	0.076131447	0.556655789	2.806715394
TRINITY_DN2974_c1_g4	1	NA	NA	NA	1.883094851	536	8.69244529	0.001306439	0.050148079	1.172014903	0.332472675	0.917609163	1.928147125	-3.75328933	0.000559893	0.017800983	0.019174357	0.516777989	-1.755151232	0.056960478	0.51642411	-4.740848051	0.000200923	0.103099504	-2.701105161	0.005397455	0.264098908	1.738532593	0.043853512	0.480958413	-1.541089578	0.122256182	0.630055479	-2.67923446	0.00220895	0.205656537	-1.799873752	0.037210433	0.459021969	1.695334253	0.058904202	0.520464325	1.709173336	0.083075888	0.569435592	3.051387623	0.010318835	0.316707846	3.076296225
TRINITY_DN2974_c1_g3	1	NA	NA	NA	3.445526772	537	6.889521802	0.003418121	0.073203407	1.417554797	0.059219811	0.75872677	1.659260946	-3.268504182	0.002009492	0.035204086	0.039131132	0.566014893	-1.582543661	0.139057242	0.651294307	-4.686771471	0.000461877	0.130650011	-2.961543233	0.005426081	0.264503895	1.333018076	0.303634891	0.783395668	-1.373756058	0.266688178	0.759242412	-1.831241658	0.044239219	0.481984457	-1.362005233	0.271904347	0.763226644	1.54886285	0.140508929	0.653304611	2.504871092	0.010898783	0.32085446	2.109559307	0.082851324	0.569240589	3.411647536
TRINITY_DN19725_c0_g2	4	CTRB1	PENVA	Chymotrypsin BI;	3.239831783	538	15.81139253	8.44816E-05	0.024518078	1.298682707	0.037979983	0.727767874	2.215796012	-3.426006263	3.92907E-05	0.006147836	0.003379701	0.432238974	-1.245519663	0.267523462	0.759867899	-4.24670269	2.5552E-05	0.073557629	-3.409583016	9.85312E-05	0.083223574	1.784933285	0.007707019	0.290369685	-1.24736821	0.258580928	0.754438082	-2.226469037	0.000881913	0.160401246	-1.511843591	0.044855573	0.4835954	1.470502318	0.055635309	0.514312429	2.251906335	0.002007775	0.201391021	2.223169505	0.0107447	0.319649194	3.404530159
TRINITY_DN13524_c1_g1	9	NOX5	HUMAN	NADPH oxidase 5;	0.609859442	539	7.571941458	0.002330834	0.063265087	1.419295384	0.02420375	0.701697412	1.541033522	-2.740933987	0.001262191	0.026925335	0.049302381	0.587325985	-1.223411361	0.409920505	0.838118664	-3.579077893	0.000414807	0.126912958	-2.925490156	0.001495968	0.184630087	1.059981059	0.800478975	0.96230252	-1.362115441	0.198253795	0.710889363	-1.443816567	0.128623183	0.638729659	-1.060237496	0.798927004	0.961941318	1.223115458	0.398236369	0.832083738	2.478301131	0.003494661	0.232377051	1.29679287	0.439663409	0.850497252	2.627587785
TRINITY_DN207_c0_g1	8	NA	NA	NA	1.278545731	540	11.64101829	0.000357987	0.033625564	1.464592888	0.078045145	0.786571637	3.135787593	-2.026250616	0.009119241	0.085246502	0.000210518	0.233916432	-2.177341279	0.073879705	0.552440407	-3.304797339	0.000898813	0.160768973	-1.517813202	0.273251765	0.764507704	10.56638964	1.40139E-05	0.061759723	2.524091823	0.017013714	0.36615698	-4.18621444	0.000756825	0.155450111	-3.938378474	0.001774773	0.194003209	5.841651959	0.000416314	0.127066649	2.118032077	0.029028716	0.426288405	23.00663633	7.41828E-05	0.080682552	8.341611939
TRINITY_DN11708_c0_g1	1	CHIT	BRUMA	Endochitinase;	-0.968088593	541	17.53509365	5.09823E-05	0.020608701	3.148209213	2.0461E-05	0.057896981	1.19529183	-1.305732256	0.57234752	0.736960339	0.000160272	0.233916432	-1.434478934	0.255291518	0.752372267	-4.926696066	0.00097969	0.165296137	-3.43448478	0.004476957	0.250761286	1.56959622	0.116170631	0.622299271	3.453993027	0.000456703	0.130650011	2.20056151	0.008120234	0.294433878	-1.070835754	0.804191393	0.963075139	2.102612566	0.022262634	0.395270942	15.89111477	2.57946E-06	0.047344644	2.251552712	0.068673805	0.542464947	17.01677386
TRINITY_DN10145_c0_g1	2	NA	NA	NA	-0.232610388	542	6.306247647	0.004841948	0.086226795	1.438920046	0.016115221	0.634139733	-1.072378596	-1.10862933	0.657997871	0.793643319	0.001687493	0.408746882	-1.223327783	0.404715519	0.835221439	-2.353278518	0.005277382	0.261891917	-1.923669642	0.023936458	0.403397813	-1.042172956	0.856611935	0.973429658	1.785469621	0.019571688	0.382181851	1.860768153	0.015144688	0.353645976	-1.18296787	0.455085085	0.856732298	-1.007789685	0.973623635	0.99515296	3.551835525	0.000184087	0.100068446	1.173824149	0.623532279	0.916705737	4.201707304
TRINITY_DN5942_c0_g1	6	IRE1	CAEEL	Serine/threonine-protein kinase/endoribonuclease ire-1;	6.731101	543	6.671856373	0.00388316	0.078111235	1.776119	0.003280473	0.4251986	1.239984	-1.160403	0.6234444	0.7707825	0.003512538	0.4364378	-1.380748	0.2557987	0.7525543	-2.384675	0.008327435	0.297419	-1.72709	0.07834415	0.5610962	1.829522	0.04377375	0.4806316	2.195976	0.01371991	0.3432196	1.200301	0.5079804	0.8781314	-1.331571	0.3048059	0.7839998	1.897089	0.03418723	0.4479768	3.932716	0.000374168	0.1225423	2.526108	0.03148653	0.4369191	5.23669
TRINITY_DN3546_c0_g1	6	ERN1	HUMAN	Serine/threonine-protein kinase/endoribonuclease IRE1 {ECO:0000305};	4.713316356	544	5.85376334	0.006438696	0.097489096	1.578254252	0.002420826	0.414223395	1.093543582	-1.035613519	0.868903815	0.922808508	0.009281787	0.502473495	-1.192336205	0.428097805	0.845607349	-1.724843992	0.02890277	0.425648139	-1.446608753	0.128296937	0.638239962	1.376807466	0.146381886	0.659644549	1.758694858	0.018356474	0.374889367	1.277371674	0.250894646	0.750115843	-1.081999644	0.708517092	0.940874708	1.517206959	0.069538976	0.544197975	2.803581568	0.000474368	0.131895718	1.64161739	0.121269852	0.628532847	3.033474259
TRINITY_DN18_c0_g2	4	ERN1	HUMAN	Serine/threonine-protein kinase/endoribonuclease IRE1 {ECO:0000305};	3.51243708	545	5.951640434	0.006046655	0.095046529	1.373608159	0.00174509	0.365774115	1.059945942	-1.072531053	0.80508855	0.884569699	0.011374788	0.502473495	-1.128390139	0.424424824	0.84409539	-1.48583284	0.019102228	0.37959076	-1.316772266	0.095746133	0.591446424	1.181998266	0.250323486	0.749857438	1.369096054	0.042052539	0.474675665	1.158289393	0.302658543	0.782735226	-1.015384359	0.913505832	0.985071507	1.313547107	0.078985484	0.562559351	2.003426447	0.000433222	0.128954354	1.333755187	0.176490564	0.690642651	2.034247879
TRINITY_DN7282_c0_g1	7	COGS	LEPPG	Brachyurin;	5.341377	546	8.609705942	0.001360896	0.050835962	2.014669	0.000249818	0.1257649	1.361601	-1.16772	0.3066115	0.5367312	0.01006596	0.5024735	-1.07405	0.7706439	0.9555058	-1.870184	0.02763646	0.4194245	-1.741246	0.05062527	0.4996234	1.70524	0.04102198	0.4720111	1.867485	0.02124699	0.3903953	1.095145	0.7011277	0.9391701	1.085309	0.7307205	0.9463135	1.987757	0.01301505	0.3378043	3.790485	0.000172712	0.09875966	1.831513	0.09505739	0.5899857	3.492541
TRINITY_DN5516_c0_g1	11	NXNL2	MOUSE	Nucleoredoxin-like protein 2;	6.569416786	547	7.367814587	0.002606879	0.06635713	1.513614714	0.001021239	0.275211758	1.173722313	-1.122409638	0.498208258	0.68496449	0.005233797	0.457265849	-1.126152202	0.485803751	0.869519199	-1.674530724	0.009965101	0.313420139	-1.486948851	0.04164695	0.473718881	1.382217621	0.071842773	0.548254248	1.560111746	0.02039576	0.386067806	1.128701966	0.473239724	0.864481752	-1.054529596	0.750825398	0.95094324	1.476096473	0.035066512	0.450980385	2.47736532	0.000192253	0.101802025	1.556587418	0.081297624	0.566440116	2.612455051
TRINITY_DN5582_c0_g1	3	IOVO	DRONO	Ovomucoid;	4.924563326	548	9.450518094	0.000910199	0.045464055	2.060168388	0.000452713	0.176690897	1.382740964	-1.27153245	0.322915632	0.550439846	0.001847872	0.414208368	-1.054751083	0.843470021	0.970729663	-2.609857437	0.005807513	0.270105564	-2.474382325	0.008493423	0.29996812	1.586003679	0.096868656	0.593182389	2.232043827	0.009158967	0.304526116	1.407338367	0.201928679	0.714103117	-1.036784523	0.890181181	0.980583382	1.613487722	0.089014453	0.57940379	5.618637289	4.81875E-05	0.079979228	1.672839098	0.187154108	0.700665543	5.825316182
TRINITY_DN4089_c0_g3	3	CASP1	SPOFR	Caspase-1;	3.998266952	549	10.23725147	0.000639677	0.040447965	1.875856223	0.000551838	0.196146636	1.13274346	-1.280047082	0.474836078	0.667424049	0.000820363	0.339288924	-1.675993734	0.055631992	0.514312429	-2.920472941	0.001229719	0.176334976	-1.742532136	0.053005965	0.506481138	1.680001131	0.038776036	0.464334608	2.018983932	0.00861132	0.300514056	1.201775341	0.41307529	0.839269194	-1.359950569	0.197911593	0.710698475	2.070421847	0.008687453	0.300938607	4.335736959	6.16939E-05	0.080682552	2.815671368	0.009064063	0.30370757	5.896387942
TRINITY_DN7787_c0_g1	9	NA	NA	NA	6.352937	550	5.783543942	0.006738299	0.09995732	1.226128	0.02624835	0.7059834	1.174391	1.036482	0.2237921	0.4547559	0.003249011	0.432239	1.173225	0.2757133	0.7662983	-1.314085	0.07815352	0.5607839	-1.541718	0.01246147	0.3339995	1.218444	0.1795072	0.6935295	1.657905	0.003822134	0.2381463	1.360673	0.04669689	0.4886952	-1.070697	0.6303001	0.9186805	-1.030961	0.8289594	0.967905	2.034774	0.000361186	0.1219672	1.038543	0.8503027	0.972177	2.178627
TRINITY_DN2923_c0_g1	10	NA	NA	NA	3.089549207	551	9.71084141	0.000808005	0.043240683	1.370344799	0.006588074	0.507259305	-1.043348644	1.230568739	0.306807659	0.536848186	0.000333726	0.255640815	1.024307358	0.892489541	0.981035773	-1.547937581	0.032543632	0.441915363	-1.585563855	0.028604167	0.424553348	1.10361266	0.576663712	0.901991713	2.246651681	0.000415344	0.126912958	2.035724818	0.001112602	0.171333079	-1.133431647	0.47598412	0.865473984	-1.051983561	0.773907657	0.956161427	3.068271986	3.52302E-05	0.07925688	1.077423344	0.763957731	0.954147531	3.477676568
TRINITY_DN8846_c0_g1	3	NA	NA	NA	1.742913	552	11.6037149	0.000363287	0.033703792	1.712595	0.004746541	0.4850399	1.532563	-1.120577	0.1678309	0.3927197	0.000130513	0.2339164	-1.027689	0.9208166	0.9863471	-3.206366	0.002658283	0.2174048	-3.119977	0.002811162	0.220471	2.154054	0.01525846	0.3543655	3.913343	0.0002596	0.1121368	1.816734	0.03434616	0.4487548	-1.768364	0.06364288	0.5308814	1.251833	0.4100097	0.8381944	7.095602	1.9645E-05	0.07002494	2.213698	0.06290515	0.5288869	12.54761
TRINITY_DN10159_c0_g1	4	NA	NA	NA	2.364506038	553	6.695277815	0.003829715	0.077612581	1.184780232	0.086254245	0.798514386	1.097493629	1.045631579	0.570161646	0.735427304	0.000723749	0.330044448	-1.175653978	0.346774592	0.806441088	-1.656058897	0.010067632	0.31438231	-1.408627818	0.069698453	0.544489978	1.480683455	0.032162158	0.440324991	1.987170666	0.001101203	0.170253369	1.342063125	0.082758554	0.569106083	-1.510241603	0.027107766	0.41773633	1.152644312	0.395769539	0.83080583	2.179036556	0.000451029	0.130650011	1.740771394	0.034596537	0.44945615	3.290871662
TRINITY_DN9_c0_g1	9	ERN1	MOUSE	Serine/threonine-protein kinase/endoribonuclease IRE1 {ECO:0000305};	4.112932	554	7.192285983	0.002875248	0.068153924	1.364644	0.000923806	0.2614024	-1.001262	-1.105354	0.5350774	0.7111224	0.006277263	0.4740143	-1.116729	0.407871	0.8368952	-1.545683	0.006210239	0.2741664	-1.384117	0.03365789	0.446037	1.007745	0.9509816	0.9909606	1.263484	0.08008385	0.5641616	1.253773	0.08931289	0.5799697	1.049599	0.6969926	0.9380533	1.181195	0.2107772	0.7213674	2.049809	0.000131406	0.09247587	1.125378	0.5158722	0.8812645	1.952946
TRINITY_DN11778_c0_g1	3	NA	NA	NA	4.373818888	555	8.359249335	0.001542704	0.052912395	1.343158483	0.003763033	0.454747593	1.052361254	-1.258726384	0.170252787	0.395933053	0.001007501	0.368799432	-1.026393061	0.860833551	0.974350694	-1.920096329	0.001123259	0.171947331	-1.870722243	0.001758521	0.193397422	-1.107357697	0.487276311	0.87003218	1.275337694	0.110139497	0.613902152	1.412255012	0.031643483	0.437462473	1.022043221	0.878671162	0.978192221	-1.055613558	0.713609453	0.942028148	2.502750031	5.51832E-05	0.079979228	-1.078882681	0.712568183	0.941877587	2.448771226
TRINITY_DN7493_c0_g1	2	NA	NA	NA	5.413669	556	6.717631944	0.003779506	0.077309265	1.28498	0.008024649	0.5299558	1.05049	-1.025126	0.9082065	0.9460625	0.001525703	0.3837483	1.016641	0.9069004	0.9838888	-1.529979	0.01118645	0.3235178	-1.55544	0.01075212	0.3196714	1.058862	0.682558	0.934287	1.529407	0.009658243	0.3103755	1.444388	0.01975548	0.3830481	-1.047282	0.7398463	0.9482934	-1.005523	0.9685091	0.9940516	2.234318	0.000114675	0.08774875	1.04153	0.8368557	0.9693434	2.339961
TRINITY_DN6575_c0_g1	2	ERN1	HUMAN	Serine/threonine-protein kinase/endoribonuclease IRE1 {ECO:0000305};	3.840303	557	8.684708161	0.001311421	0.050148079	1.498209	0.002582313	0.4142234	1.069997	-1.150638	0.6686547	0.8006102	0.000687566	0.3242592	-1.102306	0.6175115	0.9148563	-2.180231	0.002278046	0.2083381	-1.977882	0.00602474	0.2715014	1.096803	0.6244668	0.9169026	1.762007	0.009086604	0.3037076	1.606494	0.02280475	0.3979588	-1.113631	0.5653543	0.8985151	1.085649	0.667536	0.9299009	3.449601	3.92115E-05	0.07925688	1.209012	0.4835371	0.8685534	3.841583
TRINITY_DN5141_c0_g2	4	NA	NA	NA	6.693317573	558	6.908931074	0.003379912	0.072867678	1.429519086	0.004417724	0.481703296	1.067332489	-1.208166239	0.453513844	0.652104394	0.002332061	0.419354947	-1.230798117	0.260847645	0.755952298	-2.054310701	0.001752181	0.193202701	-1.669088272	0.017128361	0.367202004	1.16053859	0.409172231	0.837662037	1.502147111	0.040434683	0.469818591	1.294353435	0.164922027	0.67885637	-1.146969079	0.446095752	0.853346768	1.245359389	0.231069383	0.736354189	2.690462142	0.000155136	0.096318678	1.428388711	0.174761279	0.689052107	3.085876884
TRINITY_DN3171_c0_g1	5	RBX2	HUMAN	RING-box protein 2;	9.033436631	559	12.81777682	0.000229326	0.028840296	1.806935135	0.000170992	0.111846602	1.650406151	-1.556971309	0.015072407	0.1129034	0.001254475	0.368799432	1.115616683	0.569587091	0.899767074	-2.306537244	0.000872691	0.160296918	-2.573211428	0.000455784	0.130650011	1.568144421	0.033089646	0.444144862	1.570326956	0.034904433	0.450185336	1.001391794	0.994177894	0.999138143	1.050353187	0.795855896	0.961333478	1.476408086	0.058186326	0.519298406	3.80439774	1.82447E-05	0.069614004	1.405630129	0.220430174	0.729173447	3.622017609
TRINITY_DN130_c0_g1	8	CEL2A	RAT	Chymotrypsin-like elastase family member 2A;	4.631899897	560	12.15846543	0.000293073	0.03071434	1.45776206	0.000473215	0.178535961	1.302513917	-1.21311542	0.090163287	0.287341173	0.000338792	0.255640815	1.16179926	0.302913401	0.782939646	-1.778367911	0.002207932	0.205656537	-2.066106523	0.000439768	0.129426074	1.203736769	0.200859176	0.713041596	1.573981922	0.006471173	0.277349374	1.307579832	0.071963851	0.548392522	1.022223941	0.874575654	0.977462462	1.059123195	0.683023744	0.934471513	2.861326397	1.16764E-05	0.058737353	1.036097035	0.858255268	0.973748926	2.799118943
TRINITY_DN5170_c0_g1	5	NA	NA	NA	7.537185434	561	6.548297993	0.004179977	0.080324399	1.399608626	0.002693985	0.414223395	1.181961866	-1.163051702	0.379904955	0.595827578	0.004640913	0.457265849	1.092520214	0.574010419	0.901291823	-1.596731402	0.010861727	0.320604472	-1.744461333	0.004861129	0.255369786	1.099457453	0.543679194	0.891562194	1.395202638	0.05222383	0.503989277	1.268991933	0.14359831	0.656770479	1.069384562	0.666353383	0.929419216	1.076174895	0.63626349	0.920553185	2.382336284	0.000145874	0.094971835	1.006349758	0.976999657	0.995761068	2.227763865
TRINITY_DN7354_c0_g1	7	NA	NA	NA	5.555151	562	12.04650362	0.000305861	0.030918515	1.795384	0.00014393	0.101817	1.269311	1.023678	0.1923246	0.421396	0.001007035	0.3687994	1.149424	0.4690011	0.8628164	-1.637211	0.02560351	0.4110744	-1.881849	0.007932936	0.2928935	1.434892	0.07236882	0.549229	2.177708	0.001302359	0.1787535	1.517681	0.04160304	0.4735946	1.091464	0.6404069	0.9215239	1.362538	0.1179372	0.6247694	3.891471	1.53779E-05	0.06426631	1.248358	0.4107995	0.8383674	3.565367
TRINITY_DN4973_c0_g1	4	NA	NA	NA	1.961050578	563	8.706548568	0.001297413	0.050148079	2.156935044	0.000234391	0.124952187	1.475804621	-1.205923416	0.213460739	0.445109686	0.010073227	0.502473495	1.286643101	0.37902507	0.823093048	-1.863420476	0.059636543	0.522055658	-2.3975571	0.013330899	0.340325317	1.403718126	0.222297765	0.730506444	1.891038073	0.030564709	0.433156731	1.347163678	0.262932482	0.757136647	1.376869407	0.250914664	0.750130992	1.50215436	0.154265689	0.668109464	4.851811133	0.000129694	0.091775341	1.090992618	0.82323165	0.966844194	3.523799067
TRINITY_DN7405_c0_g3	1	MAB21	DROME	Protein mab-21;	4.609063	564	6.251858804	0.005007114	0.087525892	1.477622	0.001453223	0.3362352	1.311868	-1.29129	0.1218432	0.3351201	0.02196909	0.5234887	1.157283	0.4062155	0.8361927	-1.577188	0.02394842	0.4033978	-1.825252	0.006121709	0.272985	1.151639	0.4110052	0.8384318	1.240868	0.2176947	0.727321	1.077479	0.6572798	0.9269682	1.183227	0.3288451	0.7975998	1.177457	0.3469988	0.8064902	2.315671	0.000431486	0.1288028	-1.0049	0.9838223	0.9968918	1.957081
TRINITY_DN1858_c0_g1	20	NA	NA	NA	4.74749028	565	6.584528456	0.004090276	0.080010616	1.230374568	0.043842813	0.743350446	1.372073546	-1.187338946	0.091894532	0.290328244	0.001698514	0.408746882	1.191035468	0.300621796	0.781519412	-1.687963776	0.0098022	0.311826382	-2.010424725	0.001756812	0.193313097	1.331236984	0.100615801	0.599562994	1.64282418	0.009834769	0.312231178	1.234058398	0.210928885	0.721499871	-1.18501619	0.310803173	0.787653744	-1.060214169	0.720933394	0.943631142	2.340075797	0.000301154	0.116743472	1.117713972	0.632748024	0.919349602	2.773027705
TRINITY_DN11424_c0_g1	10	NA	NA	NA	8.815274744	566	6.679717794	0.003865125	0.077911688	1.257272874	0.054428743	0.758702534	1.403925222	-1.310529596	0.106643001	0.312907013	0.001276708	0.370523652	1.279372733	0.208969148	0.719758774	-1.922514992	0.004517236	0.251062241	-2.45961326	0.00062176	0.146093631	1.175557913	0.394829275	0.830401552	1.571520481	0.032598696	0.442022266	1.336829486	0.141025806	0.653947428	-1.117847845	0.5545782	0.895088252	-1.216566225	0.305406286	0.784402151	2.702757533	0.000229183	0.110006567	-1.088311107	0.75035052	0.950863364	3.021271684
TRINITY_DN18773_c0_g1	1	NA	NA	NA	5.035589162	567	14.30522463	0.000136639	0.027930307	1.332413556	0.002097617	0.386212652	1.445877752	-1.133304946	0.011971225	0.099247517	0.000102591	0.233916432	1.238087822	0.121461359	0.62873734	-1.674646128	0.002457362	0.213069288	-2.073358977	0.000201484	0.103099504	1.48992674	0.00881588	0.302141305	1.885215738	0.000366795	0.121967226	1.265307675	0.086573318	0.575283761	-1.17109865	0.237241286	0.740447421	1.027590268	0.833036006	0.968579518	2.695818355	9.15332E-06	0.055956801	1.203409575	0.323345387	0.794230737	3.157069237
TRINITY_DN9521_c0_g3	2	NA	NA	NA	3.845659	568	9.556212487	0.000866979	0.044609544	1.310886	0.008256482	0.5341607	1.255285	-1.211728	0.1816577	0.4086847	0.00028165	0.2550285	1.273656	0.1359833	0.647489	-1.7815	0.004232719	0.2460381	-2.269017	0.000348174	0.1201772	1.021004	0.8929565	0.9810884	1.523063	0.01508674	0.3532342	1.491731	0.0194898	0.3818149	1.011747	0.939003	0.9891088	-1.232971	0.1912484	0.7042865	2.745209	3.74369E-05	0.07925688	-1.247455	0.3178918	0.7913417	2.713335
TRINITY_DN1630_c0_g1	4	NA	NA	NA	3.836339276	569	8.690147728	0.001307916	0.050148079	1.33977873	0.01585294	0.629384272	1.295601104	-1.197706298	0.243812792	0.474932465	0.000364673	0.266293587	1.169729413	0.407203697	0.836594319	-2.056499439	0.003594732	0.234619756	-2.405547881	0.000922244	0.162596493	1.198138091	0.342736378	0.804375578	1.857373473	0.004996883	0.257465243	1.550216528	0.02995863	0.429730867	-1.176115629	0.391356853	0.828499966	-1.148229118	0.46153082	0.859426723	3.247714265	5.33316E-05	0.079979228	1.024286539	0.927217167	0.987266672	3.819687504
TRINITY_DN2527_c0_g1	13	TRYP	ASTAS	Trypsin-1;	7.41332691	570	6.244830132	0.005028935	0.087636643	1.290123329	0.014732277	0.61191663	1.111166503	-1.035371821	0.701581204	0.821383566	0.001709099	0.408746882	1.196707975	0.267524724	0.759867899	-1.480411007	0.027439357	0.418749259	-1.771619659	0.004290687	0.246988659	-1.00352049	0.982013123	0.996560714	1.534506613	0.01781129	0.371894345	1.539908828	0.015948416	0.359668215	1.043163418	0.786829034	0.959027412	-1.151229954	0.373853875	0.820339138	2.369754837	0.000164241	0.096540499	-1.200920974	0.414779101	0.839935101	2.27170048
TRINITY_DN6596_c0_g1	5	DBNLB	XENLA	Drebrin-like protein B;	5.751717	571	6.524720069	0.004239589	0.080671205	1.199969	0.0152705	0.6204103	1.32643	-1.31432	0.01621937	0.1174688	0.00865344	0.5024735	1.149884	0.2358639	0.7397812	-1.494311	0.004556498	0.2512982	-1.718284	0.0006883	0.1506405	1.164163	0.1953176	0.708042	1.147422	0.2426748	0.7442026	-1.01459	0.8979659	0.9821867	-1.001547	0.9890559	0.9980968	1.010854	0.9238268	0.9867281	1.711957	0.000582912	0.1426788	1.012417	0.938514	0.9890394	1.714604
TRINITY_DN4226_c0_g1	4	SRC8	HUMAN	Src substrate cortactin;	5.607611525	572	6.184529113	0.005220786	0.088725923	1.152607098	0.020023651	0.672504973	1.149299705	-1.204407394	0.078874423	0.269376778	0.003434839	0.43438242	1.067485565	0.492547995	0.871887643	-1.430118993	0.002726834	0.219197164	-1.526631381	0.00103007	0.166484771	1.027380141	0.772214757	0.955789691	1.133074964	0.200130066	0.712476989	1.102878009	0.304416174	0.78375758	-1.006125219	0.947525563	0.990370298	-1.045400923	0.635436944	0.920357701	1.610566951	0.000322495	0.118064446	-1.039036596	0.771920197	0.955744504	1.620432027
TRINITY_DN5112_c1_g1	10	PLSI	MOUSE	Plastin-1;	7.42327313	573	5.925947767	0.006146799	0.095492643	1.325629158	0.002487218	0.414223395	1.165029009	-1.241746672	0.156486327	0.379511403	0.015539917	0.515713369	1.019451028	0.881785424	0.979009143	-1.52988659	0.006417897	0.276997858	-1.559644457	0.006111114	0.27281706	1.07219581	0.589542018	0.906396638	1.155925828	0.278297965	0.768181198	1.078092096	0.561115615	0.897222978	1.077927951	0.562020801	0.897486006	1.133698237	0.337063737	0.801687943	1.906245973	0.000360184	0.121967226	1.051738416	0.781950778	0.957907382	1.768435423
TRINITY_DN4868_c0_g1	4	ARP3	DROME	Actin-related protein 3;	6.596610028	574	6.759782722	0.003686911	0.076219722	1.165915264	0.017116069	0.647155584	1.143796245	-1.277334241	0.033096355	0.171777983	0.003667653	0.440917731	1.009743821	0.921011265	0.986383843	-1.547776904	0.000798074	0.156409208	-1.562858165	0.000880352	0.160401246	1.014335381	0.883228125	0.979196361	1.085045424	0.412232678	0.838912324	1.069710713	0.491142702	0.871418082	-1.021037977	0.829907163	0.968098307	-1.016416076	0.866321576	0.975452378	1.644804879	0.000302844	0.116743472	1.004547253	0.973633074	0.99515296	1.679408247
TRINITY_DN4035_c0_g1	8	CPG2	CAEBR	Chondroitin proteoglycan 2;	5.036563734	575	9.344837836	0.00095596	0.045750688	1.4483088	0.006181539	0.505356087	1.406940891	-1.977321678	0.005161009	0.060596349	0.002298354	0.419354947	-1.012844137	0.947980146	0.990460298	-2.972222948	0.000227958	0.110006567	-2.934531423	0.000263549	0.112136783	1.013951063	0.942671166	0.989609761	1.069553663	0.729588968	0.946031348	1.054837558	0.781923256	0.957899356	-1.024283136	0.900398582	0.982533876	1.002627451	0.989168443	0.998104366	3.103587113	0.000131928	0.092527934	1.02697439	0.922391426	0.98663586	3.178951942
TRINITY_DN21313_c0_g1	10	CAPSL	MOUSE	Calcyphosin-like protein;	2.810640094	576	8.120089347	0.001743413	0.056218851	1.111542776	0.264805504	0.895467198	1.0388991	-1.163933469	0.499101618	0.685651373	0.000217001	0.233916432	-1.094287723	0.579214299	0.902980805	-2.15324279	0.000677654	0.150041909	-1.967711731	0.001912416	0.198660213	1.014729089	0.928280893	0.987507186	1.651239461	0.006991498	0.282478456	1.627271238	0.008495286	0.29996812	-1.421898902	0.045165635	0.484395772	-1.28052211	0.145797591	0.658777067	2.500543084	0.000111009	0.086176751	1.110405585	0.645745582	0.923060686	3.555519465
TRINITY_DN14878_c0_g3	2	NA	NA	NA	5.761250187	577	12.23997448	0.000284157	0.030341852	1.071398241	0.336335926	0.918622683	1.031552304	-1.23456218	0.118742786	0.330585351	3.78906E-05	0.233916432	-1.052189743	0.677308898	0.933076435	-2.102232612	6.94178E-05	0.080682552	-1.997959614	0.000162584	0.096540499	-1.10264674	0.425504849	0.844552203	1.422807302	0.012494256	0.33422263	1.568853833	0.002682145	0.218123095	-1.323967256	0.035523703	0.453103625	-1.387457147	0.017542605	0.370471304	2.259173629	2.94131E-05	0.074671864	-1.047954276	0.78428599	0.958416491	2.99107191
TRINITY_DN12996_c0_g1	2	NA	NA	NA	2.185971861	578	5.806380478	0.006639111	0.099135585	1.132304433	0.294539436	0.90613491	1.097391079	-1.471084649	0.094986308	0.296090645	0.001766826	0.412326109	-1.011214946	0.955396434	0.991532353	-2.474855264	0.001406916	0.181832197	-2.447407719	0.001464708	0.183410512	-1.208012234	0.358007756	0.812229368	1.254977397	0.258486505	0.754355676	1.516028049	0.054697263	0.511158912	-1.214384116	0.331686152	0.798806852	-1.450721109	0.085323164	0.573401685	2.557582381	0.000754147	0.155450111	-1.194614694	0.527511388	0.885659652	3.105887418
TRINITY_DN4246_c0_g1	7	ERN2	MOUSE	Serine/threonine-protein kinase/endoribonuclease IRE2;	3.575372746	579	8.584144306	0.001378254	0.051111375	1.135474813	0.10391971	0.817474581	1.226615489	-1.215237526	0.129404644	0.345497681	0.000265798	0.255028525	1.108198475	0.435512557	0.848700863	-1.769164401	0.001267124	0.177804572	-1.96058529	0.000395565	0.123858614	1.11721863	0.401297895	0.833539197	1.469448237	0.01004647	0.314277855	1.315273661	0.049052245	0.495712349	-1.214237188	0.150937765	0.664990806	-1.204433729	0.169247144	0.682992709	2.141011275	9.65893E-05	0.083223574	1.008139476	0.964588702	0.993375145	2.59969551
TRINITY_DN3202_c3_g1	3	C1QT2	MOUSE	Complement C1q tumor necrosis factor-related protein 2;	3.879695807	580	12.8782389	0.00022434	0.028840296	1.234053851	0.01909108	0.659939799	1.320874994	-1.583680248	0.006096267	0.067130566	0.000114482	0.233916432	1.046309063	0.741334485	0.948710886	-2.457388383	6.36663E-05	0.080682552	-2.571187737	4.00443E-05	0.07925688	1.052921393	0.705850122	0.94025803	1.294197388	0.075270775	0.555198627	1.229149106	0.144755857	0.657842285	-1.194178687	0.203599373	0.715441512	-1.186679264	0.224925404	0.732220031	2.663207494	2.0107E-05	0.070024943	1.006319671	0.97374211	0.99515296	3.180345628
TRINITY_DN9443_c0_g1	9	LIPP	MYOCO	Pancreatic triacylglycerol lipase;	1.069974	581	6.034625049	0.005735978	0.093115808	1.162629	0.2635147	0.8952647	1.5776	-1.931365	0.0130264	0.1040136	0.005006185	0.4572658	1.0449	0.8442884	0.9709364	-2.945422	0.001128983	0.1719473	-3.077671	0.000723625	0.153357	1.23326	0.3633439	0.8149535	1.245706	0.3400034	0.8030358	1.010092	0.9638408	0.9931813	-1.401974	0.1559956	0.6700705	-1.187846	0.4457181	0.8531876	2.617118	0.001808406	0.1951699	1.180266	0.604483	0.9111016	3.669131
TRINITY_DN13908_c0_g1	6	REEP6	HUMAN	Receptor expression-enhancing protein 6;	4.765691708	582	6.400269616	0.004571205	0.083420944	1.26753729	0.047853119	0.749588351	-1.021471369	-1.450311272	0.048389999	0.208343952	0.002845675	0.432237174	-1.301539501	0.184632769	0.698427645	-2.570345667	0.000497391	0.133908122	-1.974850295	0.005572565	0.267075286	-1.162669462	0.425736378	0.844706233	1.196307676	0.345691541	0.80596924	1.390910402	0.097043301	0.59341401	-1.191199288	0.35069283	0.808398935	-1.064102191	0.742548002	0.949172374	2.581368444	0.000401585	0.124665314	1.119440687	0.670668883	0.930697873	3.074924252
TRINITY_DN11139_c0_g2	2	NA	NA	NA	3.848422795	583	7.43095357	0.002517595	0.065057995	1.205793232	0.080739302	0.790183997	1.028445539	-1.393958114	0.072114055	0.258296722	0.000824354	0.339288924	-1.253745048	0.212716058	0.723011022	-2.535814527	0.000278698	0.114359163	-2.022591859	0.002557776	0.215643858	-1.051181954	0.771774336	0.955694648	1.342144684	0.102369318	0.602324422	1.410838271	0.063066828	0.52939419	-1.322949328	0.115831112	0.621998472	-1.109205146	0.554512342	0.895069635	2.572607971	0.000193572	0.10190448	1.192700315	0.472000549	0.863821202	3.403429986
TRINITY_DN12710_c0_g1	5	TBL1X	MOUSE	F-box-like/WD repeat-containing protein TBL1X;	3.746011636	584	5.910389389	0.006208384	0.095669873	1.050063349	0.495700123	0.953542944	1.01003816	-1.266712503	0.062125318	0.239197922	0.001923722	0.417319886	-1.108026989	0.421555132	0.842948901	-1.806034437	0.000600296	0.143924834	-1.629955277	0.002933026	0.223584086	-1.120603964	0.368769608	0.817954352	1.136861855	0.305617012	0.784451584	1.273971901	0.069389998	0.54386399	-1.20585513	0.14277194	0.655904223	-1.219542531	0.133334544	0.644298472	1.702701767	0.001179532	0.174042804	-1.011350784	0.948432463	0.990530883	2.053211661
TRINITY_DN2361_c0_g3	3	FABG	THEMA	3-oxoacyl-[acyl-carrier-protein] reductase FabG;	2.900985518	585	6.076272323	0.005587108	0.092116065	1.227948825	0.122796569	0.826215651	-1.172881382	-1.421243514	0.042071658	0.193062259	0.003045454	0.432238974	-1.28064771	0.27583527	0.766395935	-2.719250946	0.001148188	0.172943413	-2.123340342	0.007836504	0.291680788	-1.526676441	0.073095583	0.550997579	1.147778814	0.511640908	0.879591478	1.752286875	0.021741939	0.39266008	-1.122405503	0.582976729	0.904450978	-1.338033892	0.208153721	0.719104724	2.780722847	0.000659241	0.147999046	-1.192112733	0.565452324	0.898558163	3.121098625
TRINITY_DN859_c0_g1	8	ENTP5	AILME	Ectonucleoside triphosphate diphosphohydrolase 5;	5.655484	586	7.048060551	0.003120185	0.070857609	1.068797	0.2162094	0.8879813	1.267543	-1.354639	0.003941429	0.05166308	0.005086647	0.4572658	1.172703	0.09913891	0.5968526	-1.447129	0.001676655	0.1905237	-1.697053	0.000125728	0.09083295	1.011378	0.9000867	0.9825339	-1.000409	0.9964132	0.9995603	-1.011791	0.896468	0.9817461	-1.007217	0.9361298	0.988912	-1.167879	0.1045085	0.6050565	1.436173	0.001985508	0.2008336	-1.15951	0.2587962	0.7545856	1.446538
TRINITY_DN5655_c0_g1	6	AKCL2	PIG	1,5-anhydro-D-fructose reductase;	4.690862	587	8.956604018	0.001148902	0.048251769	1.091254	0.3422355	0.9186227	1.812127	-1.704802	0.001017905	0.02405251	0.003320449	0.432239	1.416494	0.04288148	0.4778664	-1.92966	0.001938387	0.1996024	-2.733352	6.78449E-05	0.08068255	1.359843	0.06944143	0.5439729	1.203155	0.2560802	0.7527052	-1.130231	0.4389845	0.850196	-1.197016	0.2652247	0.7582348	-1.246883	0.1736919	0.6876545	1.939557	0.001616166	0.1887958	-1.04166	0.8535363	0.9728498	2.32168
TRINITY_DN64_c0_g2	2	TM11D	RAT	Transmembrane protease serine 11D;	8.747085	588	6.19725055	0.00517961	0.088491191	1.117411	0.2628235	0.8952647	1.648257	-1.578103	0.005888168	0.06584561	0.0080792	0.4953174	1.504468	0.02892328	0.4256481	-1.673798	0.008981247	0.3034851	-2.518176	0.000184649	0.1001175	1.144278	0.4213016	0.8427995	1.107789	0.544544	0.8918595	-1.032938	0.8446746	0.9710182	-1.003591	0.9826983	0.9966378	-1.319497	0.1127542	0.61822	1.847581	0.003298083	0.2289597	-1.314776	0.2571864	0.7534544	1.854216
TRINITY_DN5290_c1_g1	5	ST14	BOVIN	Suppressor of tumorigenicity 14 protein homolog;	7.85180068	589	8.665570797	0.001323842	0.050281558	1.140399688	0.162261419	0.862096862	1.773241542	-1.658140274	0.00143413	0.029016819	0.003359202	0.432238974	1.523009805	0.018124162	0.373665247	-1.782723803	0.002907849	0.223387957	-2.715105832	5.13739E-05	0.079979228	1.245121771	0.173274308	0.687232547	1.149765901	0.380598142	0.823945915	-1.082935031	0.607940921	0.911800742	-1.041542786	0.792292446	0.960362585	-1.273995775	0.135478538	0.647166309	1.967960478	0.001031901	0.166484771	-1.223181412	0.366486168	0.816718347	2.049715039
TRINITY_DN1580_c0_g1	5	DERP3	DERPT	Mite allergen Der p 3;	8.099596269	590	6.213347199	0.005128052	0.088181501	1.101335612	0.351555498	0.921190161	1.738494059	-1.531519494	0.006027305	0.066751521	0.00770938	0.487478296	1.428424881	0.062180939	0.52740122	-1.74734392	0.00779525	0.29143033	-2.495949531	0.000314933	0.116968149	1.381549615	0.083576779	0.570207628	1.295109669	0.161825955	0.675758518	-1.066743341	0.712072688	0.941806457	-1.17890368	0.354325388	0.810376756	-1.218903275	0.268990601	0.761083814	1.919581763	0.003178918	0.226038818	-1.033929485	0.892731758	0.981079596	2.263002005
TRINITY_DN3679_c0_g1	11	NA	NA	NA	6.162191069	591	6.593024784	0.004069567	0.0797684	1.104250902	0.254296215	0.895264718	1.743901329	-1.542114701	0.001461472	0.029331873	0.033495648	0.555185038	1.703119402	0.003387351	0.230484717	-1.314719229	0.088036564	0.577638779	-2.239123827	0.000216433	0.107461837	1.157929301	0.327451195	0.796678261	-1.037238028	0.805382777	0.963378418	-1.201048305	0.226033872	0.732900616	1.160389843	0.320702922	0.792582288	-1.267532589	0.124494569	0.63325224	1.470816532	0.023418103	0.400605821	-1.470831942	0.082974722	0.569322831	1.267519309
TRINITY_DN10234_c0_g1	1	NA	NA	NA	1.503938066	592	8.84331927	0.00121357	0.049144154	1.149879286	0.208364639	0.883149303	2.11386951	-1.76918009	0.000839867	0.021853091	0.005060031	0.457265849	2.030416683	0.002414551	0.211955072	-1.644305061	0.033552153	0.44579316	-3.338624429	8.45559E-05	0.082630714	1.243939139	0.271100134	0.762493045	1.110494678	0.587803962	0.905767427	-1.120166682	0.552828047	0.894555864	1.107680829	0.598245508	0.90900341	-1.473572138	0.058630451	0.520004591	2.022616354	0.004334607	0.247471604	-1.632247607	0.087425247	0.576635366	1.825992019
TRINITY_DN10836_c1_g3	1	CNTP1	MOUSE	Contactin-associated protein 1;	4.319084004	593	6.071043507	0.005605548	0.092151632	1.040925342	0.670371799	0.973595665	1.720933076	-1.799861365	0.001511369	0.029958727	0.055468501	0.589460266	1.423198036	0.049196388	0.496239652	-1.694224257	0.01006354	0.314380749	-2.411216635	0.000309603	0.116968149	1.156174996	0.386555981	0.826529494	-1.111074633	0.529797696	0.8864629	-1.284596709	0.147676509	0.661074097	-1.031752947	0.848896305	0.971789225	-1.27004024	0.162456132	0.676215721	1.477923467	0.040616999	0.470365518	-1.230953828	0.377491141	0.822103413	1.524851893
TRINITY_DN1934_c0_g1	8	C1QT3	MOUSE	Complement C1q tumor necrosis factor-related protein 3;	6.384578914	594	6.939636217	0.003320481	0.072071972	-1.006646766	0.92414625	0.994281243	1.444934871	-1.383505146	0.005591352	0.063660152	0.003367471	0.432238974	1.445304958	0.00965294	0.310278461	-1.422998165	0.013011078	0.337804272	-2.056666302	0.000102601	0.084666221	1.044134084	0.720221642	0.9433804	1.074214608	0.559341811	0.896607796	1.028809063	0.813331428	0.964750694	-1.040497786	0.741874635	0.948912026	-1.440271544	0.009535102	0.308206021	1.469109725	0.008392653	0.298562779	-1.384213943	0.076150952	0.556655789	1.528605417
TRINITY_DN6519_c2_g1	1	NA	NA	NA	3.319512	595	21.31507388	1.92678E-05	0.016184879	-1.008102	0.9313372	0.994741	3.248487	-2.98649	1.99986E-06	0.002783223	0.09401117	0.6431001	1.75775	0.003586916	0.2344534	-2.185908	0.000853254	0.1590812	-3.84228	6.43891E-06	0.0559568	2.010223	0.000929866	0.1627528	-1.256056	0.195455	0.7080978	-2.524953	0.000103305	0.08466622	-1.268064	0.1691598	0.6828634	-1.108802	0.5129366	0.8802001	1.372403	0.09427887	0.5889835	1.143634	0.5595319	0.8966577	1.740295
TRINITY_DN5049_c4_g2	2	NA	NA	NA	3.339621384	596	10.50204841	0.000570732	0.038765875	-1.004238399	0.973863556	0.99762382	2.957674017	-2.931394405	8.4415E-05	0.008381148	0.091868144	0.639854627	1.571198902	0.055336709	0.51329617	-2.502893226	0.002742887	0.219197164	-3.932543088	0.000106982	0.085364753	1.899307096	0.012441595	0.333894945	-1.160795939	0.521114689	0.883184517	-2.204707964	0.003657137	0.235691442	-1.382039043	0.171546858	0.685589192	-1.143289693	0.536029836	0.888709425	1.560149192	0.08631918	0.574843838	1.208826644	0.547626632	0.892807694	2.156187097
TRINITY_DN21660_c0_g3	5	NA	NA	NA	3.011985024	597	32.94353833	2.03294E-06	0.011504933	1.062583896	0.455532105	0.947395965	3.290784438	-3.466415862	2.33255E-07	0.002087309	0.014839423	0.511227176	1.479979899	0.011816095	0.328937417	-2.742804549	2.23496E-05	0.073435589	-4.0592956	7.88633E-07	0.027793149	2.110874383	0.000129735	0.091775341	-1.331272714	0.067691314	0.540293823	-2.810149469	9.21775E-06	0.055956801	-1.347974173	0.048880609	0.495249123	1.058095826	0.67016807	0.930477323	1.528432483	0.014986413	0.352254532	1.426285846	0.084798672	0.572531909	2.060287512
TRINITY_DN2932_c0_g1	8	UB2WB	DANRE	Probable ubiquitin-conjugating enzyme E2 W-B;	4.277594372	598	8.728003957	0.001283822	0.050148079	1.068030113	0.22768209	0.890378163	1.516243133	-1.327330939	0.000404369	0.015544074	0.028350118	0.544338448	1.203798886	0.068459871	0.542004408	-1.317771623	0.013314891	0.340126963	-1.586332012	0.000539222	0.139447537	1.438813616	0.001982129	0.200777161	1.134097943	0.199384728	0.711862879	-1.268685499	0.02334115	0.400436387	-1.136048678	0.18986977	0.703191254	1.052091861	0.587692192	0.905767427	1.315508847	0.01381015	0.343666778	1.195227568	0.195211984	0.707872761	1.494482088
TRINITY_DN5884_c0_g3	1	NA	NA	NA	3.590132	599	10.12487585	0.000671859	0.041247492	1.027879	0.7862144	0.9839827	2.207529	-1.642503	0.000400044	0.01554233	0.003373659	0.432239	2.540399	0.000212207	0.1067494	-1.246927	0.2754313	0.7659956	-3.167691	7.54112E-05	0.08068255	1.167898	0.4119018	0.838622	1.020317	0.9136653	0.9850883	-1.144642	0.4674269	0.86206	1.229086	0.2794389	0.7688241	-1.769762	0.007910699	0.2927062	1.563717	0.03627081	0.4558809	-2.175189	0.00989915	0.3128605	1.27226
TRINITY_DN10252_c1_g1	8	NA	NA	NA	5.034628194	600	5.908526403	0.006215807	0.095669873	-1.074168381	0.349023942	0.920364792	1.608330963	-1.336945573	0.002488172	0.039087266	0.046975235	0.584331201	1.69350431	0.001736134	0.192808774	-1.103893162	0.473747394	0.864635625	-1.869447828	0.000732861	0.153676669	1.142485802	0.326398888	0.795938769	-1.006757767	0.959811897	0.992388651	-1.150206455	0.301838172	0.782199788	1.029371442	0.827180019	0.967601429	-1.440002941	0.015956782	0.359774566	1.128688681	0.383386455	0.825118733	-1.482297904	0.053560623	0.508232771	1.096483383
TRINITY_DN15347_c0_g1	10	CNTP1	HUMAN	Contactin-associated protein 1;	5.430806893	601	9.691810594	0.000815003	0.043512341	1.074514178	0.437281585	0.944751926	2.159627606	-1.561871975	0.000246164	0.012400102	0.01441305	0.50779172	2.403384387	0.000153824	0.096279722	-1.078582446	0.651144325	0.924876029	-2.59224821	0.000120804	0.089888964	1.242479045	0.19621037	0.709045442	-1.047269961	0.777552463	0.956814256	-1.30121098	0.122133944	0.629854448	1.325740848	0.101017885	0.600034862	-1.459067975	0.034325581	0.448673764	1.365379377	0.081639957	0.567288269	-1.934346013	0.01261848	0.335185078	1.029899154
TRINITY_DN11233_c0_g1	11	NA	NA	NA	4.680099505	602	6.537287806	0.004207691	0.080447216	1.0486291	0.522037546	0.957561734	1.589780724	-1.473936303	0.001703043	0.032126492	0.02278696	0.530387015	1.639848401	0.002491124	0.214261315	-1.22641847	0.151631386	0.665654476	-2.011140366	0.000286755	0.114552026	1.045663714	0.734356669	0.94727698	-1.114247124	0.418511363	0.841536975	-1.165127786	0.256384846	0.752979203	1.17997663	0.220648635	0.729336067	-1.329040627	0.046974636	0.489740977	1.298764971	0.072867406	0.550460071	-1.56823688	0.029218984	0.426683239	1.100670079
TRINITY_DN17246_c2_g1	1	NA	NA	NA	2.733264355	603	7.253882128	0.002777545	0.067786316	1.00872755	0.94060966	0.994815479	2.474375327	-1.773667242	0.000376498	0.015111333	0.246967303	0.751098321	2.264797614	0.001896931	0.197939424	-1.15075178	0.536106909	0.888773205	-2.606219885	0.001090424	0.169877351	1.524156663	0.06765794	0.540226451	-1.104834071	0.649790757	0.924569151	-1.683940211	0.029038109	0.426288405	1.135565737	0.558709403	0.896514053	-1.308541527	0.212702392	0.723008396	1.182760676	0.46057273	0.859133874	-1.485934923	0.202232249	0.714338905	1.041560728
TRINITY_DN17726_c0_g1	5	COAA1	BOVIN	Collagen alpha-1(X) chain;	4.069781312	604	11.49290081	0.000379581	0.034159466	1.176152024	0.141660613	0.845778454	2.428497696	-2.535657214	6.65514E-05	0.007509213	0.046585019	0.583609869	1.796584105	0.007130931	0.284203359	-1.992313115	0.005238071	0.261610746	-3.579358073	4.10292E-05	0.07925688	1.294605048	0.177412743	0.691495825	-1.328880093	0.147877036	0.661188339	-1.720374876	0.011604529	0.326854009	1.1462419	0.462871895	0.860121703	-1.210692848	0.305418306	0.784402151	1.718494229	0.01762185	0.370772275	-1.387746871	0.221172241	0.729759822	1.499242201
TRINITY_DN1654_c0_g2	2	C1QT3	MOUSE	Complement C1q tumor necrosis factor-related protein 3;	3.818411523	605	26.26719334	6.62898E-06	0.011848139	1.120409611	0.125845231	0.826555109	2.587233182	-2.489100423	9.11991E-07	0.002293861	0.007262228	0.480592772	1.77807525	0.000465978	0.130899726	-1.993716077	0.000268647	0.112136783	-3.544977213	8.18517E-07	0.027793149	1.512441514	0.005259414	0.261875637	-1.201118769	0.163579994	0.677509581	-1.81662189	0.000384419	0.122844064	-1.001286693	0.99173364	0.998689511	-1.17714508	0.194466444	0.707217923	1.657749528	0.002376482	0.211450103	-1.175632402	0.35984779	0.813482462	1.659882543
TRINITY_DN733_c1_g1	7	CNTP2	HUMAN	Contactin-associated protein-like 2;	7.69871	606	10.15928593	0.000661807	0.041247492	-1.055307	0.4707674	0.9517515	1.96856	-1.679231	9.08291E-05	0.008569255	0.1603682	0.6996776	1.737038	0.000964152	0.1650897	-1.25365	0.09973383	0.5982224	-2.177638	8.29062E-05	0.08228198	1.328548	0.04176669	0.4740048	-1.142605	0.309738	0.786973	-1.518006	0.005911889	0.2708764	1.004627	0.9709362	0.9945326	-1.301449	0.05586183	0.5145822	1.102263	0.4599255	0.8588643	-1.307471	0.1547207	0.6686544	1.097186
TRINITY_DN10836_c0_g5	1	NA	NA	NA	4.202842999	607	10.90454086	0.000481914	0.036994333	-1.049636596	0.515308927	0.956356395	1.961622405	-1.784250083	6.48134E-05	0.007483592	0.136137785	0.678892068	1.659537767	0.001939148	0.199605165	-1.369633317	0.037444809	0.459820455	-2.272958216	7.03331E-05	0.080682552	1.299534939	0.06339112	0.530188865	-1.184927357	0.219166935	0.728352225	-1.5398545	0.006226365	0.274303388	-1.015336735	0.906832507	0.983883826	-1.296609739	0.063341487	0.530096934	1.13841992	0.355288171	0.810897845	-1.277024355	0.19843355	0.711087585	1.155879564
TRINITY_DN2043_c0_g1	1	NA	NA	NA	4.347586044	608	5.886152848	0.006305762	0.096318176	-1.051939873	0.536271113	0.960604196	1.688713651	-1.630632538	0.001092134	0.024942584	0.232052514	0.741252854	1.495278749	0.014672037	0.34998992	-1.322777845	0.081903314	0.567791532	-1.977921602	0.000733749	0.153676669	1.169590313	0.288332246	0.774072659	-1.190335214	0.245339754	0.745831961	-1.392204536	0.037831706	0.461174826	-1.003923594	0.978197365	0.995956086	-1.283479864	0.100458882	0.59930989	1.106921874	0.501893421	0.875642931	-1.278463692	0.238978809	0.741529308	1.111264986
TRINITY_DN3286_c2_g1	3	NA	NA	NA	2.266951242	609	7.203418856	0.002857295	0.068153924	1.09270392	0.397245287	0.933899782	2.004506204	-2.116167604	0.000434971	0.015926248	0.179003412	0.710759399	1.673970173	0.014240143	0.347582844	-1.547624124	0.0434066	0.47908104	-2.590676623	0.000405987	0.12546509	1.134271532	0.495728868	0.873204171	-1.443534699	0.068227816	0.541611344	-1.637360315	0.019191119	0.380021314	1.215532685	0.295410203	0.77829794	-1.214126789	0.298177734	0.779983878	1.303181495	0.191767799	0.704687111	-1.475810796	0.148833639	0.662381263	1.072107325
TRINITY_DN6367_c0_g1	4	CLC10	MOUSE	C-type lectin domain family 10 member A;	9.677898	610	6.844417289	0.003508882	0.074312225	1.339671	0.009067825	0.5377847	1.4886	-1.233184	0.03618034	0.1793724	0.005257777	0.4572658	1.25347	0.1874389	0.7007907	-1.571577	0.01685516	0.36536	-1.969924	0.001824899	0.1954084	1.433554	0.04448251	0.4825589	1.538359	0.02174856	0.3926601	1.073108	0.6680661	0.9300126	-1.04769	0.775433	0.9564407	1.091609	0.5928024	0.907218	2.307599	0.000309946	0.1169681	1.143668	0.5643774	0.8982104	2.417649
TRINITY_DN1580_c0_g2	5	FA9	PIG	Coagulation factor IX;	3.364406937	611	12.48686002	0.000259032	0.03016336	1.30968219	0.010606194	0.557373943	1.728614672	-1.275699995	0.003350115	0.047162043	0.000278926	0.255028525	1.323609926	0.101935429	0.601746616	-1.84350877	0.003922831	0.240197881	-2.440086506	0.000251007	0.11149653	1.769651794	0.003976995	0.240573015	1.958151524	0.001239621	0.176481372	1.106517978	0.518931153	0.882368017	-1.290348975	0.143391768	0.656526206	1.036145212	0.823307916	0.966876076	2.797591642	4.89486E-05	0.079979228	1.336988912	0.223757169	0.731575493	3.609869508
TRINITY_DN572_c4_g1	3	NA	NA	NA	2.235126	612	10.68406851	0.000528377	0.038213655	1.338001	0.009641959	0.5490277	1.862008	-1.359956	0.002007114	0.03519367	0.001846805	0.4142084	1.177841	0.355304	0.8108978	-1.734488	0.009011019	0.3037076	-2.042951	0.002031525	0.2020695	2.164472	0.0006268	0.1463743	1.746238	0.00688468	0.2818695	-1.239505	0.2127073	0.7230084	-1.324515	0.1260212	0.6354097	1.387422	0.07086773	0.5465206	2.286746	0.000519496	0.1367423	1.837661	0.02709037	0.417653	3.02883
TRINITY_DN27721_c0_g1	2	NA	NA	NA	1.340201786	613	13.82277746	0.000160814	0.027930307	1.205493751	0.059920581	0.75872677	1.889274327	-1.493192267	0.00116661	0.025723548	0.000143468	0.233916432	1.361244182	0.072603403	0.549780578	-2.179465304	0.000759961	0.155450111	-2.966784465	4.49568E-05	0.07925688	1.756055661	0.004587262	0.251737801	1.846773008	0.002386512	0.211536803	1.051659722	0.746112617	0.949897346	-1.436449215	0.048380178	0.493816502	-1.113494395	0.501983745	0.875660769	2.802032717	4.89533E-05	0.079979228	1.290037221	0.282424678	0.770590271	4.024977696
TRINITY_DN243_c0_g1	4	ANK1	HUMAN	Ankyrin-1;	4.156941357	614	8.282803842	0.001603764	0.053704728	1.123468608	0.151819233	0.852960852	1.519361991	-1.449302033	0.004939117	0.05881472	0.001848083	0.414208368	1.011235072	0.934892651	0.988698812	-1.858075834	0.000912717	0.162048346	-1.87895145	0.000926535	0.162724057	1.575112182	0.00526681	0.261891917	1.344023584	0.047757983	0.492123514	-1.171937904	0.24879294	0.748508849	-1.399852537	0.02759303	0.419339435	1.112697412	0.43355298	0.847943132	1.783972009	0.001350928	0.180418672	1.557612296	0.037553333	0.460175926	2.497297742
TRINITY_DN950_c0_g1	2	SOAT	BOVIN	Solute carrier family 10 member 6;	6.557387	615	6.522306054	0.004245748	0.080681149	1.304484	0.02907307	0.7059834	1.840738	-1.564997	0.005284538	0.06144546	0.0202079	0.5201821	1.3848	0.1056817	0.6070568	-1.734037	0.01312669	0.3391247	-2.401295	0.000804397	0.1568626	1.563447	0.03236201	0.440922	1.303237	0.1809229	0.6948749	-1.199665	0.3418535	0.8040414	-1.047499	0.8048751	0.9632795	1.07781	0.6900954	0.9362175	2.157386	0.001723554	0.1922486	1.129005	0.6497553	0.9245692	2.25986
TRINITY_DN4895_c0_g1	4	MIB1	HUMAN	E3 ubiquitin-protein ligase MIB1;	6.362587471	616	7.490139739	0.002437136	0.064300049	1.243925247	0.031624477	0.711989043	1.850882227	-1.336946459	0.001634483	0.031355761	0.029175972	0.544338448	1.636384485	0.008600548	0.300422536	-1.311103689	0.11261989	0.618068111	-2.145469735	0.000604402	0.14427253	1.565879007	0.013742659	0.343464057	1.357649906	0.074992274	0.554408918	-1.153374666	0.373783375	0.820269771	1.041585811	0.796350391	0.961455237	-1.003302966	0.983274946	0.996741686	1.854043367	0.002350608	0.210527052	-1.045026134	0.84385845	0.970843159	1.780019801
TRINITY_DN3229_c1_g1	8	NA	NA	NA	5.100059357	617	8.01506343	0.001841124	0.05736826	1.284183995	0.003235198	0.425198589	1.585830658	-1.265716346	0.001805964	0.033345155	0.132008405	0.675941678	1.337182891	0.032826275	0.443171307	-1.203803109	0.158497966	0.672642015	-1.609704922	0.002917091	0.223431973	1.485889176	0.006212237	0.274170087	1.19162469	0.169177181	0.682880954	-1.246943932	0.087697085	0.577060348	1.099335871	0.439192978	0.850350268	1.221591513	0.117947338	0.624789156	1.576976977	0.003204127	0.226543944	1.111208635	0.54214117	0.890969597	1.434481506
TRINITY_DN6651_c0_g1	7	PP16B	BOVIN	Protein phosphatase 1 regulatory inhibitor subunit 16B;	4.5664	618	7.656432409	0.00222669	0.062229118	1.199255	0.004134909	0.4656813	1.346879	-1.325435	0.002684027	0.04096988	0.07427171	0.616312	1.081079	0.411598	0.8385192	-1.34372	0.008870982	0.3025878	-1.452667	0.00243539	0.2125832	1.266022	0.02222867	0.3950206	1.030197	0.7474326	0.9501969	-1.228912	0.04056462	0.4702201	1.020878	0.8205046	0.9661567	1.195523	0.07147813	0.5478914	1.413199	0.003231515	0.227062	1.171073	0.2396828	0.7419837	1.384297
TRINITY_DN1449_c0_g1	8	NA	NA	NA	5.332891087	619	7.295031165	0.002714439	0.06733285	1.100257583	0.257063312	0.895264718	1.544554848	-1.201843974	0.008573091	0.082024114	0.00218803	0.419354947	1.441606345	0.023629549	0.401702711	-1.437000258	0.028947922	0.42572627	-2.07158869	0.000421483	0.127925484	1.376930102	0.042103536	0.474847334	1.536611221	0.010618608	0.319304191	1.115968936	0.446421089	0.853385453	-1.165559141	0.29565369	0.778463354	-1.220307008	0.178975131	0.692985269	1.894464762	0.000937867	0.16338763	-1.046971333	0.820343103	0.966135062	2.208110721
TRINITY_DN133_c0_g2	3	NA	NA	NA	5.766335059	620	6.558762908	0.004153833	0.080274648	1.179797871	0.033438103	0.722477185	1.410746075	-1.168393783	0.014341627	0.110163358	0.006679552	0.4794397	1.247642469	0.091024906	0.583278336	-1.346177042	0.032280222	0.440826067	-1.679547648	0.001579494	0.187417166	1.365269267	0.023228394	0.399954568	1.3911455	0.018329182	0.374773691	1.018953208	0.876999448	0.977884599	-1.076614005	0.546769831	0.89250937	1.016408153	0.893256544	0.981186573	1.739461056	0.000788983	0.156409208	1.094279252	0.60298025	0.910622251	1.872728134
TRINITY_DN5378_c0_g1	11	NA	NA	NA	2.825621518	621	9.54608129	0.000871015	0.044609544	1.16332829	0.075010088	0.782535893	1.653624331	-1.110571428	0.001562472	0.030517407	0.002269174	0.419354947	1.496974807	0.014809733	0.350509301	-1.304854275	0.098833594	0.596426731	-1.953333977	0.000893755	0.1606771	1.64479857	0.004692854	0.253245324	1.749467481	0.002128073	0.20415761	1.063636309	0.6621318	0.928340363	-1.167937893	0.304506928	0.783814459	-1.062971255	0.669339679	0.930340983	1.954556091	0.000655738	0.147700978	1.098748331	0.648580416	0.924112533	2.282800123
TRINITY_DN23958_c0_g2	1	NA	NA	NA	2.844954936	622	7.290605301	0.002721145	0.06733285	1.20981444	0.04675438	0.745548357	1.528070172	-1.067147115	0.009912086	0.089037174	0.003928343	0.442417413	1.435890626	0.04000501	0.468812246	-1.310104056	0.124870194	0.634007474	-1.881166132	0.002756866	0.219439408	1.523845518	0.021197366	0.39014413	1.75792564	0.003765215	0.236375809	1.153611451	0.364723897	0.815713127	-1.113413614	0.515026158	0.880994986	-1.049148455	0.762263283	0.953830691	2.068472562	0.00070669	0.152226277	1.061254591	0.794551462	0.961019028	2.303065511
TRINITY_DN6187_c0_g1	1	LIP1	CAEEL	Lipase ZK262.3;	2.041899	623	8.956711602	0.001148843	0.048251769	1.556472	0.01036727	0.5566037	1.213025	-2.835536	0.001466384	0.0293757	0.01098849	0.5024735	-1.504892	0.1223259	0.63021	-5.022118	0.00013533	0.09277517	-3.337194	0.001128581	0.1719473	-1.280531	0.3074202	0.7853756	-1.319816	0.2540803	0.7517586	-1.030679	0.9003379	0.9825339	-1.058493	0.8034118	0.9629505	1.110266	0.6716791	0.9310629	3.594887	0.000531769	0.1385271	1.17521	0.6342687	0.9199011	3.805164
TRINITY_DN14016_c0_g1	12	NA	NA	NA	8.460787736	624	7.623874254	0.002266163	0.062336422	1.120869295	0.18322974	0.875389813	1.159614255	-1.760580495	0.001321573	0.02751359	0.013495776	0.502473495	-1.166072191	0.294319681	0.777732679	-2.24473815	0.00011078	0.086176751	-1.925042178	0.000839913	0.158499118	-1.122802463	0.42038169	0.842474167	-1.190782762	0.239175863	0.741606794	-1.060545199	0.679223544	0.933552986	-1.116083714	0.445116939	0.852863265	-1.074668922	0.611969237	0.913007201	1.689026166	0.003394239	0.230484717	1.038537257	0.850836975	0.972240556	1.885094597
TRINITY_DN2364_c1_g3	4	CEL2A	BOVIN	Chymotrypsin-like elastase family member 2A;	4.887831924	625	6.072731446	0.005599588	0.092151632	1.204281057	0.151871518	0.852960852	1.388584863	-1.993525084	0.008998344	0.084696681	0.007592017	0.482754192	1.066257761	0.763941039	0.954145649	-2.752914108	0.000833834	0.158499118	-2.935316033	0.000535759	0.139002571	-1.102399625	0.645227329	0.922907204	-1.039628846	0.85495314	0.973035664	1.060378065	0.78228077	0.957951332	-1.088536938	0.685434796	0.935081981	-1.279512205	0.257764189	0.753761365	2.432602615	0.001832314	0.195754981	-1.175442156	0.589458603	0.906391852	2.647977802
TRINITY_DN7213_c0_g1	2	PEPT1	DROME	Peptide transporter family 1;	1.510952	626	6.991283726	0.003223251	0.071490673	1.218488	0.1112538	0.8237609	1.789513	-2.515145	0.000688342	0.01964351	0.1556203	0.6938699	1.124324	0.5660406	0.8986366	-2.473121	0.001482462	0.1837302	-2.78059	0.000582124	0.1426788	1.132439	0.5318441	0.8873099	-1.429374	0.09849355	0.5958307	-1.618679	0.03227606	0.4408261	1.012543	0.9491552	0.9906115	1.019851	0.9215032	0.9864876	1.751915	0.02302957	0.399097	1.007218	0.9795712	0.9961577	1.730213
TRINITY_DN6821_c0_g1	4	SECA	CALS8	Protein translocase subunit SecA {ECO:0000255|HAMAP-Rule:MF_01382};	5.101752	627	10.70343814	0.000524091	0.038213655	1.078319	0.3274987	0.9176092	1.591346	-2.040791	0.000111323	0.009256485	0.02709974	0.5443384	1.123656	0.3800855	0.82377	-2.084155	0.000163629	0.0965405	-2.341874	5.27863E-05	0.07997923	1.104327	0.4489149	0.8543995	-1.255747	0.1026482	0.6028553	-1.386755	0.02541112	0.4098787	-1.09165	0.5003526	0.8751454	-1.110758	0.4234303	0.8436898	1.520353	0.008892354	0.3025878	-1.017504	0.9244364	0.9867867	1.659693
TRINITY_DN868_c16_g1	1	NA	NA	NA	3.143873	628	6.790877475	0.003620302	0.075532508	1.231912	0.05046436	0.7520486	1.549614	-1.932786	0.002003619	0.03518691	0.03666976	0.5604951	1.083178	0.6429119	0.9220889	-2.169418	0.001229982	0.176335	-2.349867	0.000601043	0.1439768	1.147	0.4190235	0.8418028	-1.111222	0.5385222	0.8897104	-1.274571	0.1694622	0.6833728	-1.034084	0.8400691	0.9699926	1.024018	0.8882662	0.9802529	1.887934	0.00408543	0.2426866	1.058921	0.8101737	0.9640881	1.952282
TRINITY_DN686_c0_g1	12	PRG4	HUMAN	Proteoglycan 4;	6.132602	629	11.69327901	0.000350715	0.033466297	1.089617	0.5535312	0.9626558	2.273599	-4.493081	4.97252E-05	0.00662135	0.07462681	0.617152	1.0929	0.7206375	0.943576	-4.363493	8.79326E-05	0.08277871	-4.768862	6.58859E-05	0.08068255	1.052696	0.8342655	0.9687762	-2.034887	0.01350409	0.3418128	-2.142117	0.008544953	0.2999681	-1.168776	0.5285525	0.8859618	-1.213414	0.4356564	0.8487009	1.834689	0.03283848	0.4432003	-1.038192	0.9141895	0.9851794	2.144341
TRINITY_DN4841_c2_g1	8	ERN2	MOUSE	Serine/threonine-protein kinase/endoribonuclease IRE2;	3.851469825	630	7.154999846	0.002936345	0.068935528	1.064475391	0.43787046	0.944751926	1.50563832	-1.781216083	0.000921054	0.022836702	0.03217968	0.548013768	1.128910312	0.393379116	0.829483773	-1.889491122	0.000920782	0.162524286	-2.133066011	0.000265321	0.112136783	1.127366878	0.394767829	0.830349467	-1.115238364	0.441530567	0.85146994	-1.257282792	0.119064825	0.625780342	-1.119417356	0.41962559	0.842005325	-1.120949907	0.417094132	0.840997869	1.513509387	0.013613912	0.342769251	-1.001369061	0.994422481	0.999152435	1.694248676
TRINITY_DN6820_c0_g1	1	SLIT1	HUMAN	Slit homolog 1 protein;	4.120496	631	9.948205818	0.000726375	0.041712914	-1.090102	0.2574704	0.8952647	1.369427	-1.742522	0.000933762	0.02300405	0.002067986	0.4193549	1.284101	0.06949111	0.5440251	-1.868554	0.000585529	0.142907	-2.399412	3.6339E-05	0.07925688	-1.193163	0.1926857	0.7054526	-1.186621	0.2028552	0.7147224	1.005513	0.9664568	0.9936301	-1.1001	0.4597247	0.858718	-1.685509	0.001571449	0.1874172	1.431402	0.01928283	0.380654	-1.532142	0.03305023	0.4440455	1.574685
TRINITY_DN33742_c0_g1	5	NA	NA	NA	5.656887529	632	6.553812043	0.004166178	0.080274648	-1.008690589	0.947785154	0.995231102	1.744236252	-2.199266936	0.004142756	0.053132904	0.006839276	0.479769723	1.503345229	0.093885283	0.588612671	-2.485627432	0.002238191	0.207010952	-3.736756142	0.000148999	0.094980533	-1.086740998	0.715276857	0.942459076	-1.115615522	0.635345558	0.920351392	-1.02656983	0.908320573	0.98411629	-1.118588128	0.622390595	0.916293357	-1.827489881	0.019345649	0.380877143	1.99182546	0.012170233	0.33169167	-1.633746895	0.144746547	0.657834647	2.228032312
TRINITY_DN2729_c0_g2	6	NA	NA	NA	4.345584907	633	9.415052687	0.000925264	0.04557615	-1.016601718	0.839089096	0.986224804	1.180438113	-1.448901079	0.025661799	0.150610872	0.000233108	0.239857874	1.024143409	0.864170224	0.975126888	-2.241971829	0.000144817	0.094971835	-2.296100672	0.000124801	0.090404141	-1.064910388	0.657390544	0.927019067	1.260653991	0.116783367	0.623031165	1.342483531	0.054025202	0.509281524	-1.396373436	0.030921952	0.435343219	-1.52291413	0.010399345	0.317603156	2.024065098	0.000384073	0.122844064	-1.090620955	0.659798524	0.927722016	2.826350735
TRINITY_DN12822_c1_g2	1	NA	NA	NA	4.16504984	634	6.548794348	0.004178733	0.080324399	-1.026244642	0.811734932	0.984425554	1.212916225	-1.732277304	0.013345019	0.105552477	0.002745852	0.429956316	-1.029237554	0.876537725	0.977761879	-2.603709683	0.000411478	0.126442764	-2.529746094	0.000555974	0.140424215	-1.144037289	0.480542833	0.867374355	1.052418643	0.782680348	0.95801229	1.204006172	0.32906862	0.797660166	-1.38633998	0.097665343	0.594395086	-1.540970426	0.037119129	0.458539352	1.976566103	0.003958266	0.240349991	-1.111538618	0.686938406	0.93547267	2.740192612
TRINITY_DN6987_c0_g1	5	DFP2	ANTMY	Putative defense protein 2;	6.085101	635	9.900181014	0.00074208	0.041880352	1.096066	0.4826442	0.9535429	1.300719	-1.918304	0.01462292	0.1111175	0.000215017	0.2339164	1.215666	0.3886884	0.8274182	-3.380871	0.000194304	0.1020918	-4.11001	6.47546E-05	0.08068255	-1.378367	0.1651184	0.678931	1.195025	0.4315263	0.8471051	1.647184	0.04069043	0.4706857	-1.22341	0.3693573	0.8183148	-2.049987	0.006447985	0.2771372	3.302431	0.000220443	0.1084818	-1.675634	0.1186116	0.625396	4.040226
TRINITY_DN21855_c0_g1	2	NA	NA	NA	4.686851196	636	6.704900617	0.003808006	0.077524717	-1.068342109	0.531312201	0.959388656	1.379719241	-1.49996225	0.045236429	0.200433948	0.001150638	0.368799432	1.541320187	0.031251768	0.436301667	-1.815615879	0.008685257	0.300938607	-2.798445406	0.000187461	0.100439393	-1.214483877	0.30261783	0.782682096	1.113407224	0.558772893	0.896514053	1.352215123	0.120397319	0.627710789	-1.096078037	0.612739735	0.913251301	-2.051757813	0.001863133	0.19723656	1.844321086	0.006860045	0.28156327	-1.871908517	0.027746885	0.420013674	2.021519836
TRINITY_DN5743_c0_g1	4	ADCY8	HUMAN	Adenylate cyclase type 8 {ECO:0000305};	3.081201	637	9.022963049	0.001112899	0.048036401	1.136993	0.1888993	0.8770225	1.281448	1.690749	0.000179441	0.01057082	0.3572434	0.8034701	1.70383	0.01149595	0.3259581	1.678434	0.01089998	0.3208545	-1.015131	0.935425	0.9888079	1.629503	0.01899893	0.3790075	2.182504	0.000906069	0.1613956	1.339368	0.1119221	0.6168097	1.057299	0.7653307	0.9543792	1.011176	0.9504926	0.99089	1.374828	0.08754619	0.5769127	-1.045613	0.8635446	0.9750177	1.300321
TRINITY_DN3289_c0_g1	9	PARG1	ARATH	Poly(ADP-ribose) glycohydrolase 1;	5.587637605	638	5.962033091	0.006006689	0.094887243	-1.002339536	0.975000852	0.99762382	1.069440624	1.565160594	0.000771547	0.020750841	0.617254262	0.894716317	1.45388603	0.014268117	0.347640893	1.732414346	0.001357474	0.180624675	1.191575069	0.221717718	0.730235415	1.231237676	0.133794221	0.644965684	1.512246946	0.008240207	0.296035646	1.228233164	0.13618366	0.647685702	1.103377982	0.460202321	0.859021852	-1.070198046	0.60755739	0.911686277	-1.038256699	0.780471333	0.957653954	-1.18083296	0.380613914	0.823945915	-1.145589582
TRINITY_DN3972_c0_g1	6	PTP10	DROME	Tyrosine-protein phosphatase 10D;	6.298145005	639	6.266185126	0.004962978	0.087370058	1.11051763	0.096530817	0.807882633	1.143854244	1.33646799	0.000939992	0.023028778	0.94209006	0.984175213	1.335363727	0.015019194	0.35256428	1.464509422	0.003097462	0.225380921	1.096711999	0.401437438	0.833631131	1.309484499	0.020540271	0.386713062	1.395068846	0.006956125	0.282291168	1.065357281	0.539943079	0.89013735	1.136032367	0.228962871	0.734851209	1.114016163	0.303026209	0.783035952	1.082166723	0.458970905	0.858518915	-1.019762912	0.89290737	0.981086404	-1.049775734
TRINITY_DN13343_c0_g1	3	NA	NA	NA	-0.783905047	640	9.029053066	0.001109662	0.048036401	1.26283787	0.2627635	0.895264718	1.396311801	2.954966501	0.000254418	0.012487075	0.099678751	0.647185467	3.999657421	0.007243111	0.285183216	5.252340371	0.001423901	0.18213245	1.313197561	0.537911447	0.889605774	1.440438047	0.417554418	0.841271795	2.321318165	0.071070368	0.546823289	1.611536275	0.270125464	0.761707416	2.330217171	0.079181761	0.562708304	-1.191603616	0.686883663	0.93547267	1.029860037	0.943042396	0.989690787	-2.776695207	0.121083658	0.628506062	-2.262654233
TRINITY_DN683_c0_g1	9	BGBP	PENMO	Beta-1,3-glucan-binding protein {ECO:0000312|EMBL:AAM21213.1};	3.359741	641	9.016797353	0.001116188	0.048036401	1.267219	0.01654475	0.6411477	1.045852	1.759078	0.00030186	0.01361194	0.9915371	0.9981279	1.368444	0.0839531	0.5709332	1.788396	0.003227294	0.2269415	1.306883	0.1385816	0.6507999	1.406043	0.0568642	0.5164241	1.809576	0.003066455	0.2252385	1.286999	0.1308599	0.6413672	1.250902	0.1942664	0.7070717	1.285272	0.1475876	0.6609399	1.265716	0.1593778	0.673725	1.027476	0.908821	0.9842272	1.011843
TRINITY_DN4923_c0_g1	10	CAH2	TRIHK	Carbonic anhydrase 2;	6.404238766	642	6.897976744	0.003401415	0.073077846	1.254195063	0.123168893	0.826215651	1.040237612	2.487590563	0.000593727	0.018211648	0.834468204	0.957336681	1.758185536	0.037815476	0.461174826	2.792579711	0.001217132	0.176224717	1.5883305	0.090794415	0.582778241	1.531014495	0.100916534	0.59993796	2.305073485	0.00499603	0.257465243	1.505585671	0.110930318	0.615150259	1.40012611	0.187020269	0.700527212	1.21921909	0.420791483	0.842611649	1.155703295	0.563036056	0.897793456	-1.148379419	0.690501574	0.936272253	-1.211492705
TRINITY_DN5651_c0_g1	10	NA	NA	NA	4.955275	643	8.625098942	0.001350566	0.050659952	1.428327	0.03541931	0.7277679	1.208896	2.535782	0.000338883	0.01444459	0.5296036	0.8719352	2.358239	0.01097808	0.3215581	2.933367	0.002197447	0.2056565	1.24388	0.4673549	0.862017	1.571455	0.1391165	0.6514183	2.650003	0.005151559	0.2597055	1.686337	0.0822319	0.5684643	1.691594	0.0946907	0.589372	1.127225	0.6763104	0.9327731	1.528186	0.1523614	0.66626	-1.500672	0.3350514	0.8007753	-1.106929
TRINITY_DN1868_c0_g1	2	Y175	SYNP2	Uncharacterized protein SYNPCC7002_A0175;	4.075458524	644	5.859923687	0.006413163	0.097307291	1.361003645	0.082153281	0.792210161	-1.160886363	2.446565976	0.002654453	0.040710609	0.199253586	0.721397108	1.952739962	0.059135111	0.520929911	2.914772595	0.003662328	0.235778594	1.49265783	0.235936112	0.73982138	-1.075639894	0.819370599	0.965896387	1.768965962	0.087374663	0.576484837	1.90277036	0.055333341	0.51329617	2.058692396	0.039948542	0.46861777	-1.020281131	0.950092778	0.990835857	1.249413687	0.469297792	0.862973578	-2.100445006	0.122614087	0.630727265	-1.647726784
TRINITY_DN21867_c0_g1	3	NA	NA	NA	4.127180668	645	7.391615445	0.002572794	0.06595735	1.092929045	0.231973573	0.890378163	1.276499171	1.340876088	0.000636041	0.018867178	0.131235963	0.67502772	1.790353468	0.001010122	0.165455526	1.643534816	0.002975702	0.224107043	-1.089331026	0.548107798	0.892937285	1.220368356	0.163564661	0.677472535	1.396429196	0.02815271	0.422024979	1.144268605	0.325136242	0.795186003	1.311176766	0.067031231	0.538590938	-1.118887956	0.413769139	0.839532237	1.114041211	0.433039924	0.847698877	-1.467059891	0.065737117	0.535965416	-1.176955351
TRINITY_DN17890_c0_g1	4	CNGA	DROME	Cyclic nucleotide-gated cation channel subunit A;	-0.542084163	646	8.919066627	0.001169872	0.04850257	1.191653199	0.292931641	0.905659063	1.636533376	2.205704287	0.000169589	0.010549232	0.396310368	0.81981886	3.143797014	0.005082872	0.258316593	3.027667917	0.00560075	0.267571267	-1.038355956	0.914343461	0.985191193	1.879068117	0.093635965	0.588279731	2.629730252	0.016013789	0.360156014	1.399486388	0.322332848	0.793595358	1.482698631	0.291414105	0.77600614	-1.128389631	0.720720184	0.943576015	1.28782203	0.455701955	0.856942015	-1.673061761	0.310941634	0.787716764	-1.151322618
TRINITY_DN4765_c0_g1	4	NA	NA	NA	2.004186548	647	8.250309937	0.001630572	0.05406755	1.264089321	0.141738129	0.845778454	1.30750584	2.157165939	0.000493919	0.016813287	0.092271566	0.64052482	2.982786592	0.003732685	0.236311265	3.04632578	0.002188817	0.205492956	1.021301956	0.946087564	0.990145811	1.236370536	0.503826278	0.876367176	1.997259062	0.040408249	0.46979016	1.615421109	0.127054703	0.636610365	1.95156456	0.05360969	0.508333941	-1.236205333	0.494433252	0.872700696	1.279502024	0.406643879	0.83640517	-2.412534517	0.065206393	0.534443912	-1.525253202
TRINITY_DN16795_c0_g6	1	NA	NA	NA	-1.337733112	648	5.847983383	0.006462761	0.097661903	1.184341885	0.35237882	0.921284738	1.528777039	1.998284446	0.001462901	0.029331873	0.219666704	0.733096739	2.887340556	0.014506257	0.349079241	3.460851236	0.004200898	0.245250101	1.198629385	0.637088176	0.920752872	1.617512328	0.219247421	0.728379107	1.763907617	0.153237903	0.666968276	1.090506444	0.814158293	0.964931465	1.798579302	0.145285271	0.658291169	1.007579168	0.983797109	0.996887394	-1.090881319	0.812976137	0.964640981	-1.785050108	0.292425537	0.776549679	-1.962036561
TRINITY_DN8677_c0_g1	3	CAH2	MOUSE	Carbonic anhydrase 2;	0.9767093	649	12.03412748	0.000307314	0.030918515	1.964969	0.001313051	0.319608	1.930165	2.000669	0.000190943	0.01084484	0.5748765	0.8838878	3.338947	0.005018077	0.257863	3.211302	0.00317027	0.2259821	-1.039749	0.9122487	0.9848745	2.232312	0.03629087	0.4559268	2.405825	0.02305468	0.3992265	1.077728	0.8181765	0.9656429	2.474265	0.02419263	0.4041714	1.654213	0.1611609	0.6753165	1.853656	0.07661776	0.5576348	-1.495735	0.4302651	0.8465377	-1.334802
TRINITY_DN3022_c2_g1	3	NA	NA	NA	2.917420592	650	9.425184552	0.00092093	0.045534352	1.334243151	0.022543699	0.688703156	1.32276547	1.833124654	0.000239519	0.012266944	0.549829702	0.87528094	2.074670802	0.006716491	0.28014319	2.316352173	0.002073608	0.202682204	1.116491431	0.634704449	0.920113646	1.545996486	0.070547992	0.545904307	1.918943804	0.01138999	0.325123355	1.24123426	0.325100374	0.795143308	1.566977128	0.066705374	0.538034912	1.167674954	0.488712621	0.87059648	1.298136391	0.244412329	0.745316511	-1.341963466	0.3659388	0.816396931	-1.20709745
TRINITY_DN7704_c0_g2	1	NA	NA	NA	5.723918	651	7.540075351	0.002371586	0.063911408	1.114154	0.1407868	0.8456568	-1.035503	1.65677	0.000424344	0.01572157	0.6138797	0.8943028	1.316022	0.04470519	0.4832164	1.584344	0.002903668	0.2232536	1.203889	0.1710509	0.6850913	1.174077	0.2094373	0.7202205	1.673106	0.001279109	0.1784626	1.42504	0.01261534	0.3351851	1.136517	0.3108629	0.7877023	1.013933	0.9105112	0.9844803	1.20019	0.1647667	0.6787106	-1.1209	0.517953	0.8819754	1.056024
TRINITY_DN4910_c0_g1	5	IP6K1	MOUSE	Inositol hexakisphosphate kinase 1;	4.542271145	652	7.194418312	0.0028718	0.068153924	1.208431086	0.014844435	0.614320786	-1.044655611	1.530642396	0.00121591	0.026389791	0.706417669	0.924078403	1.251876783	0.095539395	0.590774037	1.482408536	0.007290314	0.285733	1.184148917	0.210437435	0.721037215	1.120381349	0.367083565	0.8171772	1.512886781	0.005164993	0.259705514	1.350331993	0.027648173	0.419431952	1.245492031	0.094809061	0.58964038	1.114667243	0.391054421	0.828388626	1.271099284	0.072045241	0.548533051	-1.117366674	0.532165002	0.88738902	1.02055995
TRINITY_DN10438_c1_g1	4	NA	NA	NA	3.931157877	653	6.970716698	0.003261566	0.071911211	1.117522853	0.166301451	0.863832268	1.000326013	1.63868428	0.0005832	0.018084806	0.607878167	0.892097459	1.384480681	0.04319618	0.478723155	1.620891688	0.004780335	0.254617523	1.170757896	0.304577136	0.783870405	1.184381222	0.254982189	0.752131346	1.65721228	0.00373696	0.236311265	1.399222015	0.032280613	0.440826067	1.168548726	0.291336115	0.775970777	-1.000342132	0.998111335	0.999660632	1.194733314	0.225370658	0.732623398	-1.168948524	0.451564648	0.855619358	1.022407784
TRINITY_DN1556_c0_g1	5	YHDF	BACSU	Uncharacterized oxidoreductase YhdF;	6.504015722	654	7.240245091	0.002798837	0.067834847	1.14451325	0.365528297	0.924163687	-1.27962826	3.095288579	0.000439546	0.015996805	0.489472297	0.858658112	1.505274323	0.129823683	0.640483034	2.406021551	0.004848129	0.255369786	1.59839407	0.099696571	0.598152905	1.255792388	0.376775457	0.821748494	3.11185215	0.000780482	0.156409208	2.477998895	0.00346754	0.232004077	1.11587003	0.666588371	0.929522301	-1.07419764	0.777443895	0.9568136	1.443221716	0.17618712	0.690254367	-1.198664952	0.61615855	0.914456679	1.293360049
TRINITY_DN8895_c0_g2	5	NA	NA	NA	-0.185365	655	6.65110314	0.003931247	0.078429181	1.146363	0.4279072	0.9433868	-1.434172	3.109745	0.000691679	0.01966511	0.3305912	0.7911611	1.126739	0.7260896	0.9448443	1.96194	0.04454955	0.482807	1.741256	0.1197969	0.6267738	1.341836	0.3874158	0.827039	3.436867	0.002049681	0.2024489	2.561317	0.009824996	0.3122248	-1.114625	0.7479257	0.9502922	1.068433	0.8428453	0.9705776	1.571622	0.1525584	0.666381	1.190903	0.7151676	0.9424573	1.75177
TRINITY_DN2602_c0_g1	6	S14L2	RAT	SEC14-like protein 2;	4.722371777	656	9.811675844	0.000772079	0.042524438	1.037181462	0.569652573	0.963624666	-1.047984754	1.696977628	0.000115877	0.009394753	0.150838518	0.692883834	1.058790157	0.627018882	0.917811567	1.496622478	0.00395947	0.240349991	1.413521337	0.013116139	0.338973823	1.459339349	0.006133852	0.27310185	1.836052121	0.000188734	0.100802031	1.258139254	0.060976565	0.525271708	-1.148642728	0.245946496	0.746314112	1.199945249	0.132608473	0.643612703	1.068040631	0.570162604	0.899870792	1.378308383	0.070146898	0.545201715	1.226797103
TRINITY_DN5208_c0_g1	9	FACR1	DROME	Putative fatty acyl-CoA reductase CG5065 {ECO:0000250|UniProtKB:Q8WVX9, ECO:0000312|EMBL:AAF57974.1};	6.172428652	657	9.868718011	0.000752585	0.041958748	1.161874286	0.147569348	0.849814324	-1.027504693	2.189200163	0.000172938	0.010563071	0.119744278	0.665030034	1.363063567	0.094048821	0.588895182	1.673142481	0.011462475	0.325702144	1.22748676	0.271728239	0.762997563	1.521254003	0.029266785	0.426953533	2.787752433	7.31984E-05	0.080682552	1.832535807	0.003870238	0.239120163	-1.058383743	0.742579441	0.949179545	1.054489996	0.757568188	0.952582103	1.574266004	0.022761339	0.397772843	1.116055069	0.654031507	0.925741053	1.666177545
TRINITY_DN3342_c1_g1	11	NA	NA	NA	5.899074555	658	9.790436916	0.000779488	0.0427246	1.196312243	0.03908341	0.731321298	1.018840097	1.746914523	0.000330826	0.014346576	0.059226318	0.595830643	1.191993232	0.221549262	0.730083477	1.370248618	0.040659327	0.470589094	1.149543958	0.346171317	0.806114278	1.521282686	0.009325279	0.306095316	2.269080827	7.18202E-05	0.080682552	1.491557649	0.011867235	0.329398056	-1.07271502	0.612170965	0.913019533	1.189739201	0.220749533	0.729407688	1.543711828	0.008723573	0.301182806	1.27625111	0.226494717	0.733237169	1.655962864
TRINITY_DN6312_c0_g1	8	GLNA	PANAR	Glutamine synthetase {ECO:0000303|PubMed:8100791};	8.647913	659	9.736599813	0.000798644	0.043147767	1.028747	0.6971936	0.9769341	-1.083901	1.813656	0.000215101	0.01153849	0.03714595	0.5621888	1.193456	0.1757368	0.6898431	1.36402	0.02913762	0.4265571	1.142915	0.3206499	0.7925584	1.293507	0.0562426	0.5154683	2.224843	3.79871E-05	0.07925688	1.720008	0.000892105	0.1606771	-1.175362	0.2083175	0.719236	-1.084449	0.5162305	0.881378	1.387737	0.02392086	0.4033978	1.083833	0.6483861	0.9239871	1.631093
TRINITY_DN6756_c0_g1	12	BODG	PSESK	Gamma-butyrobetaine dioxygenase;	7.152554	660	13.13373363	0.000204629	0.028840296	1.162561	0.1335589	0.8381736	-1.035589	2.406532	4.76988E-05	0.006583883	0.04123795	0.5688224	1.146514	0.4155052	0.8402528	1.752425	0.005376	0.2636417	1.528481	0.02867931	0.4246954	1.957211	0.001387103	0.1813504	3.191219	1.53616E-05	0.06426631	1.630493	0.01071127	0.3193042	-1.255383	0.1824327	0.6960964	1.359822	0.07993553	0.5639363	1.450578	0.04514997	0.4843651	1.707098	0.03739166	0.4596443	1.821031
TRINITY_DN12228_c0_g1	10	LST	PHOPY	Luciferin sulfotransferase {ECO:0000303|PubMed:27227579};	5.366702234	661	12.96592361	0.000217334	0.028840296	1.142657363	0.167335697	0.864835199	-1.074546523	2.380187391	3.71865E-05	0.006147836	0.105955364	0.655303734	1.12142996	0.496954485	0.873701235	1.919615978	0.00170354	0.191696915	1.711757352	0.008211433	0.295829926	1.83818217	0.002726547	0.219197164	2.746519716	5.05978E-05	0.079979228	1.494149905	0.026122248	0.413004348	-1.162730052	0.370193753	0.818622116	1.409735049	0.053843339	0.508786612	1.23052224	0.223569064	0.731368854	1.639141307	0.053228012	0.507165467	1.430765188
TRINITY_DN1992_c0_g1	5	N42L1	MOUSE	NEDD4-binding protein 2-like 1;	5.080920647	662	11.36661999	0.000399205	0.034623801	1.050544414	0.294960048	0.90613491	-1.013764357	1.512334744	4.91334E-05	0.006620427	0.487172791	0.856986895	1.154802532	0.101530906	0.600964136	1.408698384	0.001291842	0.178753462	1.219860838	0.037104096	0.458474581	1.274283813	0.010802372	0.319899579	1.601551192	8.96759E-05	0.082997016	1.256824559	0.014213681	0.347386155	-1.026626959	0.747304534	0.95016917	1.074844837	0.384507175	0.825605239	1.107414343	0.23408187	0.738335706	1.103464686	0.402261568	0.833979693	1.136901419
TRINITY_DN643_c1_g1	11	S2611	MOUSE	Sodium-independent sulfate anion transporter;	3.899104	663	8.068803366	0.001790347	0.056921478	1.221071	0.04153074	0.735051	1.108307	1.533835	0.001807304	0.03334516	0.01945295	0.516778	1.023985	0.8886057	0.9802718	1.185209	0.2815639	0.7702296	1.157448	0.3937406	0.8297372	1.839946	0.002776822	0.2204053	2.199998	0.000367025	0.1219672	1.195686	0.2643302	0.75777	-1.223597	0.2434873	0.7448194	1.468496	0.03467547	0.4495781	1.517011	0.01831094	0.3747737	1.796848	0.02779774	0.4202558	1.856211
TRINITY_DN25309_c0_g2	5	NA	NA	NA	4.052039536	664	15.45623532	9.42871E-05	0.025113663	1.336649357	0.032025112	0.714020223	1.190393188	2.676341264	1.65495E-05	0.005112714	0.260847032	0.757607682	1.530649742	0.09129035	0.583962346	2.480836713	0.001023783	0.166476457	1.620773614	0.058161364	0.519214744	2.477687522	0.002011248	0.201481346	3.436965978	0.000161611	0.096540499	1.387166843	0.149506007	0.663113883	1.021178288	0.930815248	0.988007283	1.652997831	0.045295403	0.484879896	1.414746491	0.12558141	0.634928654	1.618716193	0.171179911	0.685323242	1.385405964
TRINITY_DN9845_c1_g1	6	RESIL	DROME	Pro-resilin;	2.869868	665	6.87019144	0.003456678	0.073680618	1.898366	0.05870922	0.7587268	1.059717	4.706301	0.001092669	0.02494258	0.3038124	0.7778341	2.196719	0.2155314	0.7254368	2.929345	0.04972909	0.497542	1.33351	0.6264743	0.9175981	2.405941	0.1664186	0.6800678	8.012697	0.003686259	0.2362232	3.330379	0.04376084	0.4806085	1.316863	0.6649363	0.9290488	1.442285	0.5397539	0.8900722	3.602041	0.02562559	0.411137	1.095243	0.9177448	0.9858362	2.73532
TRINITY_DN43_c0_g1	4	NA	NA	NA	2.851031087	666	10.53890269	0.000561844	0.038765875	1.274787516	0.246399304	0.894400169	-1.522145274	4.308009019	0.000126391	0.00961465	0.055226506	0.588851415	-1.431170005	0.373233526	0.820074641	2.288597095	0.020065684	0.384546236	3.275371515	0.00767653	0.290009752	2.661065852	0.021088258	0.389323005	5.327552788	0.000546778	0.139927253	2.002037185	0.060339864	0.523776092	-1.623543592	0.225207717	0.73244008	2.345756312	0.040311104	0.469777289	1.433819444	0.274650823	0.765541431	3.808437628	0.030132212	0.430824502	2.327868369
TRINITY_DN288_c0_g1	5	NA	NA	NA	4.247081054	667	6.799126976	0.003602867	0.075392522	1.183295573	0.338022963	0.918622683	-1.285791784	3.080573725	0.000637339	0.018867178	0.305181872	0.777834063	1.020555866	0.950685208	0.990912814	2.080936423	0.025372254	0.409739887	2.039022549	0.045594295	0.485990273	1.82580138	0.079008427	0.562559351	3.546775955	0.001518701	0.185148025	1.942585866	0.043083055	0.47844922	-1.225473687	0.538361124	0.889645336	1.459865204	0.247968916	0.747821438	1.390820083	0.275346349	0.765966466	1.789026394	0.225114398	0.732356416	1.704413415
TRINITY_DN6259_c0_g3	1	NA	NA	NA	0.7050455	668	8.46827472	0.001460268	0.05205683	2.081771	0.01891657	0.6599398	-1.89571	4.553807	0.000751523	0.02059821	0.1349461	0.6786813	1.294064	0.6569039	0.9268418	6.081264	0.001458693	0.1831924	4.699354	0.01373631	0.3433687	-1.021233	0.9682092	0.9940065	1.798803	0.2683947	0.7605532	1.836996	0.237172	0.7404474	3.428702	0.03779102	0.4611021	2.594474	0.1011162	0.6002319	1.01419	0.9761017	0.9955232	-1.32154	0.7240004	0.944369	-3.380728
TRINITY_DN12987_c0_g1	2	NA	NA	NA	1.667253675	669	7.803467315	0.002058158	0.059808126	1.137093934	0.268377294	0.896601086	1.299312964	1.698429707	0.000720224	0.020113136	0.045071966	0.578989874	1.399427922	0.152576564	0.666404234	2.353136774	0.001198275	0.175372361	1.681499087	0.036179774	0.45545485	2.048918038	0.005532349	0.26631746	1.592801866	0.051289245	0.501220124	-1.286360898	0.243924663	0.745157545	1.140512714	0.555024203	0.895194803	1.669837392	0.032421561	0.441229486	-1.295344496	0.236103116	0.739877775	1.464111159	0.23999366	0.742111273	-1.477356867
TRINITY_DN12495_c0_g2	2	GBRA6	RAT	Gamma-aminobutyric acid receptor subunit alpha-6;	0.140038266	670	6.478818048	0.004358518	0.081658955	1.149339141	0.361864654	0.923018521	1.19852361	2.113602948	0.001261734	0.026925335	0.08497215	0.632057191	1.153892749	0.635278861	0.920332048	2.214851974	0.011380483	0.325072544	1.919460865	0.046150513	0.487483835	2.631183571	0.005244752	0.261662489	2.417401011	0.009166779	0.304674	-1.088434877	0.753373912	0.951597018	-1.179093836	0.586098194	0.90525494	1.933914793	0.03690102	0.45798605	-1.080299999	0.777630113	0.956814256	2.280267012	0.07188907	0.548268702	1.091450372
TRINITY_DN9066_c0_g1	2	NA	NA	NA	-3.063787	671	10.80123702	0.000503061	0.037833198	3.000006	0.005796288	0.5053561	-1.081567	6.716582	0.000338284	0.01444459	0.08559356	0.6327327	1.327977	0.6856309	0.9351226	8.930106	0.00268691	0.2181231	6.724593	0.01439118	0.34826	4.32365	0.05066616	0.4996466	4.670748	0.03946027	0.4668539	1.080279	0.8997852	0.9825006	2.512227	0.2210955	0.729707	8.179351	0.00753912	0.2886886	1.31398	0.6509482	0.9248603	3.255816	0.2561582	0.7528007	-1.911922
TRINITY_DN4511_c0_g1	6	SYTL5	HUMAN	Synaptotagmin-like protein 5;	5.795419809	672	7.783666065	0.002079961	0.060286917	1.167109043	0.024329745	0.701697412	1.028696655	1.475905524	0.00067678	0.019457411	0.479764317	0.853205606	1.140752653	0.236833251	0.740214801	1.432677014	0.005716886	0.269016773	1.255905047	0.061984419	0.526895459	1.369120667	0.011296143	0.324165944	1.564069875	0.001242178	0.176481372	1.142390084	0.22518688	0.73243281	1.066576642	0.548290415	0.893044655	1.280095312	0.036266734	0.455880926	1.164393913	0.180624717	0.694579333	1.20019065	0.242058438	0.743618502	1.091711432
TRINITY_DN28068_c0_g1	1	NA	NA	NA	-3.86195998	673	5.990351631	0.005899344	0.094376995	3.103063135	0.041950381	0.735050975	-1.497528883	11.55503322	0.002556545	0.039774918	0.274635556	0.764746778	-1.047419938	0.968383352	0.994027778	10.75995377	0.020952871	0.389046793	11.27019011	0.045639295	0.486136011	5.396865818	0.122320963	0.630210026	8.286226191	0.057867315	0.518359431	1.535377471	0.646684132	0.923335848	1.900440747	0.560523519	0.897007517	10.74278268	0.043897167	0.480958413	1.463526909	0.681354343	0.933999624	5.65278486	0.293383751	0.777284868	-1.298534885
TRINITY_DN5158_c0_g1	6	NA	NA	NA	3.766260101	674	13.02985671	0.000212388	0.028840296	1.465967645	0.106351473	0.820819747	1.32043513	5.26578144	2.80011E-05	0.00604658	0.596830829	0.889861883	2.326140759	0.074355604	0.553269978	5.244172239	0.001232792	0.176334976	2.254451807	0.0830044	0.569343677	3.946944127	0.009188245	0.304771616	6.981773924	0.000837593	0.158499118	1.768906197	0.176675825	0.69093388	1.117257069	0.814970561	0.9650615	1.895737053	0.152443268	0.666372793	1.487448527	0.333094809	0.799600688	1.696777854	0.419568816	0.841963037	1.331339553
TRINITY_DN26243_c0_g1	2	NA	NA	NA	1.475964986	675	7.2949019	0.002714634	0.06733285	1.270692873	0.285468477	0.902226363	1.121138891	3.242714586	0.00038183	0.015253931	0.745895182	0.935744271	2.258752686	0.071554404	0.547920001	3.172976679	0.008305459	0.297093518	1.404747274	0.418144689	0.841493651	1.804508279	0.199546663	0.71190532	3.715437739	0.009190136	0.304771616	2.058975169	0.09443709	0.589128416	1.299260273	0.569936462	0.89982937	1.037973716	0.929339561	0.987768378	1.52138548	0.284867472	0.772067977	-1.251727527	0.717652384	0.942784476	1.170962826
TRINITY_DN3882_c0_g2	12	IMPL2	DROME	Neural/ectodermal development factor IMP-L2;	4.867061778	676	9.395116314	0.000933861	0.04557615	1.367219277	0.025244826	0.703201745	1.317803928	2.1297478	0.000218958	0.011689962	0.698648971	0.922259355	1.920988172	0.015175424	0.353864539	2.186163487	0.005650084	0.268247173	1.138041097	0.599028723	0.909130598	1.92532958	0.014063783	0.345973282	2.734163731	0.000930517	0.16276204	1.420101659	0.142321575	0.655356653	1.268033561	0.319495153	0.79214242	1.270899301	0.308920095	0.786404123	1.585888427	0.069097631	0.543269376	1.002259987	0.994534883	0.999152435	1.25066755
TRINITY_DN9073_c0_g2	3	NA	NA	NA	3.74532	677	12.27837971	0.000280067	0.030334349	1.205992	0.1671948	0.8643086	1.159268	2.783669	3.36247E-05	0.006048126	0.8525195	0.9621447	1.957301	0.02028579	0.3858383	2.802817	0.001008688	0.1654555	1.431981	0.1822119	0.6957983	1.911295	0.02445111	0.405786	3.204972	0.0005619	0.1409389	1.676859	0.05022559	0.4987589	1.16246	0.5682399	0.8993725	1.135137	0.6144584	0.9139055	1.329252	0.2532028	0.7514343	-1.024071	0.9480102	0.9904603	1.143482
TRINITY_DN4294_c0_g1	5	NA	NA	NA	4.7491078	678	11.4105812	0.000392242	0.034282517	1.125101936	0.322268536	0.917609163	1.288686194	2.349510786	4.26121E-05	0.00627214	0.805348923	0.949688732	1.83211547	0.015278197	0.354473577	2.463516727	0.001067257	0.168797586	1.344629619	0.202163503	0.714333132	2.129702559	0.004521924	0.251068455	2.887663255	0.000388635	0.123042494	1.355899791	0.166681015	0.680303782	1.014860053	0.947603741	0.990382433	1.179701873	0.446377268	0.853385453	1.189589683	0.423449127	0.843689845	1.16242813	0.630988025	0.918897178	1.172171158
TRINITY_DN5376_c0_g1	8	PERC	DROME	Chorion peroxidase;	3.642429512	679	18.06256464	4.4053E-05	0.019419561	1.27239597	0.117646464	0.826215651	1.323018944	3.396323269	7.0263E-06	0.003534542	0.094683695	0.643526026	3.641647249	0.000718366	0.153050741	4.208298063	0.000162475	0.096540499	1.155602884	0.620059311	0.915559012	1.632462716	0.120796715	0.628282061	3.626415915	0.000762417	0.155450111	2.221438737	0.013359524	0.340498644	1.74709604	0.086978171	0.575964208	-1.276843954	0.404553909	0.835103744	1.505524749	0.149575625	0.663216916	-2.230769017	0.074976948	0.554395823	-1.160456539
TRINITY_DN1373_c0_g1	15	KCNK1	PONAB	Potassium channel subfamily K member 1;	4.856061414	680	10.53901244	0.000561818	0.038765875	1.090343543	0.21651753	0.887981345	1.189069177	1.542824735	0.000113046	0.009300611	0.108671	0.657574291	1.699043413	0.000966589	0.165089738	1.607030535	0.00224775	0.207149684	-1.057256459	0.666479327	0.929475008	1.283885694	0.062198464	0.527467519	1.761230422	0.00058711	0.143024903	1.371796905	0.021854545	0.393129988	1.161070822	0.240757531	0.742684517	-1.139775729	0.297940667	0.779845063	1.272479402	0.071883495	0.548268702	-1.323360343	0.126726429	0.636376564	1.095953302
TRINITY_DN28942_c0_g2	1	NA	NA	NA	-2.135604268	681	8.024376562	0.001832205	0.057365996	2.517264578	0.012079899	0.573135461	1.922233121	3.591262254	0.000714516	0.020017949	0.63667136	0.901912335	5.049112825	0.028203663	0.422122173	6.160902283	0.011929076	0.329683772	1.220195012	0.766297428	0.954588977	2.628113745	0.180081739	0.694134665	4.023981517	0.059078542	0.520737141	1.531129132	0.501148004	0.875357936	3.606743726	0.096859916	0.593182389	1.877346197	0.343188574	0.804719262	2.355737751	0.18626921	0.700004489	-1.921192655	0.508637691	0.878414023	-1.531046367
TRINITY_DN11110_c0_g1	1	NA	NA	NA	-1.821359259	682	9.799270055	0.000776396	0.042658446	1.43245506	0.120632405	0.826215651	1.85440515	3.206088187	0.00012376	0.00961465	0.475351448	0.85174778	4.50484963	0.007720369	0.290393802	4.811388839	0.004682392	0.253030985	1.068046491	0.892646123	0.981041416	2.447396949	0.083147921	0.56960719	3.961732024	0.014141898	0.346884737	1.618753356	0.317281644	0.791056951	1.872986962	0.217055537	0.726909796	1.017557289	0.970546335	0.994502824	1.542230877	0.368536097	0.817837413	-1.84066979	0.380170521	0.823800585	-1.214465999
TRINITY_DN5078_c0_g1	17	PTPRT	MOUSE	Receptor-type tyrosine-protein phosphatase T;	4.231358001	683	9.072421576	0.001086924	0.048036401	1.083547444	0.272747624	0.896601086	1.086826174	1.588115013	0.000237294	0.012180564	0.107945001	0.656366734	1.59328552	0.004503334	0.250855905	1.981636645	0.000200858	0.103099504	1.24374233	0.134326735	0.645670328	1.177357949	0.238709826	0.741337349	1.383247733	0.029037478	0.426288405	1.174874416	0.233688114	0.738240557	1.351090107	0.042070907	0.474676417	-1.001614896	0.990369402	0.998349124	-1.060326813	0.657635214	0.927113799	-1.353271977	0.131163739	0.641814298	-1.432597067
TRINITY_DN452_c0_g1	9	RASF5	RAT	Ras association domain-containing protein 5;	4.313208428	684	8.292434265	0.001595918	0.053646111	1.098268876	0.253588934	0.895264718	1.1107777	1.669865542	0.000246749	0.012400102	0.44582946	0.841434954	1.623165484	0.006826044	0.28136312	1.907462751	0.000841963	0.158499118	1.175149897	0.309261445	0.786671801	1.269325511	0.130377621	0.640838087	1.623805815	0.006312985	0.275678168	1.279266667	0.111983434	0.616809664	1.257802918	0.145284052	0.658291169	-1.016663408	0.911554524	0.984757734	1.070756265	0.64571479	0.923060686	-1.278762201	0.25965792	0.755137892	-1.174686489
TRINITY_DN8431_c0_g1	7	NA	NA	NA	5.458048	685	7.262557447	0.002764099	0.067742589	1.123693	0.3270575	0.9176092	1.135016	2.097675	0.000408599	0.0155453	0.5636852	0.8800098	1.908615	0.00897186	0.303317	2.334376	0.001647397	0.1897997	1.223073	0.3684982	0.8178374	1.415872	0.1173468	0.6237959	2.139478	0.00334981	0.2301179	1.511067	0.06639442	0.5374149	1.27791	0.2567621	0.7530665	-1.054858	0.7982004	0.9617401	1.171217	0.4635779	0.8604604	-1.348013	0.3245162	0.7949088	-1.091096
TRINITY_DN6568_c0_g1	3	NEP	DROME	Neprilysin-1 {ECO:0000303|PubMed:24395329};	4.97646	686	7.194089721	0.002872331	0.068153924	1.167139	0.2476926	0.8944002	1.218985	2.160473	0.000432366	0.01591325	0.6475626	0.9052487	2.071187	0.01000962	0.3139347	2.600468	0.001823014	0.1954084	1.255545	0.3749344	0.8208913	1.54998	0.09010455	0.5814191	2.187986	0.006692088	0.2797952	1.411622	0.1660158	0.6796454	1.361725	0.2195106	0.7285049	1.019052	0.9372214	0.9889564	1.14573	0.57882	0.9028482	-1.336267	0.4038138	0.8347228	-1.188521
TRINITY_DN1405_c0_g1	8	NA	NA	NA	3.07911026	687	12.3535992	0.000272254	0.030237218	1.573066745	0.075116657	0.782535893	1.288273024	5.06989517	4.84102E-05	0.006601575	0.287528875	0.770544708	4.589742975	0.008632424	0.300514056	6.897664651	0.001077469	0.168988373	1.502843338	0.41707444	0.840997869	1.833270034	0.247550896	0.747586181	4.800691472	0.007631941	0.289507937	2.618649399	0.059464904	0.521491698	2.410278456	0.113149314	0.618744727	-1.038710944	0.937993814	0.988956388	1.677524759	0.273896973	0.764828016	-2.50358261	0.216873862	0.726761928	-1.436806487
TRINITY_DN257_c0_g2	1	NA	NA	NA	0.189423559	688	10.1388503	0.000667755	0.041247492	1.154409375	0.436359778	0.944751926	1.269393121	3.42026562	7.7313E-05	0.008102478	0.664136356	0.911859524	2.713671583	0.021021695	0.38922641	3.697871899	0.003656614	0.235691442	1.362682177	0.434215268	0.848215306	2.030929413	0.08975563	0.580983267	4.01572485	0.003432511	0.231403661	1.977284304	0.085562126	0.57379727	1.237019756	0.597651768	0.908758376	-1.080154357	0.838585229	0.969596447	1.343348582	0.432421793	0.847403616	-1.33617228	0.60185882	0.910171284	1.085955641
TRINITY_DN1718_c0_g1	10	MSRB	DROME	Methionine-R-sulfoxide reductase B1;	6.368436114	689	13.15813679	0.000202855	0.028840296	1.138766373	0.107933299	0.821184542	1.113095043	1.907903391	3.39101E-05	0.006048126	0.222755181	0.735595774	1.797383592	0.000846718	0.159011316	2.051581093	0.000178955	0.099217314	1.141426406	0.354441868	0.810454603	1.315164581	0.057986079	0.518583779	1.974950978	0.000267845	0.112136783	1.501675917	0.009091082	0.30370757	1.279869372	0.083352269	0.569771482	-1.067812554	0.622241947	0.916270251	1.232064029	0.144752853	0.657842285	-1.366660583	0.116787413	0.623040515	-1.038801022
TRINITY_DN742_c0_g1	7	DEI	DROME	Helix-loop-helix protein delilah;	4.688452	690	6.747898958	0.003712745	0.076438485	1.133193	0.149012	0.8517122	1.152248	1.585785	0.000590552	0.01816509	0.9319337	0.9818114	1.476612	0.02424976	0.4046751	1.765628	0.002771269	0.2202454	1.19573	0.2759922	0.7664948	1.425838	0.03473552	0.4497419	1.641102	0.006336697	0.2757651	1.150973	0.3566321	0.8115144	1.174782	0.3002049	0.7812889	1.134387	0.4117175	0.8385675	1.091927	0.569658	0.8997824	-1.035609	0.8710077	0.9766048	-1.07588
TRINITY_DN690_c0_g1	12	NA	NA	NA	0.7560366	691	16.38954593	7.09618E-05	0.022226145	1.125571	0.5044121	0.953942	1.752279	3.772259	6.61687E-06	0.003424073	0.8730232	0.9682423	3.716998	0.003413756	0.2309862	4.959605	0.000579372	0.1422993	1.334304	0.4436316	0.852309	3.11613	0.01043371	0.3178189	5.027581	0.001020641	0.1663226	1.613405	0.1914524	0.7044294	1.188305	0.6650546	0.9290722	-1.003804	0.9915827	0.9986422	1.204591	0.5998732	0.9093989	-1.192825	0.743779	0.9494343	1.013706
TRINITY_DN5919_c0_g1	8	MIER1	CHICK	Mesoderm induction early response protein 1;	4.848853	692	14.17282754	0.000142821	0.027930307	1.149274	0.1333489	0.8381736	1.324281	1.965332	1.65907E-05	0.005112714	0.7812926	0.944018	1.729889	0.005291342	0.2619576	2.231163	0.000316407	0.1169681	1.289773	0.1513493	0.6653406	1.992406	0.001112248	0.1713331	2.292559	0.000266029	0.1121368	1.150649	0.385265	0.825865	1.086528	0.6183061	0.9151599	1.251412	0.1806005	0.6945734	1.116426	0.5022773	0.8757478	1.151754	0.5458596	0.8922311	1.027517
TRINITY_DN847_c0_g1	10	NA	NA	NA	6.607088	693	14.11310665	0.000145716	0.027930307	1.187562	0.07298684	0.7825359	1.22751	2.11012	2.02128E-05	0.0054471	0.5385047	0.875093	1.704066	0.004633888	0.252607	2.52552	7.10966E-05	0.08068255	1.482055	0.03012856	0.430795	1.865825	0.001513494	0.1850939	2.164157	0.000321001	0.1176761	1.159892	0.3441465	0.805116	1.213059	0.2257241	0.7327682	1.32821	0.08441115	0.5719576	1.039489	0.8066536	0.9635833	1.094925	0.6790832	0.9334998	-1.166976
TRINITY_DN7844_c1_g1	4	KIT	TAKRU	Mast/stem cell growth factor receptor Kit;	1.088573	694	16.60492996	6.65865E-05	0.022226145	1.292841	0.03080897	0.708485	1.231575	2.478165	9.56196E-06	0.004084037	0.79457	0.9479762	1.902449	0.01098851	0.3217151	2.92335	0.000186294	0.1003573	1.536624	0.06910486	0.5432728	1.975781	0.007390884	0.2871687	2.587263	0.000695473	0.151258	1.309489	0.1996289	0.712046	1.329689	0.2106142	0.7212182	1.380943	0.1458233	0.6587771	1.17682	0.4297334	0.8462832	1.038546	0.9023525	0.9829937	-1.1299
TRINITY_DN5442_c0_g2	3	TX11A	CORWE	U-scoloptoxin(01)-Cw1a {ECO:0000303|PubMed:24847043};	7.393774414	695	8.984948652	0.001133359	0.048149275	1.237562248	0.185888394	0.875389813	1.352023834	2.823921481	0.000154352	0.010186765	0.714255323	0.924911352	2.011031879	0.02146387	0.391448333	2.85662266	0.002120191	0.204133713	1.42047607	0.227479367	0.733903634	2.566861033	0.003831766	0.238245546	3.774302499	0.000346941	0.120177223	1.470396119	0.166494451	0.680156766	1.039707817	0.88417566	0.979294238	1.327072688	0.298251309	0.779983878	1.373710244	0.261250548	0.756200452	1.276390026	0.522118292	0.883580974	1.321246433
TRINITY_DN533_c0_g1	13	ABCGK	DICDI	ABC transporter G family member 20;	2.470918761	696	15.03957399	0.000107544	0.026141622	1.267362835	0.19261944	0.878389659	1.337787701	4.184541451	1.13947E-05	0.004519474	0.958283486	0.988332932	2.603489698	0.01887412	0.378053704	4.607868442	0.00057125	0.141584624	1.769881573	0.131897035	0.642479554	2.876513448	0.012314597	0.332692335	5.083734674	0.000663495	0.148339723	1.76732519	0.107702797	0.610369026	1.186414695	0.654963155	0.925954159	1.310832084	0.443808735	0.852401343	1.308938742	0.425689488	0.844656401	1.104868381	0.848613565	0.971759477	1.10327253
TRINITY_DN5354_c0_g1	11	KIT	TAKRU	Mast/stem cell growth factor receptor Kit;	2.107046641	697	8.684638472	0.001311466	0.050148079	1.098231506	0.412241662	0.938635537	1.169587416	2.064949421	0.000164367	0.010549232	0.622669822	0.897233647	1.916321254	0.011002209	0.321778737	2.416501017	0.00111146	0.171333079	1.261010393	0.310184726	0.787257426	1.474030522	0.098228755	0.595376995	2.063785429	0.005476609	0.265546699	1.400096809	0.130370829	0.640834799	1.263345076	0.306004882	0.784495798	-1.029057988	0.895008222	0.981449197	1.078945608	0.71890675	0.94310155	-1.300055342	0.407878512	0.836898604	-1.170907102
TRINITY_DN3264_c0_g1	10	NA	NA	NA	5.161464362	698	15.97111704	8.04651E-05	0.023655707	1.37853702	0.060780483	0.760212605	1.278244204	4.083401868	1.15797E-05	0.004519474	0.442294675	0.839825507	3.280137641	0.001744992	0.19299675	5.385282346	9.50835E-05	0.083223574	1.641785478	0.128339902	0.638320584	2.03403171	0.035729722	0.454092102	3.957761325	0.000655539	0.147700978	1.945771693	0.040375639	0.469777289	1.791359875	0.079672428	0.563476785	1.110832285	0.724553205	0.944547105	1.3165094	0.363756539	0.815156207	-1.612628566	0.278959424	0.768602229	-1.360689012
TRINITY_DN1613_c0_g1	4	MOODY	DROPS	G-protein coupled receptor moody {ECO:0000250|UniProtKB:Q9W534};	2.3166523	699	9.558901442	0.000865911	0.044609544	1.06252096	0.512731335	0.956292393	1.151658299	1.846492125	0.0001009	0.008922157	0.54268951	0.875092974	1.606665165	0.020245673	0.385667291	2.219739453	0.000434367	0.128954354	1.381581864	0.094165706	0.588983515	1.524296194	0.033454593	0.445254199	1.768954083	0.006918592	0.282056445	1.160505477	0.393321824	0.829423078	1.166320719	0.404385239	0.835045488	1.106526905	0.568460623	0.899441873	-1.075888959	0.66974386	0.930426627	-1.054037379	0.836728239	0.96934339	-1.254831584
[truncated: 21,938 more rows]
[truncated: 18 more columns]
