# Supplementary material for: Differential gene expression in response to fungal pathogen exposure in the aquatic invertebrate, Daphnia dentifera
Source: Ecol Evol. 2023 Jul 28;13(8):e10354. doi: 10.1002/ece3.10354 (PMC10375369; doi:10.1002/ece3.10354)
Supplement: Supplementary file 6 — Table S4. [file ECE3-13-e10354-s007.xlsx]

## Sheet: Sheet1
Gene_ID	symbol_BLASTX	Name_BLASTX	FoldChange	rawP	FDR.adjust	BP_BLASTX	CC_BLASTX	MF_BLASTX
TRINITY_DN9906_c2_g1	NA	NA	2.84578	2.47085e-08	0.000488163	NA	NA	NA
TRINITY_DN5049_c4_g1	CBLN2	Cerebellin-2	2.56911	4.31297e-08	0.000488163	GO:0099558 maintenance of synapse structure; GO:0051965 positive regulation of synapse assembly; GO:1905606 regulation of presynapse assembly; GO:0098814 spontaneous synaptic transmission; GO:0050808 synapse organization	GO:0005615 extracellular space; GO:0098978 glutamatergic synapse	NA
TRINITY_DN74964_c0_g1	NA	NA	19.1071	2.58134e-06	0.0194779	NA	NA	NA
TRINITY_DN5049_c4_g4	NA	NA	2.10397	6.32957e-06	0.0358206	NA	NA	NA
TRINITY_DN14750_c0_g1	NA	NA	2.59024	8.68103e-06	0.0365105	NA	NA	NA
TRINITY_DN2607_c0_g1	NA	NA	2.55188	9.67721e-06	0.0365105	NA	NA	NA
TRINITY_DN744_c0_g1	CBD1	Chitin-binding domain protein cbd-1 {ECO:0000312|WormBase:H02I12.1};	1.96062	1.67752e-05	0.0542487	GO:0030703 eggshell formation; GO:0007275 multicellular organism development; GO:1904778 positive regulation of protein localization to cell cortex; GO:1903078 positive regulation of protein localization to plasma membrane	GO:0071944 cell periphery; GO:0005576 extracellular region	GO:0008061 chitin binding
TRINITY_DN11708_c0_g1	CHIT	Endochitinase	3.14821	2.0461e-05	0.057897	GO:0006032 chitin catabolic process; GO:0000272 polysaccharide catabolic process	GO:0005576 extracellular region	GO:0008061 chitin binding; GO:0004568 chitinase activity
TRINITY_DN3467_c4_g2	NA	NA	2.33518	2.50389e-05	0.0629783	NA	NA	NA
TRINITY_DN3467_c4_g3	NA	NA	2.5937	3.62901e-05	0.08215	NA	NA	NA
TRINITY_DN7297_c0_g1	NA	NA	3.52604	5.70805e-05	0.0861421	NA	NA	NA
TRINITY_DN2420_c0_g1	RDX	Protein roadkill	1.94078	4.5968e-05	0.0861421	GO:0001745 compound eye morphogenesis; GO:0001654 eye development; GO:0042308 negative regulation of protein import into nucleus; GO:0045879 negative regulation of smoothened signaling pathway; GO:0043065 positive regulation of apoptotic process; GO:0046330 positive regulation of JNK cascade; GO:0045732 positive regulation of protein catabolic process; GO:0043161 proteasome-mediated ubiquitin-dep…	GO:0031463 Cul3-RING ubiquitin ligase complex; GO:0005737 cytoplasm; GO:0005654 nucleoplasm; GO:0005634 nucleus	GO:0042802 identical protein binding; GO:0042803 protein homodimerization activity; GO:0031625 ubiquitin protein ligase binding
TRINITY_DN20371_c0_g2	S17A5	Sialin	1.89848	5.67764e-05	0.0861421	GO:0006865 amino acid transport; GO:0006820 anion transport; GO:0006811 ion transport; GO:0009617 response to bacterium; GO:0015739 sialic acid transport	GO:0005829 cytosol; GO:0016021 integral component of membrane; GO:0005887 integral component of plasma membrane; GO:0005765 lysosomal membrane; GO:0005764 lysosome; GO:0016020 membrane; GO:0005886 plasma membrane; GO:0030672 synaptic vesicle membrane	GO:0005351 carbohydrate:proton symporter activity; GO:0015136 sialic acid transmembrane transporter activity; GO:0015538 sialic acid:proton symporter activity; GO:0022857 transmembrane transporter activity
TRINITY_DN11561_c0_g2	PUS7	Pseudouridylate synthase 7 homolog {ECO:0000305}	1.74967	4.75131e-05	0.0861421	GO:1990481 mRNA pseudouridine synthesis; GO:0017148 negative regulation of translation; GO:0001522 pseudouridine synthesis; GO:1902036 regulation of hematopoietic stem cell differentiation; GO:2000380 regulation of mesoderm development; GO:0031119 tRNA pseudouridine synthesis	GO:0005634 nucleus	GO:0009982 pseudouridine synthase activity; GO:0003723 RNA binding
TRINITY_DN1692_c0_g1	WHITE	Protein white	1.86366	5.36328e-05	0.0861421	GO:0055085 transmembrane transport; GO:0034220 ion transmembrane transport	GO:0016021 integral component of membrane; GO:0016324 apical plasma membrane; GO:0005576 extracellular region; GO:0005887 integral component of plasma membrane; GO:0005886 plasma membrane	GO:0005524 ATP binding; GO:0016887 ATPase activity; GO:0031409 pigment binding; GO:0005254 chloride channel activity; GO:0005229 intracellular calcium activated chloride channel activity; GO:0046872 metal ion binding; GO:0008237 metallopeptidase activity
TRINITY_DN205_c0_g1	BIRC7	Baculoviral IAP repeat-containing protein 7	1.64395	7.16356e-05	0.0945123	GO:0007257 activation of JUN kinase activity; GO:1990001 inhibition of cysteine-type endopeptidase activity involved in apoptotic process; GO:0043066 negative regulation of apoptotic process; GO:0043154 negative regulation of cysteine-type endopeptidase activity involved in apoptotic process; GO:0031398 positive regulation of protein ubiquitination; GO:0016567 protein ubiquitination; GO:0042127 r…	GO:0005813 centrosome; GO:0005737 cytoplasm; GO:0005829 cytosol; GO:0005794 Golgi apparatus; GO:0005654 nucleoplasm; GO:0005634 nucleus	GO:0004869 cysteine-type endopeptidase inhibitor activity; GO:0043027 cysteine-type endopeptidase inhibitor activity involved in apoptotic process; GO:0019899 enzyme binding; GO:0046872 metal ion binding; GO:0061630 ubiquitin protein ligase activity; GO:0004842 ubiquitin-protein transferase activity
TRINITY_DN1508_c0_g1	CRUST	Crustapain	1.4246	7.51522e-05	0.0945123	GO:0030574 collagen catabolic process; GO:0007586 digestion; GO:0030163 protein catabolic process	GO:0005576 extracellular region	GO:0008234 cysteine-type peptidase activity
TRINITY_DN7075_c0_g1	CDA8	Chitin deacetylase 8 {ECO:0000303|PubMed:30755482}	1.50507	7.36916e-05	0.0945123	GO:0006032 chitin catabolic process; GO:0000272 polysaccharide catabolic process	GO:0005615 extracellular space	GO:0004099 chitin deacetylase activity; GO:0008270 zinc ion binding
