# Supplementary material for: Differential gene expression in response to fungal pathogen exposure in the aquatic invertebrate, Daphnia dentifera
Source: Ecol Evol. 2023 Jul 28;13(8):e10354. doi: 10.1002/ece3.10354 (PMC10375369; doi:10.1002/ece3.10354)
Supplement: Supplementary file 7 — Table S5. [file ECE3-13-e10354-s008.xlsx]

## Sheet: Sheet2
Gene_ID	symbol_BLASTX	species_BLASTX	FC.main.24v2	rawP.main.Time	FDR.main.Time	BP_BLASTX	CC_BLASTX	MF_BLASTX
TRINITY_DN7232_c0_g1	UGT5	DACCO	3.64702	6.45455e-07	0.00208731	NA	GO:0016021 integral component of membrane	GO:0015020 glucuronosyltransferase activity
TRINITY_DN2156_c0_g1	RDL	SCHPO	3.00782	5.09098e-07	0.00208731	GO:0070221 sulfide oxidation, using sulfide:quinone oxidoreductase	GO:0005739 mitochondrion	GO:0004792 thiosulfate sulfurtransferase activity
TRINITY_DN1706_c0_g1	FBX32	MOUSE	3.5031	4.63872e-07	0.00208731	GO:0071549 cellular response to dexamethasone stimulus; GO:0014889 muscle atrophy; GO:0010614 negative regulation of cardiac muscle hypertrophy; GO:0010666 positive regulation of cardiac muscle cell apoptotic process; GO:0016567 protein ubiquitination; GO:0014894 response to denervation involved in regulation of muscle adaptation; GO:0014878 response to electrical stimulus involved in regulation …	GO:0005737 cytoplasm; GO:0005829 cytosol; GO:0005654 nucleoplasm; GO:0005634 nucleus; GO:0019005 SCF ubiquitin ligase complex; GO:0030018 Z disc	NA
TRINITY_DN27304_c0_g2	NRX4	DROME	-2.81591	5.64571e-07	0.00208731	GO:0008366 axon ensheathment; GO:0061343 cell adhesion involved in heart morphogenesis; GO:0045216 cell-cell junction organization; GO:0007391 dorsal closure; GO:0060857 establishment of glial blood-brain barrier; GO:0003015 heart process; GO:0021682 nerve maturation; GO:0097105 presynaptic membrane assembly; GO:0008104 protein localization; GO:0035151 regulation of tube size, open tracheal syste…	GO:0016021 integral component of membrane; GO:0005886 plasma membrane; GO:0005919 pleated septate junction; GO:0048786 presynaptic active zone; GO:0045202 synapse	NA
TRINITY_DN2205_c0_g1	CHST5	MOUSE	3.24128	1.42117e-07	0.00208731	GO:0005975 carbohydrate metabolic process; GO:0018146 keratan sulfate biosynthetic process; GO:0006044 N-acetylglucosamine metabolic process; GO:0006790 sulfur compound metabolic process	GO:0000139 Golgi membrane; GO:0016021 integral component of membrane; GO:0005802 trans-Golgi network	GO:0001517 N-acetylglucosamine 6-O-sulfotransferase activity
TRINITY_DN21660_c0_g3	NA	NA	-3.46642	2.33255e-07	0.00208731	NA	NA	NA
TRINITY_DN4750_c0_g1	4CL3	DICDI	-3.14416	5.88241e-07	0.00208731	GO:0009698 phenylpropanoid metabolic process; GO:0008218 bioluminescence	GO:0005777 peroxisome	GO:0016207 4-coumarate-CoA ligase activity; GO:0005524 ATP binding; GO:0016405 CoA-ligase activity; GO:0046872 metal ion binding; GO:0047077 Photinus-luciferin 4-monooxygenase (ATP-hydrolyzing) activity
TRINITY_DN7889_c0_g1	NA	NA	20.6137	8.72539e-07	0.00229386	NA	NA	NA
TRINITY_DN1654_c0_g2	C1QT3	MOUSE	-2.4891	9.11991e-07	0.00229386	GO:0035356 cellular triglyceride homeostasis; GO:0042593 glucose homeostasis; GO:0010629 negative regulation of gene expression; GO:0045721 negative regulation of gluconeogenesis; GO:0050728 negative regulation of inflammatory response; GO:0071638 negative regulation of monocyte chemotactic protein-1 production; GO:1901223 negative regulation of NIK/NF-kappaB signaling; GO:0070165 positive regula…	GO:0005581 collagen trimer; GO:0005576 extracellular region; GO:0005615 extracellular space; GO:0032991 protein-containing complex	GO:0042802 identical protein binding
TRINITY_DN2010_c0_g1	4CL3	DICDI	-2.25519	1.13582e-06	0.00257116	GO:0009698 phenylpropanoid metabolic process; GO:0008218 bioluminescence	GO:0005777 peroxisome	GO:0016207 4-coumarate-CoA ligase activity; GO:0005524 ATP binding; GO:0016405 CoA-ligase activity; GO:0046872 metal ion binding; GO:0047077 Photinus-luciferin 4-monooxygenase (ATP-hydrolyzing) activity
TRINITY_DN9315_c0_g1	NA	NA	2.16621	1.842e-06	0.00278322	NA	NA	NA
TRINITY_DN9351_c0_g1	NA	NA	2.53605	2.25216e-06	0.00278322	NA	NA	NA
TRINITY_DN66_c0_g1	CEL2A	RAT	-3.68693	2.57804e-06	0.00278322	GO:0061436 establishment of skin barrier; GO:1901143 insulin catabolic process; GO:0006508 proteolysis; GO:0050796 regulation of insulin secretion; GO:0090330 regulation of platelet aggregation; GO:0032868 response to insulin; GO:0008015 blood circulation; GO:0006629 lipid metabolic process; GO:0006869 lipid transport; GO:0034374 low-density lipoprotein particle remodeling	GO:0005576 extracellular region; GO:0005615 extracellular space; GO:0036457 keratohyalin granule; GO:0034358 plasma lipoprotein particle	GO:0004175 endopeptidase activity; GO:0017171 serine hydrolase activity; GO:0004252 serine-type endopeptidase activity; GO:0034185 apolipoprotein binding; GO:0004866 endopeptidase inhibitor activity; GO:0001968 fibronectin binding; GO:0008201 heparin binding
TRINITY_DN6519_c2_g1	NA	NA	-2.98649	1.99986e-06	0.00278322	NA	NA	NA
TRINITY_DN29716_c3_g1	NA	NA	6.78881	2.58195e-06	0.00278322	NA	NA	NA
TRINITY_DN11868_c0_g1	C1QL4	MOUSE	-3.8886	1.70839e-06	0.00278322	GO:0070373 negative regulation of ERK1 and ERK2 cascade; GO:0045599 negative regulation of fat cell differentiation; GO:0048147 negative regulation of fibroblast proliferation	GO:0005581 collagen trimer; GO:0005615 extracellular space	GO:0042802 identical protein binding
TRINITY_DN3447_c0_g1	SUV42	DROME	-1.7298	2.43664e-06	0.00278322	GO:0006342 chromatin silencing; GO:0034772 histone H4-K20 dimethylation; GO:0034770 histone H4-K20 methylation; GO:0034773 histone H4-K20 trimethylation; GO:0016571 histone methylation; GO:0040029 regulation of gene expression, epigenetic; GO:0035095 behavioral response to nicotine; GO:0007399 nervous system development; GO:0007165 signal transduction; GO:0060084 synaptic transmission involved in…	GO:0005720 nuclear heterochromatin; GO:0005634 nucleus; GO:0005892 acetylcholine-gated channel complex; GO:0045211 postsynaptic membrane; GO:0005887 integral component of plasma membrane; GO:0043005 neuron projection; GO:0045202 synapse	GO:0042799 histone methyltransferase activity (H4-K20 specific); GO:0015464 acetylcholine receptor activity; GO:0022848 acetylcholine-gated cation-selective channel activity; GO:0030594 neurotransmitter receptor activity; GO:0004888 transmembrane signaling receptor activity
TRINITY_DN4573_c0_g1	ANX11	DROME	-3.59816	1.96072e-06	0.00278322	NA	GO:0005737 cytoplasm	GO:0005509 calcium ion binding; GO:0005544 calcium-dependent phospholipid binding
TRINITY_DN1409_c0_g1	MLP3B	MOUSE	2.51641	2.54459e-06	0.00278322	GO:0000045 autophagosome assembly; GO:0097352 autophagosome maturation; GO:0006914 autophagy; GO:0000422 autophagy of mitochondrion; GO:0006995 cellular response to nitrogen starvation; GO:0009267 cellular response to starvation; GO:0016236 macroautophagy; GO:0000423 mitophagy; GO:0070257 positive regulation of mucus secretion; GO:0032092 positive regulation of protein binding; GO:0034198 cellula…	GO:0044754 autolysosome; GO:0005776 autophagosome; GO:0000421 autophagosome membrane; GO:0030424 axon; GO:0005930 axoneme; GO:0005737 cytoplasm; GO:0031410 cytoplasmic vesicle; GO:0005829 cytosol; GO:0030425 dendrite; GO:0012505 endomembrane system; GO:0016020 membrane; GO:0005874 microtubule; GO:0005875 microtubule associated complex; GO:0005739 mitochondrion; GO:0043025 neuronal cell body; GO:0…	GO:0008017 microtubule binding; GO:0019904 protein domain specific binding; GO:0015631 tubulin binding; GO:0031625 ubiquitin protein ligase binding; GO:0008429 phosphatidylethanolamine binding; GO:0005543 phospholipid binding
TRINITY_DN290_c0_g2	CHS	MELAT	1.849	2.35447e-06	0.00278322	GO:0009792 embryo development ending in birth or egg hatching	GO:0016021 integral component of membrane; GO:0005886 plasma membrane	GO:0004100 chitin synthase activity
TRINITY_DN3762_c0_g1	Y381	RICFE	6.94275	1.85401e-06	0.00278322	GO:0015969 guanosine tetraphosphate metabolic process; GO:0007165 signal transduction	GO:0005737 cytoplasm; GO:0016020 membrane	GO:0042802 identical protein binding; GO:0019904 protein domain specific binding
TRINITY_DN948_c0_g1	TM86A	BOVIN	2.1224	3.29589e-06	0.00296779	NA	GO:0016021 integral component of membrane	GO:0047408 alkenylglycerophosphocholine hydrolase activity; GO:0047409 alkenylglycerophosphoethanolamine hydrolase activity
TRINITY_DN24040_c0_g1	NA	NA	-10.521	3.47701e-06	0.00296779	NA	NA	NA
TRINITY_DN3008_c0_g1	AL8A1	HUMAN	-2.0424	3.52011e-06	0.00296779	GO:0042904 9-cis-retinoic acid biosynthetic process; GO:0097053 L-kynurenine catabolic process; GO:0042574 retinal metabolic process; GO:0042573 retinoic acid metabolic process; GO:0001889 liver development	GO:0005829 cytosol; GO:0070062 extracellular exosome; GO:0005737 cytoplasm	GO:0047102 aminomuconate-semialdehyde dehydrogenase activity; GO:0001758 retinal dehydrogenase activity
TRINITY_DN11346_c0_g2	VGFR1	HUMAN	2.65629	3.25506e-06	0.00296779	GO:0048514 blood vessel morphogenesis; GO:0030154 cell differentiation; GO:0016477 cell migration; GO:0035924 cellular response to vascular endothelial growth factor stimulus; GO:0048598 embryonic morphogenesis; GO:1990384 hyaloid vascular plexus regression; GO:0002548 monocyte chemotaxis; GO:0007275 multicellular organism development; GO:1905563 negative regulation of vascular endothelial cell p…	GO:0015629 actin cytoskeleton; GO:0005768 endosome; GO:0005615 extracellular space; GO:0005925 focal adhesion; GO:0005887 integral component of plasma membrane; GO:0005886 plasma membrane; GO:0043235 receptor complex; GO:0016021 integral component of membrane; GO:0030054 cell junction; GO:0005769 early endosome; GO:0005783 endoplasmic reticulum; GO:0005576 extracellular region; GO:0005794 Golgi a…	GO:0005524 ATP binding; GO:0019838 growth factor binding; GO:0036332 placental growth factor-activated receptor activity; GO:0004714 transmembrane receptor protein tyrosine kinase activity; GO:0038085 vascular endothelial growth factor binding; GO:0005021 vascular endothelial growth factor-activated receptor activity; GO:0036326 VEGF-A-activated receptor activity; GO:0036327 VEGF-B-activated rece…
TRINITY_DN3650_c0_g1	CP3AB	MOUSE	4.35726	3.2857e-06	0.00296779	GO:0070989 oxidative demethylation; GO:0009617 response to bacterium; GO:0008202 steroid metabolic process	GO:0005789 endoplasmic reticulum membrane; GO:0043231 intracellular membrane-bounded organelle	GO:0070330 aromatase activity; GO:0032451 demethylase activity; GO:0101020 estrogen 16-alpha-hydroxylase activity; GO:0020037 heme binding; GO:0005506 iron ion binding; GO:0004497 monooxygenase activity; GO:0016491 oxidoreductase activity; GO:0008401 retinoic acid 4-hydroxylase activity; GO:0008395 steroid hydroxylase activity; GO:0050649 testosterone 6-beta-hydroxylase activity
TRINITY_DN1729_c0_g1	PLPL8	MOUSE	2.84543	3.53979e-06	0.00296779	GO:0016042 lipid catabolic process; GO:0055088 lipid homeostasis; GO:0070328 triglyceride homeostasis; GO:0019369 arachidonic acid metabolic process; GO:0050482 arachidonic acid secretion; GO:0008219 cell death; GO:0006631 fatty acid metabolic process; GO:0043651 linoleic acid metabolic process; GO:0034638 phosphatidylcholine catabolic process; GO:0046338 phosphatidylethanolamine catabolic proces…	GO:0005789 endoplasmic reticulum membrane; GO:0016021 integral component of membrane; GO:0031966 mitochondrial membrane; GO:0005739 mitochondrion; GO:0005778 peroxisomal membrane; GO:0005777 peroxisome; GO:0016020 membrane	GO:0047499 calcium-independent phospholipase A2 activity; GO:0004622 lysophospholipase activity; GO:0102545 phosphatidyl phospholipase B activity; GO:0004620 phospholipase activity
TRINITY_DN1101_c0_g1	MSTAA	DROME	3.2834	3.72382e-06	0.00301057	GO:0007165 signal transduction; GO:0034968 histone lysine methylation; GO:0010629 negative regulation of gene expression	GO:0005737 cytoplasm; GO:0000790 nuclear chromatin	GO:0005096 GTPase activator activity; GO:0046872 metal ion binding; GO:0042826 histone deacetylase binding; GO:0008757 S-adenosylmethionine-dependent methyltransferase activity
TRINITY_DN2781_c1_g1	WIPI4	DANRE	2.75069	3.90724e-06	0.00304719	GO:0000045 autophagosome assembly; GO:0000422 autophagy of mitochondrion; GO:0044804 autophagy of nucleus; GO:0009267 cellular response to starvation; GO:0006497 protein lipidation; GO:0034497 protein localization to phagophore assembly site	GO:0005829 cytosol; GO:0019898 extrinsic component of membrane; GO:0000407 phagophore assembly site; GO:0034045 phagophore assembly site membrane	GO:1901981 phosphatidylinositol phosphate binding; GO:0080025 phosphatidylinositol-3,5-bisphosphate binding; GO:0032266 phosphatidylinositol-3-phosphate binding
TRINITY_DN5950_c0_g1	S4A11	HUMAN	2.70369	4.03833e-06	0.00304719	GO:0015701 bicarbonate transport; GO:0046713 borate transport; GO:0030003 cellular cation homeostasis; GO:0042044 fluid transport; GO:1902600 proton transmembrane transport; GO:0051453 regulation of intracellular pH; GO:0006814 sodium ion transport	GO:0016324 apical plasma membrane; GO:0016323 basolateral plasma membrane; GO:0016021 integral component of membrane; GO:0005886 plasma membrane; GO:0012506 vesicle membrane	GO:0046715 active borate transmembrane transporter activity; GO:0015301 anion:anion antiporter activity; GO:0015106 bicarbonate transmembrane transporter activity; GO:0005452 inorganic anion exchanger activity; GO:0046983 protein dimerization activity; GO:0015252 proton channel activity; GO:0005272 sodium channel activity; GO:0015293 symporter activity
TRINITY_DN8636_c1_g3	CNTP1	HUMAN	-1.57851	6.06623e-06	0.00342407	GO:0007155 cell adhesion; GO:0022010 central nervous system myelination; GO:0007010 cytoskeleton organization; GO:0022011 myelination in peripheral nervous system; GO:0050885 neuromuscular process controlling balance; GO:0050884 neuromuscular process controlling posture; GO:0048812 neuron projection morphogenesis; GO:0019227 neuronal action potential propagation; GO:0030913 paranodal junction ass…	GO:0016021 integral component of membrane; GO:0005887 integral component of plasma membrane; GO:0033010 paranodal junction; GO:0033270 paranode region of axon; GO:0048787 presynaptic active zone membrane	GO:0017124 SH3 domain binding; GO:0038023 signaling receptor activity
TRINITY_DN690_c0_g1	NA	NA	3.77226	6.61687e-06	0.00342407	NA	NA	NA
TRINITY_DN6154_c0_g2	NA	NA	2.56566	5.48382e-06	0.00342407	NA	NA	NA
TRINITY_DN1029_c9_g1	NA	NA	-2.87809	6.42423e-06	0.00342407	NA	NA	NA
TRINITY_DN1472_c0_g1	NA	NA	4.44521	6.04169e-06	0.00342407	NA	NA	NA
TRINITY_DN13180_c0_g1	S22A4	HUMAN	-1.17093	6.63927e-06	0.00342407	GO:0089718 amino acid import across plasma membrane; GO:0007589 body fluid secretion; GO:0009437 carnitine metabolic process; GO:0015879 carnitine transport; GO:0015695 organic cation transport; GO:0015697 quaternary ammonium group transport; GO:0006814 sodium ion transport; GO:0006641 triglyceride metabolic process; GO:0042908 xenobiotic transport; GO:0006915 apoptotic process; GO:0006811 ion tr…	GO:0016324 apical plasma membrane; GO:0005887 integral component of plasma membrane; GO:0005739 mitochondrion; GO:0005886 plasma membrane; GO:0016021 integral component of membrane	GO:0015171 amino acid transmembrane transporter activity; GO:0005524 ATP binding; GO:0015226 carnitine transmembrane transporter activity; GO:0015491 cation:cation antiporter activity; GO:0000166 nucleotide binding; GO:0030165 PDZ domain binding; GO:0015651 quaternary ammonium group transmembrane transporter activity; GO:0008513 secondary active organic cation transmembrane transporter activity; …
TRINITY_DN1515_c0_g1	ABCGK	DICDI	7.71531	6.16372e-06	0.00342407	NA	GO:0043190 ATP-binding cassette (ABC) transporter complex	GO:0005524 ATP binding; GO:0016887 ATPase activity; GO:0042626 ATPase-coupled transmembrane transporter activity
TRINITY_DN2810_c0_g1	PH4H	DROME	2.21349	4.96689e-06	0.00342407	GO:0006726 eye pigment biosynthetic process; GO:0006559 L-phenylalanine catabolic process; GO:0007616 long-term memory; GO:0042427 serotonin biosynthetic process; GO:0006571 tyrosine biosynthetic process	NA	GO:0005506 iron ion binding; GO:0004505 phenylalanine 4-monooxygenase activity; GO:0004510 tryptophan 5-monooxygenase activity
TRINITY_DN3263_c0_g2	NA	NA	9.30498	6.65544e-06	0.00342407	NA	NA	NA
TRINITY_DN2529_c0_g1	TRYP	ASTAS	-5.32761	5.84984e-06	0.00342407	GO:0007586 digestion; GO:0060309 elastin catabolic process; GO:0031017 exocrine pancreas development; GO:0006954 inflammatory response; GO:0035264 multicellular organism growth; GO:0000122 negative regulation of transcription by RNA polymerase II; GO:0061113 pancreas morphogenesis; GO:0045766 positive regulation of angiogenesis; GO:0045944 positive regulation of transcription by RNA polymerase II…	GO:0005615 extracellular space	GO:0046872 metal ion binding; GO:0004252 serine-type endopeptidase activity; GO:0042803 protein homodimerization activity
TRINITY_DN3845_c0_g1	KLHDB	DROSI	2.62724	6.02819e-06	0.00342407	GO:0006895 Golgi to endosome transport; GO:0043066 negative regulation of apoptotic process; GO:0043161 proteasome-mediated ubiquitin-dependent protein catabolic process; GO:1990390 protein K33-linked ubiquitination; GO:0015031 protein transport; GO:0016567 protein ubiquitination; GO:0030036 actin cytoskeleton organization; GO:0007420 brain development; GO:0045886 negative regulation of synaptic …	GO:0030424 axon; GO:0031463 Cul3-RING ubiquitin ligase complex; GO:0005737 cytoplasm; GO:0005829 cytosol; GO:0030425 dendrite; GO:0048471 perinuclear region of cytoplasm; GO:0016605 PML body; GO:0005802 trans-Golgi network; GO:0015629 actin cytoskeleton; GO:0032839 dendrite cytoplasm; GO:0043025 neuronal cell body; GO:0014069 postsynaptic density; GO:0005615 extracellular space	GO:0003779 actin binding; GO:0019964 interferon-gamma binding; GO:0004842 ubiquitin-protein transferase activity; GO:0051015 actin filament binding; GO:0060090 molecular adaptor activity; GO:0031208 POZ domain binding; GO:0042803 protein homodimerization activity
TRINITY_DN5167_c0_g1	NA	NA	-2.25496	5.86025e-06	0.00342407	NA	NA	NA
TRINITY_DN5114_c0_g1	T23O	TRICA	4.39604	4.99418e-06	0.00342407	GO:0006727 ommochrome biosynthetic process; GO:0019441 tryptophan catabolic process to kynurenine; GO:0051457 maintenance of protein location in nucleus; GO:0042531 positive regulation of tyrosine phosphorylation of STAT protein	GO:0005929 cilium; GO:0005815 microtubule organizing center; GO:0005758 mitochondrial intermembrane space; GO:0005634 nucleus; GO:0005819 spindle	GO:0020037 heme binding; GO:0046872 metal ion binding; GO:0004833 tryptophan 2,3-dioxygenase activity; GO:0003713 transcription coactivator activity
TRINITY_DN17275_c0_g2	ZASP	DROME	1.78618	6.34168e-06	0.00342407	GO:0030036 actin cytoskeleton organization; GO:0061061 muscle structure development; GO:0030239 myofibril assembly; GO:0001952 regulation of cell-matrix adhesion	GO:0015629 actin cytoskeleton; GO:0005912 adherens junction; GO:0045177 apical part of cell; GO:0045178 basal part of cell; GO:0016323 basolateral plasma membrane; GO:0031252 cell leading edge; GO:0031941 filamentous actin; GO:0005925 focal adhesion; GO:0005927 muscle tendon junction; GO:0001725 stress fiber; GO:0030018 Z disc; GO:0005915 zonula adherens	GO:0003779 actin binding; GO:0042805 actinin binding; GO:0046872 metal ion binding; GO:0051371 muscle alpha-actinin binding
TRINITY_DN5376_c0_g1	PERC	DROME	3.39632	7.0263e-06	0.00353454	GO:0007304 chorion-containing eggshell formation; GO:0007306 eggshell chorion assembly; GO:0042744 hydrogen peroxide catabolic process; GO:0042743 hydrogen peroxide metabolic process; GO:0030707 ovarian follicle cell development; GO:0001516 prostaglandin biosynthetic process; GO:0006979 response to oxidative stress; GO:0018149 peptide cross-linking; GO:0018212 peptidyl-tyrosine modification	GO:0005615 extracellular space; GO:0042600 egg chorion; GO:0005576 extracellular region	GO:0020037 heme binding; GO:0046872 metal ion binding; GO:0004601 peroxidase activity; GO:0004666 prostaglandin-endoperoxide synthase activity
TRINITY_DN63797_c0_g3	NA	NA	-4.43894	7.33252e-06	0.0036084	NA	NA	NA
TRINITY_DN1185_c0_g1	TBC23	MOUSE	-1.74909	7.55851e-06	0.00364047	GO:0007420 brain development; GO:1990403 embryonic brain development; GO:0031175 neuron projection development; GO:0032755 positive regulation of interleukin-6 production; GO:0050727 regulation of inflammatory response; GO:0032680 regulation of tumor necrosis factor production; GO:0042147 retrograde transport, endosome to Golgi; GO:0099041 vesicle tethering to Golgi; GO:0016192 vesicle-mediated t…	GO:0031410 cytoplasmic vesicle; GO:0005829 cytosol; GO:0005794 Golgi apparatus; GO:0005802 trans-Golgi network; GO:0071203 WASH complex	NA
TRINITY_DN18924_c0_g4	CHIT2	DROME	16.1146	8.04446e-06	0.0037938	GO:0006032 chitin catabolic process; GO:0040003 chitin-based cuticle development; GO:0008362 chitin-based embryonic cuticle biosynthetic process; GO:0018990 ecdysis, chitin-based cuticle; GO:0008363 larval chitin-based cuticle development; GO:0000272 polysaccharide catabolic process; GO:0042060 wound healing	GO:0005576 extracellular region; GO:0005615 extracellular space	GO:0008061 chitin binding; GO:0004568 chitinase activity
TRINITY_DN331_c0_g2	CUE	DROAN	6.4849	8.21978e-06	0.00379737	GO:0048477 oogenesis; GO:0007283 spermatogenesis; GO:0045938 positive regulation of circadian sleep/wake cycle, sleep; GO:0070328 triglyceride homeostasis	GO:0016021 integral component of membrane; GO:0005886 plasma membrane	GO:0005509 calcium ion binding
TRINITY_DN138_c0_g1	NA	NA	4.71466	8.58259e-06	0.00388568	NA	NA	NA
TRINITY_DN11179_c0_g2	NA	NA	2.19817	9.1073e-06	0.00404239	NA	NA	NA
TRINITY_DN7844_c1_g1	KIT	TAKRU	2.47817	9.56195e-06	0.00408404	GO:0030183 B cell differentiation; GO:0048066 developmental pigmentation; GO:0038093 Fc receptor signaling pathway; GO:0014831 gastro-intestinal system smooth muscle contraction; GO:0002244 hematopoietic progenitor cell differentiation; GO:0038109 Kit signaling pathway; GO:1902362 melanocyte apoptotic process; GO:0030318 melanocyte differentiation; GO:0097324 melanocyte migration; GO:0007275 mult…	GO:0005887 integral component of plasma membrane; GO:0043235 receptor complex; GO:0016021 integral component of membrane; GO:0005886 plasma membrane	GO:0005524 ATP binding; GO:0019955 cytokine binding; GO:0019838 growth factor binding; GO:0046872 metal ion binding; GO:0004714 transmembrane receptor protein tyrosine kinase activity
TRINITY_DN6129_c0_g1	VGFR2	HUMAN	2.27541	9.49348e-06	0.00408404	GO:0006935 chemotaxis; GO:0007275 multicellular organism development; GO:0000186 activation of MAPKK activity; GO:0007568 aging; GO:0001525 angiogenesis; GO:0048514 blood vessel morphogenesis; GO:0001569 branching involved in blood vessel morphogenesis; GO:0016477 cell migration; GO:0071456 cellular response to hypoxia; GO:0035924 cellular response to vascular endothelial growth factor stimulus; …	GO:0016021 integral component of membrane; GO:0005886 plasma membrane; GO:0005768 endosome; GO:0005615 extracellular space; GO:0005887 integral component of plasma membrane; GO:0005634 nucleus; GO:0043235 receptor complex; GO:0030054 cell junction; GO:0005769 early endosome; GO:0005783 endoplasmic reticulum; GO:0005576 extracellular region; GO:0005794 Golgi apparatus; GO:0045121 membrane raft; GO…	GO:0005524 ATP binding; GO:0005018 platelet-derived growth factor alpha-receptor activity; GO:0019838 growth factor binding; GO:0042802 identical protein binding; GO:0036332 placental growth factor-activated receptor activity; GO:0004714 transmembrane receptor protein tyrosine kinase activity; GO:0038085 vascular endothelial growth factor binding; GO:0005021 vascular endothelial growth factor-act…
TRINITY_DN6880_c0_g1	MTH2	DROYA	2.20297	1.05139e-05	0.00432732	GO:0007166 cell surface receptor signaling pathway; GO:0070252 actin-mediated cell contraction; GO:0008340 determination of adult lifespan; GO:0007186 G protein-coupled receptor signaling pathway; GO:0007369 gastrulation; GO:0007476 imaginal disc-derived wing morphogenesis; GO:0048383 mesectoderm development; GO:0007509 mesoderm migration involved in gastrulation; GO:0043519 regulation of myosin …	GO:0016021 integral component of membrane; GO:0005886 plasma membrane	GO:0004930 G protein-coupled receptor activity
TRINITY_DN23542_c0_g1	LITH	RAT	-3.43193	1.04818e-05	0.00432732	GO:0061844 antimicrobial humoral immune response mediated by antimicrobial peptide; GO:0055074 calcium ion homeostasis; GO:0044278 cell wall disruption in other organism; GO:1990869 cellular response to chemokine; GO:1990878 cellular response to gastrin; GO:0097421 liver regeneration; GO:0007494 midgut development; GO:0008285 negative regulation of cell population proliferation; GO:1990798 pancre…	GO:0045178 basal part of cell; GO:0005829 cytosol; GO:0032590 dendrite membrane; GO:0005615 extracellular space; GO:0030426 growth cone; GO:0032809 neuronal cell body membrane; GO:0048471 perinuclear region of cytoplasm; GO:0032991 protein-containing complex; GO:0042588 zymogen granule	GO:0008083 growth factor activity; GO:0042802 identical protein binding; GO:0070492 oligosaccharide binding; GO:0042834 peptidoglycan binding; GO:0019902 phosphatase binding; GO:0019903 protein phosphatase binding; GO:0038023 signaling receptor activity; GO:0005102 signaling receptor binding
TRINITY_DN13223_c0_g1	NA	NA	-23.7759	1.11868e-05	0.00451947	NA	NA	NA
TRINITY_DN3264_c0_g1	NA	NA	4.0834	1.15797e-05	0.00451947	NA	NA	NA
TRINITY_DN533_c0_g1	ABCGK	DICDI	4.18454	1.13947e-05	0.00451947	NA	GO:0043190 ATP-binding cassette (ABC) transporter complex	GO:0005524 ATP binding; GO:0016887 ATPase activity; GO:0042626 ATPase-coupled transmembrane transporter activity
TRINITY_DN92241_c0_g1	NA	NA	-2.88799	1.26167e-05	0.00475561	NA	NA	NA
TRINITY_DN7690_c0_g1	NA	NA	11.749	1.2855e-05	0.00475561	NA	NA	NA
TRINITY_DN2755_c0_g1	NA	NA	3.33726	1.31862e-05	0.00475561	NA	NA	NA
TRINITY_DN4811_c4_g1	HPX2	CAEEL	5.11757	1.32351e-05	0.00475561	GO:0050830 defense response to Gram-positive bacterium; GO:0006979 response to oxidative stress	GO:0005576 extracellular region	GO:0020037 heme binding; GO:0046872 metal ion binding; GO:0004601 peroxidase activity
TRINITY_DN1877_c0_g1	SPZ2	DROME	5.56186	1.24124e-05	0.00475561	GO:0007411 axon guidance; GO:0021556 central nervous system formation; GO:0045087 innate immune response; GO:0008045 motor neuron axon guidance; GO:0007399 nervous system development; GO:0010941 regulation of cell death; GO:0031637 regulation of neuronal synaptic plasticity in response to neurotrophin; GO:0008592 regulation of Toll signaling pathway	GO:0005576 extracellular region	GO:0008083 growth factor activity; GO:0005121 Toll binding
TRINITY_DN4800_c0_g1	NA	NA	8.95374	1.38148e-05	0.00488634	NA	NA	NA
TRINITY_DN25309_c0_g2	NA	NA	2.67634	1.65495e-05	0.00511271	NA	NA	NA
TRINITY_DN1879_c0_g1	LIPG	CANLF	4.64001	1.59282e-05	0.00511271	GO:0016042 lipid catabolic process; GO:0007586 digestion	GO:0005576 extracellular region; GO:0043231 intracellular membrane-bounded organelle; GO:0005764 lysosome; GO:0043202 lysosomal lumen	GO:0016788 hydrolase activity, acting on ester bonds; GO:0004771 sterol esterase activity; GO:0004806 triglyceride lipase activity
TRINITY_DN12571_c0_g1	CNTP2	MOUSE	-2.64942	1.55266e-05	0.00511271	GO:0030534 adult behavior; GO:0007155 cell adhesion; GO:0045163 clustering of voltage-gated potassium channels; GO:1905962 glutamatergic neuron differentiation; GO:0007612 learning; GO:0021761 limbic system development; GO:0031175 neuron projection development; GO:0048812 neuron projection morphogenesis; GO:0008038 neuron recognition; GO:0071205 protein localization to juxtaparanode region of axo…	GO:0030673 axolemma; GO:0030424 axon; GO:0009986 cell surface; GO:0030425 dendrite; GO:0005769 early endosome; GO:0060076 excitatory synapse; GO:0005794 Golgi apparatus; GO:0016021 integral component of membrane; GO:0044224 juxtaparanode region of axon; GO:0016020 membrane; GO:0043005 neuron projection; GO:0044309 neuron spine; GO:0043025 neuronal cell body; GO:0033010 paranodal junction; GO:0033…	GO:0019899 enzyme binding; GO:0044325 ion channel binding; GO:0002020 protease binding
TRINITY_DN1162_c0_g2	SMAG1	XENTR	2.43194	1.48662e-05	0.00511271	GO:0017148 negative regulation of translation; GO:0000289 nuclear-transcribed mRNA poly(A) tail shortening; GO:0043488 regulation of mRNA stability	GO:0030425 dendrite; GO:0000932 P-body; GO:0045202 synapse	GO:0003729 mRNA binding; GO:0030371 translation repressor activity
TRINITY_DN5290_c0_g3	TM11D	HUMAN	-1.70228	1.49213e-05	0.00511271	GO:0006508 proteolysis; GO:0007585 respiratory gaseous exchange by respiratory system	GO:0070062 extracellular exosome; GO:0005576 extracellular region; GO:0005887 integral component of plasma membrane	GO:0008233 peptidase activity; GO:0004252 serine-type endopeptidase activity
TRINITY_DN42695_c0_g1	NA	NA	2.94815	1.55403e-05	0.00511271	NA	NA	NA
TRINITY_DN5251_c0_g1	NA	NA	-21.1318	1.67134e-05	0.00511271	NA	NA	NA
TRINITY_DN9845_c0_g1	RESIL	DROME	2.57734	1.62321e-05	0.00511271	GO:0040003 chitin-based cuticle development	GO:0062129 chitin-based extracellular matrix; GO:0031012 extracellular matrix; GO:0005576 extracellular region; GO:0032992 protein-carbohydrate complex	GO:0008061 chitin binding; GO:0030023 extracellular matrix constituent conferring elasticity; GO:0008010 structural constituent of chitin-based larval cuticle; GO:0042302 structural constituent of cuticle
TRINITY_DN5919_c0_g1	MIER1	CHICK	1.96533	1.65907e-05	0.00511271	GO:0016575 histone deacetylation; GO:0000122 negative regulation of transcription by RNA polymerase II; GO:0031937 positive regulation of chromatin silencing	GO:0005654 nucleoplasm; GO:0005634 nucleus; GO:0017053 transcription repressor complex	GO:0003677 DNA binding; GO:0042826 histone deacetylase binding; GO:0001103 RNA polymerase II repressing transcription factor binding; GO:0003714 transcription corepressor activity
TRINITY_DN6449_c0_g2	RESIL	DROME	18.9962	1.65678e-05	0.00511271	GO:0040003 chitin-based cuticle development	GO:0062129 chitin-based extracellular matrix; GO:0031012 extracellular matrix; GO:0005576 extracellular region; GO:0032992 protein-carbohydrate complex	GO:0008061 chitin binding; GO:0030023 extracellular matrix constituent conferring elasticity; GO:0008010 structural constituent of chitin-based larval cuticle; GO:0042302 structural constituent of cuticle
TRINITY_DN5466_c0_g1	PANK4	HUMAN	2.44645	1.73413e-05	0.00523407	GO:0015937 coenzyme A biosynthetic process; GO:0016310 phosphorylation; GO:0015031 protein transport	GO:0005829 cytosol; GO:0005634 nucleus; GO:0071944 cell periphery; GO:0000324 fungal-type vacuole; GO:0016021 integral component of membrane	GO:0005524 ATP binding; GO:0016787 hydrolase activity; GO:0046872 metal ion binding
TRINITY_DN6783_c0_g1	UBE2H	MOUSE	1.41805	1.8083e-05	0.00536863	GO:0043161 proteasome-mediated ubiquitin-dependent protein catabolic process; GO:0070979 protein K11-linked ubiquitination; GO:0070936 protein K48-linked ubiquitination; GO:0000209 protein polyubiquitination; GO:0006511 ubiquitin-dependent protein catabolic process	GO:0005634 nucleus	GO:0005524 ATP binding; GO:0061631 ubiquitin conjugating enzyme activity; GO:0004842 ubiquitin-protein transferase activity
TRINITY_DN4643_c2_g1	NA	NA	3.6853	1.82614e-05	0.00536863	NA	NA	NA
TRINITY_DN543_c0_g1	TM11D	RAT	-8.44295	1.85991e-05	0.00539779	GO:0006508 proteolysis; GO:0040008 regulation of growth; GO:0007586 digestion	GO:0009986 cell surface; GO:0005576 extracellular region; GO:0005887 integral component of plasma membrane; GO:0005615 extracellular space	GO:0004252 serine-type endopeptidase activity; GO:0008236 serine-type peptidase activity
TRINITY_DN19900_c0_g1	NA	NA	8.10891	1.9262e-05	0.00540716	NA	NA	NA
TRINITY_DN332_c0_g1	PAPS2	MOUSE	-1.37592	1.98257e-05	0.00540716	GO:0050428 3'-phosphoadenosine 5'-phosphosulfate biosynthetic process; GO:0001501 skeletal system development; GO:0000103 sulfate assimilation; GO:0007596 blood coagulation; GO:0060348 bone development	GO:0005829 cytosol	GO:0004020 adenylylsulfate kinase activity; GO:0005524 ATP binding; GO:0016779 nucleotidyltransferase activity; GO:0042803 protein homodimerization activity; GO:0004781 sulfate adenylyltransferase (ATP) activity
TRINITY_DN13828_c0_g1	NA	NA	-28.3965	1.88842e-05	0.00540716	NA	NA	NA
TRINITY_DN7795_c0_g1	NA	NA	16.5176	1.97177e-05	0.00540716	NA	NA	NA
TRINITY_DN9841_c1_g2	FACR1	DROME	21.9206	1.9709e-05	0.00540716	GO:0008611 ether lipid biosynthetic process; GO:0035336 long-chain fatty-acyl-CoA metabolic process; GO:0010025 wax biosynthetic process	GO:0005779 integral component of peroxisomal membrane; GO:0043231 intracellular membrane-bounded organelle; GO:0005778 peroxisomal membrane; GO:0005777 peroxisome	GO:0102965 alcohol-forming fatty acyl-CoA reductase activity; GO:0080019 fatty-acyl-CoA reductase (alcohol-forming) activity
TRINITY_DN847_c0_g1	NA	NA	2.11012	2.02128e-05	0.0054471	NA	NA	NA
TRINITY_DN22241_c0_g1	POPD1	PIG	4.54085	2.17144e-05	0.00555768	GO:0090136 epithelial cell-cell adhesion; GO:0007507 heart development; GO:0040017 positive regulation of locomotion; GO:0001921 positive regulation of receptor recycling; GO:0008360 regulation of cell shape; GO:0043087 regulation of GTPase activity; GO:0042391 regulation of membrane potential; GO:0002931 response to ischemia; GO:0007519 skeletal muscle tissue development; GO:0051146 striated mus…	GO:0005923 bicellular tight junction; GO:0005901 caveola; GO:0016021 integral component of membrane; GO:0016328 lateral plasma membrane; GO:0016020 membrane; GO:0005886 plasma membrane; GO:0042383 sarcolemma	GO:0030552 cAMP binding; GO:0005198 structural molecule activity
TRINITY_DN14870_c0_g1	NA	NA	4.92311	2.18507e-05	0.00555768	NA	NA	NA
TRINITY_DN2781_c0_g1	LACH	SCHAM	2.68557	2.1063e-05	0.00555768	GO:0007155 cell adhesion	GO:0031225 anchored component of membrane; GO:0005886 plasma membrane	NA
TRINITY_DN6802_c0_g2	NA	NA	8.41095	2.14771e-05	0.00555768	NA	NA	NA
TRINITY_DN6375_c0_g1	TTPA	MOUSE	2.19055	2.14348e-05	0.00555768	GO:0001892 embryonic placenta development; GO:0120009 intermembrane lipid transfer; GO:0051452 intracellular pH reduction; GO:0060548 negative regulation of cell death; GO:0090212 negative regulation of establishment of blood-brain barrier; GO:0001890 placenta development; GO:0007584 response to nutrient; GO:0009268 response to pH; GO:0009636 response to toxic substance; GO:0042360 vitamin E meta…	GO:0005737 cytoplasm; GO:0005829 cytosol; GO:0005770 late endosome	GO:0120013 lipid transfer activity; GO:1902936 phosphatidylinositol bisphosphate binding; GO:0043325 phosphatidylinositol-3,4-bisphosphate binding; GO:0005546 phosphatidylinositol-4,5-bisphosphate binding; GO:0019842 vitamin binding; GO:0008431 vitamin E binding; GO:0016918 retinal binding; GO:0019841 retinol binding
TRINITY_DN5663_c0_g1	PPN	DROME	5.4358	2.21581e-05	0.00557326	GO:0030198 extracellular matrix organization; GO:0007275 multicellular organism development	GO:0005604 basement membrane; GO:0005576 extracellular region	GO:0005201 extracellular matrix structural constituent; GO:0008233 peptidase activity; GO:0004867 serine-type endopeptidase inhibitor activity
TRINITY_DN3338_c0_g1	NPT2B	PONAB	-3.59715	2.33955e-05	0.00575656	GO:0006817 phosphate ion transport; GO:0044341 sodium-dependent phosphate transport	GO:0016021 integral component of membrane; GO:0005886 plasma membrane	GO:0042301 phosphate ion binding; GO:0031402 sodium ion binding; GO:0005436 sodium:phosphate symporter activity
TRINITY_DN2855_c0_g1	NA	NA	-22.0248	2.32413e-05	0.00575656	NA	NA	NA
TRINITY_DN9963_c0_g1	MTH1	DROME	3.53712	2.40107e-05	0.00577789	GO:0070252 actin-mediated cell contraction; GO:0007166 cell surface receptor signaling pathway; GO:0008340 determination of adult lifespan; GO:0007186 G protein-coupled receptor signaling pathway; GO:0007369 gastrulation; GO:0007476 imaginal disc-derived wing morphogenesis; GO:0048383 mesectoderm development; GO:0007509 mesoderm migration involved in gastrulation; GO:0043519 regulation of myosin …	GO:0016021 integral component of membrane; GO:0005886 plasma membrane	GO:0004930 G protein-coupled receptor activity
TRINITY_DN7753_c0_g1	NA	NA	7.09171	2.47361e-05	0.00577789	NA	NA	NA
TRINITY_DN6449_c0_g1	RESIL	DROME	6.42374	2.44528e-05	0.00577789	GO:0040003 chitin-based cuticle development	GO:0062129 chitin-based extracellular matrix; GO:0031012 extracellular matrix; GO:0005576 extracellular region; GO:0032992 protein-carbohydrate complex	GO:0008061 chitin binding; GO:0030023 extracellular matrix constituent conferring elasticity; GO:0008010 structural constituent of chitin-based larval cuticle; GO:0042302 structural constituent of cuticle
TRINITY_DN8388_c0_g2	PGFRA	TAKRU	24.6112	2.50136e-05	0.00577789	GO:0006935 chemotaxis; GO:0007275 multicellular organism development	GO:0016021 integral component of membrane; GO:0005886 plasma membrane	GO:0005524 ATP binding; GO:0005018 platelet-derived growth factor alpha-receptor activity
TRINITY_DN9380_c0_g2	PAOX	MOUSE	-1.96399	2.47735e-05	0.00577789	GO:0006598 polyamine catabolic process; GO:1901307 positive regulation of spermidine biosynthetic process; GO:0009446 putrescine biosynthetic process; GO:0009447 putrescine catabolic process; GO:0046203 spermidine catabolic process; GO:0046208 spermine catabolic process	GO:0005782 peroxisomal matrix	GO:0052899 N(1),N(12)-diacetylspermine:oxygen oxidoreductase (3-acetamidopropanal-forming) activity; GO:0052904 N1-acetylspermidine:oxygen oxidoreductase (3-acetamidopropanal-forming) activity; GO:0052903 N1-acetylspermine:oxygen oxidoreductase (3-acetamidopropanal-forming) activity; GO:0016491 oxidoreductase activity; GO:0046592 polyamine oxidase activity; GO:0052902 spermidine:oxygen oxidoreduc…
TRINITY_DN3375_c0_g1	CP301	DROME	1.57178	2.45196e-05	0.00577789	GO:0007490 tergite morphogenesis	GO:0031966 mitochondrial membrane	GO:0020037 heme binding; GO:0005506 iron ion binding; GO:0004497 monooxygenase activity; GO:0016705 oxidoreductase activity, acting on paired donors, with incorporation or reduction of molecular oxygen
TRINITY_DN7612_c1_g1	RESIL	DROME	7.98107	2.55014e-05	0.00583106	GO:0040003 chitin-based cuticle development	GO:0062129 chitin-based extracellular matrix; GO:0031012 extracellular matrix; GO:0005576 extracellular region; GO:0032992 protein-carbohydrate complex	GO:0008061 chitin binding; GO:0030023 extracellular matrix constituent conferring elasticity; GO:0008010 structural constituent of chitin-based larval cuticle; GO:0042302 structural constituent of cuticle
TRINITY_DN3651_c0_g1	VKTCT	OPHHA	2.13396	2.59023e-05	0.00583813	NA	GO:0005576 extracellular region	GO:0004867 serine-type endopeptidase inhibitor activity
TRINITY_DN11046_c0_g4	NA	NA	20.5883	2.60481e-05	0.00583813	NA	NA	NA
TRINITY_DN4408_c1_g1	NA	NA	14.0087	2.65725e-05	0.00589727	NA	NA	NA
TRINITY_DN5634_c0_g1	BAKOR	HUMAN	1.66561	2.78853e-05	0.00604658	GO:0000045 autophagosome assembly; GO:0016240 autophagosome membrane docking; GO:0042149 cellular response to glucose starvation; GO:0009267 cellular response to starvation; GO:0008333 endosome to lysosome transport; GO:0016236 macroautophagy; GO:0000423 mitophagy; GO:0001933 negative regulation of protein phosphorylation; GO:0043552 positive regulation of phosphatidylinositol 3-kinase activity; …	GO:0005776 autophagosome; GO:0000421 autophagosome membrane; GO:0005930 axoneme; GO:0005829 cytosol; GO:0005789 endoplasmic reticulum membrane; GO:0097629 extrinsic component of omegasome membrane; GO:0097632 extrinsic component of phagophore assembly site membrane; GO:0044233 mitochondria-associated endoplasmic reticulum membrane; GO:0045335 phagocytic vesicle; GO:0034045 phagophore assembly sit…	GO:0051020 GTPase binding
TRINITY_DN5936_c0_g1	KEN	DROPS	3.97801	2.80466e-05	0.00604658	GO:0045497 female analia development; GO:0030540 female genitalia development; GO:0045496 male analia development; GO:0030539 male genitalia development; GO:0007275 multicellular organism development; GO:0046426 negative regulation of receptor signaling pathway via JAK-STAT; GO:0007259 receptor signaling pathway via JAK-STAT; GO:0006355 regulation of transcription, DNA-templated; GO:0002250 adapt…	GO:0005654 nucleoplasm; GO:0005634 nucleus; GO:0005737 cytoplasm	GO:0003677 DNA binding; GO:0003700 DNA-binding transcription factor activity; GO:0046872 metal ion binding; GO:0043565 sequence-specific DNA binding; GO:0001227 DNA-binding transcription repressor activity, RNA polymerase II-specific; GO:0042826 histone deacetylase binding; GO:0008168 methyltransferase activity; GO:1990841 promoter-specific chromatin binding; GO:0000978 RNA polymerase II cis-regu…
TRINITY_DN5158_c0_g1	NA	NA	5.26578	2.80011e-05	0.00604658	NA	NA	NA
TRINITY_DN21276_c0_g1	NA	NA	3.07823	3.12651e-05	0.00604813	NA	NA	NA
TRINITY_DN11798_c0_g1	ABCGK	DICDI	4.8	3.21436e-05	0.00604813	NA	GO:0043190 ATP-binding cassette (ABC) transporter complex	GO:0005524 ATP binding; GO:0016887 ATPase activity; GO:0042626 ATPase-coupled transmembrane transporter activity
TRINITY_DN2989_c0_g1	S15A1	MOUSE	8.16728	2.92348e-05	0.00604813	GO:0140206 dipeptide import across plasma membrane; GO:0051956 negative regulation of amino acid transport; GO:0006857 oligopeptide transport; GO:0015031 protein transport	GO:0016324 apical plasma membrane; GO:0005903 brush border; GO:0016021 integral component of membrane; GO:0005887 integral component of plasma membrane; GO:0016020 membrane	GO:0016248 channel inhibitor activity; GO:0071916 dipeptide transmembrane transporter activity; GO:0035673 oligopeptide transmembrane transporter activity; GO:1904680 peptide transmembrane transporter activity; GO:0015333 peptide:proton symporter activity; GO:0005427 proton-dependent oligopeptide secondary active transmembrane transporter activity
TRINITY_DN1718_c0_g1	MSRB	DROME	1.9079	3.39101e-05	0.00604813	GO:0007015 actin filament organization; GO:0030041 actin filament polymerization; GO:0007411 axon guidance; GO:0008407 chaeta morphogenesis; GO:0030091 protein repair; GO:0006979 response to oxidative stress; GO:0030240 skeletal muscle thin filament assembly	GO:0005737 cytoplasm; GO:0005856 cytoskeleton; GO:0005829 cytosol; GO:0005654 nucleoplasm; GO:0005783 endoplasmic reticulum; GO:0005739 mitochondrion	GO:0033743 peptide-methionine (R)-S-oxide reductase activity; GO:0008270 zinc ion binding; GO:0033745 L-methionine-(R)-S-oxide reductase activity
TRINITY_DN10009_c0_g1	NA	NA	-12.4605	3.19099e-05	0.00604813	NA	NA	NA
TRINITY_DN481_c0_g1	ANX10	DROME	2.40809	3.20584e-05	0.00604813	NA	GO:0005737 cytoplasm; GO:0016020 membrane	GO:0005509 calcium ion binding; GO:0005544 calcium-dependent phospholipid binding
TRINITY_DN5001_c0_g1	LIN41	RAT	-1.46169	3.31214e-05	0.00604813	GO:0061158 3'-UTR-mediated mRNA destabilization; GO:0071310 cellular response to organic substance; GO:0008543 fibroblast growth factor receptor signaling pathway; GO:0000082 G1/S transition of mitotic cell cycle; GO:0035278 miRNA mediated inhibition of translation; GO:0010586 miRNA metabolic process; GO:0017148 negative regulation of translation; GO:0001843 neural tube closure; GO:0021915 neural…	GO:0000932 P-body	GO:0035198 miRNA binding; GO:0030371 translation repressor activity; GO:0061630 ubiquitin protein ligase activity; GO:0004842 ubiquitin-protein transferase activity; GO:0008270 zinc ion binding
TRINITY_DN2688_c1_g1	NA	NA	4.76928	3.39317e-05	0.00604813	NA	NA	NA
TRINITY_DN2500_c0_g1	PERC	ANOGA	1.34688	3.3292e-05	0.00604813	GO:0042744 hydrogen peroxide catabolic process; GO:0048477 oogenesis; GO:0006979 response to oxidative stress; GO:0070831 basement membrane assembly; GO:0030199 collagen fibril organization; GO:0030198 extracellular matrix organization; GO:0006909 phagocytosis	GO:0005576 extracellular region; GO:0062023 collagen-containing extracellular matrix; GO:0031012 extracellular matrix; GO:0005615 extracellular space	GO:0020037 heme binding; GO:0046872 metal ion binding; GO:0004601 peroxidase activity; GO:0019806 bromide peroxidase activity
TRINITY_DN1010_c0_g3	GTR1	DROME	1.40587	3.21349e-05	0.00604813	GO:0008643 carbohydrate transport; GO:0042593 glucose homeostasis; GO:0090277 positive regulation of peptide hormone secretion	GO:0016021 integral component of membrane	GO:0022857 transmembrane transporter activity
TRINITY_DN3351_c0_g1	S14L2	RAT	5.51617	3.02082e-05	0.00604813	GO:0045542 positive regulation of cholesterol biosynthetic process	GO:0005829 cytosol; GO:0005634 nucleus	GO:0008047 enzyme activator activity; GO:0008289 lipid binding; GO:0016765 transferase activity, transferring alkyl or aryl (other than methyl) groups
TRINITY_DN1836_c5_g1	NA	NA	4.87199	3.12112e-05	0.00604813	NA	NA	NA
TRINITY_DN1085_c0_g2	ENPL	BOVIN	-1.65266	3.26828e-05	0.00604813	GO:0031247 actin rod assembly; GO:0071318 cellular response to ATP; GO:0043066 negative regulation of apoptotic process; GO:0006457 protein folding; GO:0043666 regulation of phosphoprotein phosphatase activity; GO:0001666 response to hypoxia; GO:0030970 retrograde protein transport, ER to cytosol; GO:0030433 ubiquitin-dependent ERAD pathway	GO:0005829 cytosol; GO:0005783 endoplasmic reticulum; GO:0034663 endoplasmic reticulum chaperone complex; GO:0005789 endoplasmic reticulum membrane; GO:0042470 melanosome; GO:0030496 midbody; GO:0048471 perinuclear region of cytoplasm; GO:0005886 plasma membrane; GO:0033018 sarcoplasmic reticulum lumen; GO:0005788 endoplasmic reticulum lumen; GO:0005576 extracellular region; GO:0032991 protein-co…	GO:0005524 ATP binding; GO:0050750 low-density lipoprotein particle receptor binding; GO:0019903 protein phosphatase binding; GO:0003723 RNA binding; GO:0051082 unfolded protein binding
TRINITY_DN16943_c0_g1	BIP	DROME	-1.7774	2.90873e-05	0.00604813	GO:0034620 cellular response to unfolded protein; GO:0051085 chaperone cofactor-dependent protein refolding; GO:0030968 endoplasmic reticulum unfolded protein response; GO:0036335 intestinal stem cell homeostasis; GO:0042026 protein refolding; GO:0034976 response to endoplasmic reticulum stress; GO:0006986 response to unfolded protein; GO:0016246 RNA interference; GO:0030431 sleep; GO:0030433 ubi…	GO:0005737 cytoplasm; GO:0012505 endomembrane system; GO:0005783 endoplasmic reticulum; GO:0034663 endoplasmic reticulum chaperone complex; GO:0005788 endoplasmic reticulum lumen; GO:0005615 extracellular space; GO:0016020 membrane; GO:0005634 nucleus	GO:0005524 ATP binding; GO:0016887 ATPase activity; GO:0031072 heat shock protein binding; GO:0051787 misfolded protein binding; GO:0044183 protein folding chaperone; GO:0051082 unfolded protein binding
TRINITY_DN907_c0_g1	VMP03	EULPE	1.61067	3.35683e-05	0.00604813	NA	GO:0005576 extracellular region	GO:0046872 metal ion binding; GO:0004222 metalloendopeptidase activity; GO:0090729 toxin activity
TRINITY_DN9073_c0_g2	NA	NA	2.78367	3.36247e-05	0.00604813	NA	NA	NA
TRINITY_DN63_c0_g1	NA	NA	6.52153	3.12138e-05	0.00604813	NA	NA	NA
TRINITY_DN7384_c0_g1	LIPL1	CAEEL	3.01453	3.1213e-05	0.00604813	GO:0016042 lipid catabolic process	GO:0005576 extracellular region; GO:0043202 lysosomal lumen; GO:0005764 lysosome	GO:0016788 hydrolase activity, acting on ester bonds
TRINITY_DN8971_c0_g1	UGT2	DACCO	11.3632	3.11853e-05	0.00604813	GO:0016053 organic acid biosynthetic process	GO:0005783 endoplasmic reticulum; GO:0016021 integral component of membrane	GO:0035251 UDP-glucosyltransferase activity
TRINITY_DN941_c1_g1	NA	NA	-12.5233	3.01175e-05	0.00604813	NA	NA	NA
TRINITY_DN9290_c0_g1	IOV7	CHICK	4.55798	3.04367e-05	0.00604813	GO:0030154 cell differentiation; GO:0007417 central nervous system development; GO:0007275 multicellular organism development; GO:1902572 negative regulation of serine-type peptidase activity; GO:0045071 negative regulation of viral genome replication; GO:0051412 response to corticosterone	GO:0005576 extracellular region; GO:0005615 extracellular space; GO:0032991 protein-containing complex	GO:0008200 ion channel inhibitor activity; GO:0030414 peptidase inhibitor activity; GO:0019870 potassium channel inhibitor activity; GO:0002020 protease binding; GO:0004867 serine-type endopeptidase inhibitor activity
TRINITY_DN595_c0_g1	MLRP2	ACRMI	-3.57852	3.06324e-05	0.00604813	NA	GO:0005576 extracellular region; GO:0016020 membrane	NA
TRINITY_DN2884_c0_g1	NA	NA	3.33778	3.50123e-05	0.00609625	NA	NA	NA
TRINITY_DN23765_c0_g1	NA	NA	-5.44644	3.52789e-05	0.00609625	NA	NA	NA
TRINITY_DN4541_c0_g1	OBSTE	DROME	2.36972	3.50795e-05	0.00609625	GO:0040003 chitin-based cuticle development	GO:0062129 chitin-based extracellular matrix	GO:0008061 chitin binding; GO:0008010 structural constituent of chitin-based larval cuticle; GO:0008011 structural constituent of pupal chitin-based cuticle
TRINITY_DN6089_c0_g1	ACE	CHICK	-5.01931	3.49427e-05	0.00609625	GO:0007568 aging; GO:0050435 amyloid-beta metabolic process; GO:0060978 angiogenesis involved in coronary vascular morphogenesis; GO:0031100 animal organ regeneration; GO:0050482 arachidonic acid secretion; GO:0010815 bradykinin catabolic process; GO:0007420 brain development; GO:0071838 cell proliferation in bone marrow; GO:1904045 cellular response to aldosterone; GO:0071333 cellular response t…	GO:0009925 basal plasma membrane; GO:0031526 brush border membrane; GO:0005737 cytoplasm; GO:0005768 endosome; GO:0009897 external side of plasma membrane; GO:0070062 extracellular exosome; GO:0005615 extracellular space; GO:0016021 integral component of membrane; GO:0005764 lysosome; GO:0005886 plasma membrane; GO:0097225 sperm midpiece; GO:0031982 vesicle; GO:0005576 extracellular region	GO:0003779 actin binding; GO:0031711 bradykinin receptor binding; GO:0004180 carboxypeptidase activity; GO:0031404 chloride ion binding; GO:0008144 drug binding; GO:0004175 endopeptidase activity; GO:0008238 exopeptidase activity; GO:0070573 metallodipeptidase activity; GO:0008237 metallopeptidase activity; GO:0051019 mitogen-activated protein kinase binding; GO:0031434 mitogen-activated protein …
TRINITY_DN9239_c0_g4	VMO1	HUMAN	-2.43344	4.07375e-05	0.00614784	NA	GO:0070062 extracellular exosome	NA
TRINITY_DN6922_c0_g1	POMT2	DROPS	-2.1148	3.6367e-05	0.00614784	GO:0030259 lipid glycosylation; GO:0007517 muscle organ development	GO:0005783 endoplasmic reticulum; GO:0005789 endoplasmic reticulum membrane; GO:0016021 integral component of membrane	GO:0004169 dolichyl-phosphate-mannose-protein mannosyltransferase activity
TRINITY_DN6532_c0_g2	PCP	BOVIN	-1.46432	4.01772e-05	0.00614784	GO:0060055 angiogenesis involved in wound healing; GO:0003085 negative regulation of systemic arterial blood pressure; GO:0006508 proteolysis; GO:0043535 regulation of blood vessel endothelial cell migration	GO:0005764 lysosome	GO:0004180 carboxypeptidase activity; GO:0008239 dipeptidyl-peptidase activity; GO:0008236 serine-type peptidase activity
TRINITY_DN10743_c1_g1	NA	NA	-2.78185	3.72552e-05	0.00614784	NA	NA	NA
TRINITY_DN10601_c0_g2	NA	NA	9.52916	4.01729e-05	0.00614784	NA	NA	NA
TRINITY_DN19725_c0_g2	CTRB1	PENVA	-3.42601	3.92907e-05	0.00614784	GO:0030574 collagen catabolic process	GO:0005615 extracellular space	GO:0004252 serine-type endopeptidase activity
TRINITY_DN24858_c0_g1	NA	NA	-2.48832	3.75242e-05	0.00614784	NA	NA	NA
TRINITY_DN10073_c0_g1	CP4C3	DROME	2.99657	4.04191e-05	0.00614784	GO:0055114 oxidation-reduction process	GO:0005789 endoplasmic reticulum membrane	GO:0020037 heme binding; GO:0005506 iron ion binding; GO:0004497 monooxygenase activity; GO:0016705 oxidoreductase activity, acting on paired donors, with incorporation or reduction of molecular oxygen
TRINITY_DN24427_c0_g2	RESIL	DROME	7.44764	3.58892e-05	0.00614784	GO:0040003 chitin-based cuticle development	GO:0062129 chitin-based extracellular matrix; GO:0031012 extracellular matrix; GO:0005576 extracellular region; GO:0032992 protein-carbohydrate complex	GO:0008061 chitin binding; GO:0030023 extracellular matrix constituent conferring elasticity; GO:0008010 structural constituent of chitin-based larval cuticle; GO:0042302 structural constituent of cuticle
TRINITY_DN2485_c0_g1	CP4C3	DROME	2.71997	3.86683e-05	0.00614784	GO:0055114 oxidation-reduction process	GO:0005789 endoplasmic reticulum membrane	GO:0020037 heme binding; GO:0005506 iron ion binding; GO:0004497 monooxygenase activity; GO:0016705 oxidoreductase activity, acting on paired donors, with incorporation or reduction of molecular oxygen; GO:0070330 aromatase activity
TRINITY_DN12228_c0_g1	LST	PHOPY	2.38019	3.71865e-05	0.00614784	NA	NA	GO:0008146 sulfotransferase activity
TRINITY_DN14488_c0_g1	SPOP	PONAB	1.9428	3.96937e-05	0.00614784	GO:0043161 proteasome-mediated ubiquitin-dependent protein catabolic process; GO:0000209 protein polyubiquitination	GO:0031463 Cul3-RING ubiquitin ligase complex; GO:0016607 nuclear speck; GO:0005634 nucleus	GO:0031625 ubiquitin protein ligase binding
TRINITY_DN19211_c4_g2	NA	NA	8.5617	3.91624e-05	0.00614784	NA	NA	NA
TRINITY_DN14904_c0_g2	NA	NA	-5.32541	3.86105e-05	0.00614784	NA	NA	NA
TRINITY_DN1406_c0_g1	TM11D	HUMAN	-2.81819	3.9553e-05	0.00614784	GO:0006508 proteolysis; GO:0007585 respiratory gaseous exchange by respiratory system	GO:0005615 extracellular space; GO:0005903 brush border; GO:0016021 integral component of membrane; GO:0016020 membrane; GO:0070062 extracellular exosome; GO:0005576 extracellular region; GO:0005887 integral component of plasma membrane	GO:0004252 serine-type endopeptidase activity; GO:0005044 scavenger receptor activity; GO:0008233 peptidase activity
TRINITY_DN484_c0_g2	NA	NA	-18.145	3.80132e-05	0.00614784	NA	NA	NA
TRINITY_DN10413_c0_g1	NA	NA	31.9118	3.8941e-05	0.00614784	NA	NA	NA
TRINITY_DN2177_c1_g1	ABCGK	DICDI	2.18007	3.72736e-05	0.00614784	NA	GO:0043190 ATP-binding cassette (ABC) transporter complex; GO:0016021 integral component of membrane	GO:0005524 ATP binding; GO:0016887 ATPase activity; GO:0042626 ATPase-coupled transmembrane transporter activity
TRINITY_DN2831_c0_g1	HGNAT	MOUSE	3.19816	4.04801e-05	0.00614784	GO:0007041 lysosomal transport; GO:0051259 protein complex oligomerization; GO:0006027 glycosaminoglycan catabolic process; GO:0043312 neutrophil degranulation	GO:0016021 integral component of membrane; GO:0005765 lysosomal membrane; GO:0005886 plasma membrane; GO:0035579 specific granule membrane; GO:0070821 tertiary granule membrane	GO:0015019 heparan-alpha-glucosaminide N-acetyltransferase activity; GO:0016746 transferase activity, transferring acyl groups
TRINITY_DN46546_c0_g1	NA	NA	5.83128	4.11193e-05	0.00616435	NA	NA	NA
TRINITY_DN4475_c1_g2	POMT2	DROPS	-2.60965	4.20472e-05	0.00626198	GO:0030259 lipid glycosylation; GO:0007517 muscle organ development	GO:0005783 endoplasmic reticulum; GO:0005789 endoplasmic reticulum membrane; GO:0016021 integral component of membrane	GO:0004169 dolichyl-phosphate-mannose-protein mannosyltransferase activity
TRINITY_DN4294_c0_g1	NA	NA	2.34951	4.26121e-05	0.00627214	NA	NA	NA
TRINITY_DN484_c0_g3	NA	NA	-8.07253	4.26695e-05	0.00627214	NA	NA	NA
TRINITY_DN5661_c0_g1	RESIL	DROME	7.0654	4.30181e-05	0.00628258	GO:0040003 chitin-based cuticle development	GO:0062129 chitin-based extracellular matrix; GO:0031012 extracellular matrix; GO:0005576 extracellular region; GO:0032992 protein-carbohydrate complex	GO:0008061 chitin binding; GO:0030023 extracellular matrix constituent conferring elasticity; GO:0008010 structural constituent of chitin-based larval cuticle; GO:0042302 structural constituent of cuticle
TRINITY_DN3207_c0_g2	NA	NA	-2.64725	4.43085e-05	0.00640164	NA	NA	NA
TRINITY_DN16391_c0_g1	NA	NA	2.37403	4.43989e-05	0.00640164	NA	NA	NA
TRINITY_DN6047_c0_g1	RESIL	DROME	5.18682	4.47066e-05	0.00640521	GO:0040003 chitin-based cuticle development	GO:0062129 chitin-based extracellular matrix; GO:0031012 extracellular matrix; GO:0005576 extracellular region; GO:0032992 protein-carbohydrate complex	GO:0008061 chitin binding; GO:0030023 extracellular matrix constituent conferring elasticity; GO:0008010 structural constituent of chitin-based larval cuticle; GO:0042302 structural constituent of cuticle
TRINITY_DN31970_c0_g1	NA	NA	7.79684	4.5349e-05	0.00641603	NA	NA	NA
TRINITY_DN5756_c0_g1	RESIL	DROME	8.83052	4.50744e-05	0.00641603	GO:0040003 chitin-based cuticle development	GO:0062129 chitin-based extracellular matrix; GO:0031012 extracellular matrix; GO:0005576 extracellular region; GO:0032992 protein-carbohydrate complex	GO:0008061 chitin binding; GO:0030023 extracellular matrix constituent conferring elasticity; GO:0008010 structural constituent of chitin-based larval cuticle; GO:0042302 structural constituent of cuticle
TRINITY_DN917_c0_g2	PPN	DROME	3.41967	4.58217e-05	0.00644265	GO:0030198 extracellular matrix organization; GO:0007275 multicellular organism development	GO:0005604 basement membrane	GO:0005201 extracellular matrix structural constituent; GO:0008233 peptidase activity; GO:0004867 serine-type endopeptidase inhibitor activity
TRINITY_DN3749_c0_g1	BPNT1	HUMAN	-1.51347	4.76871e-05	0.00658388	GO:0050427 3'-phosphoadenosine 5'-phosphosulfate metabolic process; GO:0046855 inositol phosphate dephosphorylation; GO:0007399 nervous system development; GO:0006139 nucleobase-containing compound metabolic process; GO:0046854 phosphatidylinositol phosphorylation	GO:0005829 cytosol	GO:0008441 3'(2'),5'-bisphosphate nucleotidase activity; GO:0046872 metal ion binding; GO:0004441 inositol-1,4-bisphosphate 1-phosphatase activity; GO:0000287 magnesium ion binding
TRINITY_DN11404_c2_g1	RESIL	DROME	10.0994	4.76933e-05	0.00658388	GO:0040003 chitin-based cuticle development	GO:0062129 chitin-based extracellular matrix; GO:0031012 extracellular matrix; GO:0005576 extracellular region; GO:0032992 protein-carbohydrate complex	GO:0008061 chitin binding; GO:0030023 extracellular matrix constituent conferring elasticity; GO:0008010 structural constituent of chitin-based larval cuticle; GO:0042302 structural constituent of cuticle
TRINITY_DN6756_c0_g1	BODG	PSESK	2.40653	4.76988e-05	0.00658388	GO:0045329 carnitine biosynthetic process	GO:0005737 cytoplasm	GO:0008336 gamma-butyrobetaine dioxygenase activity; GO:0005506 iron ion binding
TRINITY_DN1405_c0_g1	NA	NA	5.0699	4.84102e-05	0.00660157	NA	NA	NA
TRINITY_DN49459_c0_g2	NA	NA	3.68561	4.83632e-05	0.00660157	NA	NA	NA
TRINITY_DN7402_c0_g2	NA	NA	12.1041	4.87893e-05	0.00661344	NA	NA	NA
TRINITY_DN1992_c0_g1	N42L1	MOUSE	1.51233	4.91334e-05	0.00662043	NA	GO:0005829 cytosol	GO:0005524 ATP binding; GO:0046404 ATP-dependent polydeoxyribonucleotide 5'-hydroxyl-kinase activity; GO:0004519 endonuclease activity
TRINITY_DN686_c0_g1	PRG4	HUMAN	-4.49308	4.97252e-05	0.00662135	GO:0006955 immune response; GO:0071425 hematopoietic stem cell proliferation; GO:0042127 regulation of cell population proliferation	GO:0062023 collagen-containing extracellular matrix; GO:0005576 extracellular region; GO:0005615 extracellular space	GO:0030247 polysaccharide binding; GO:0005044 scavenger receptor activity; GO:0004521 endoribonuclease activity; GO:0046872 metal ion binding; GO:0003723 RNA binding
TRINITY_DN4971_c0_g2	NA	NA	6.14847	4.94831e-05	0.00662135	NA	NA	NA
TRINITY_DN37197_c0_g2	NA	NA	3.99744	5.09591e-05	0.00674597	NA	NA	NA
TRINITY_DN3170_c0_g1	LGR5	RAT	2.11361	5.32099e-05	0.00676693	GO:0007190 activation of adenylate cyclase activity; GO:0007189 adenylate cyclase-activating G protein-coupled receptor signaling pathway; GO:2001013 epithelial cell proliferation involved in renal tubule morphogenesis; GO:0001942 hair follicle development; GO:0009755 hormone-mediated signaling pathway; GO:0048839 inner ear development; GO:0009994 oocyte differentiation; GO:0090263 positive regul…	GO:0005887 integral component of plasma membrane; GO:0032588 trans-Golgi network membrane	GO:0008528 G protein-coupled peptide receptor activity; GO:0016500 protein-hormone receptor activity; GO:0004888 transmembrane signaling receptor activity
TRINITY_DN24974_c0_g1	NA	NA	1.79391	5.29887e-05	0.00676693	NA	NA	NA
TRINITY_DN5120_c0_g1	NA	NA	12.3607	5.23164e-05	0.00676693	NA	NA	NA
TRINITY_DN9981_c0_g1	HAOX1	HUMAN	2.81632	5.21647e-05	0.00676693	GO:0034641 cellular nitrogen compound metabolic process; GO:0001561 fatty acid alpha-oxidation; GO:0046296 glycolate catabolic process; GO:0019516 lactate oxidation; GO:0006625 protein targeting to peroxisome; GO:0006979 response to oxidative stress	GO:0005829 cytosol; GO:0005782 peroxisomal matrix; GO:0005777 peroxisome	GO:0003973 (S)-2-hydroxy-acid oxidase activity; GO:0010181 FMN binding; GO:0008891 glycolate oxidase activity; GO:0004459 L-lactate dehydrogenase activity; GO:0052853 long-chain-(S)-2-hydroxy-long-chain-acid oxidase activity; GO:0052854 medium-chain-(S)-2-hydroxy-acid oxidase activity; GO:0052852 very-long-chain-(S)-2-hydroxy-acid oxidase activity
TRINITY_DN5801_c0_g1	NA	NA	25.459	5.2343e-05	0.00676693	NA	NA	NA
TRINITY_DN7756_c0_g1	NA	NA	33.7992	5.26638e-05	0.00676693	NA	NA	NA
TRINITY_DN6263_c0_g2	NA	NA	11.6968	5.31777e-05	0.00676693	NA	NA	NA
TRINITY_DN295_c0_g2	PERC	DROME	2.60356	5.44416e-05	0.00688489	GO:0007304 chorion-containing eggshell formation; GO:0007306 eggshell chorion assembly; GO:0042744 hydrogen peroxide catabolic process; GO:0042743 hydrogen peroxide metabolic process; GO:0030707 ovarian follicle cell development; GO:0001516 prostaglandin biosynthetic process; GO:0006979 response to oxidative stress	GO:0005615 extracellular space	GO:0020037 heme binding; GO:0046872 metal ion binding; GO:0004601 peroxidase activity; GO:0004666 prostaglandin-endoperoxide synthase activity
TRINITY_DN6014_c0_g1	CP3A2	RAT	-3.22519	5.49085e-05	0.00690536	GO:0017144 drug metabolic process; GO:0070989 oxidative demethylation; GO:0008202 steroid metabolic process	GO:0005789 endoplasmic reticulum membrane	GO:0070330 aromatase activity; GO:0032451 demethylase activity; GO:0020037 heme binding; GO:0005506 iron ion binding; GO:0004497 monooxygenase activity; GO:0008395 steroid hydroxylase activity; GO:0050649 testosterone 6-beta-hydroxylase activity
TRINITY_DN484_c2_g1	NA	NA	6.01698	5.58723e-05	0.00698774	NA	NA	NA
TRINITY_DN3526_c1_g1	NA	NA	-9.33667	5.69014e-05	0.00700042	NA	NA	NA
TRINITY_DN4186_c0_g1	DHRS4	PIG	-2.10855	5.67507e-05	0.00700042	GO:0055114 oxidation-reduction process; GO:0042574 retinal metabolic process; GO:0007628 adult walking behavior; GO:0009060 aerobic respiration; GO:0006879 cellular iron ion homeostasis; GO:0070301 cellular response to hydrogen peroxide; GO:0009792 embryo development ending in birth or egg hatching; GO:0006783 heme biosynthetic process; GO:0006811 ion transport; GO:0018283 iron incorporation into…	GO:0005739 mitochondrion; GO:0005777 peroxisome; GO:0005829 cytosol; GO:1990221 L-cysteine desulfurase complex	GO:0000253 3-keto sterol reductase activity; GO:0004090 carbonyl reductase (NADPH) activity; GO:0042802 identical protein binding; GO:0001758 retinal dehydrogenase activity; GO:0051537 2 iron, 2 sulfur cluster binding; GO:0019899 enzyme binding; GO:0008199 ferric iron binding; GO:0008198 ferrous iron binding; GO:0004322 ferroxidase activity; GO:0034986 iron chaperone activity
TRINITY_DN5673_c0_g1	NA	NA	2.2404	5.63095e-05	0.00700042	NA	NA	NA
TRINITY_DN416_c5_g1	NA	NA	4.46785	5.78024e-05	0.00707283	NA	NA	NA
TRINITY_DN8105_c0_g1	NKCL	MANSE	3.26434	5.83459e-05	0.00709068	GO:0006813 potassium ion transport; GO:0006814 sodium ion transport	GO:0016021 integral component of membrane	GO:0015377 cation:chloride symporter activity
TRINITY_DN65393_c0_g1	NA	NA	-2.81834	5.85747e-05	0.00709068	NA	NA	NA
TRINITY_DN20140_c0_g2	PERC	DROME	3.60406	5.91845e-05	0.00712638	GO:0007304 chorion-containing eggshell formation; GO:0007306 eggshell chorion assembly; GO:0042744 hydrogen peroxide catabolic process; GO:0042743 hydrogen peroxide metabolic process; GO:0030707 ovarian follicle cell development; GO:0001516 prostaglandin biosynthetic process; GO:0006979 response to oxidative stress	GO:0005615 extracellular space	GO:0020037 heme binding; GO:0046872 metal ion binding; GO:0004601 peroxidase activity; GO:0004666 prostaglandin-endoperoxide synthase activity
TRINITY_DN16199_c0_g1	NA	NA	10.4373	6.01687e-05	0.00713109	NA	NA	NA
TRINITY_DN4347_c0_g2	NA	NA	23.1855	5.96333e-05	0.00713109	NA	NA	NA
TRINITY_DN3561_c0_g1	NA	NA	22.3254	5.98924e-05	0.00713109	NA	NA	NA
TRINITY_DN4480_c0_g1	TAKT	DROME	3.00227	6.20161e-05	0.00731177	GO:0008343 adult feeding behavior; GO:0042595 behavioral response to starvation; GO:0007623 circadian rhythm; GO:0007631 feeding behavior; GO:0008049 male courtship behavior; GO:0007617 mating behavior; GO:0042594 response to starvation; GO:0007622 rhythmic behavior	GO:0005576 extracellular region; GO:0005615 extracellular space	NA
TRINITY_DN73081_c0_g1	RESIL	DROME	4.98554	6.29912e-05	0.00735016	GO:0040003 chitin-based cuticle development	GO:0062129 chitin-based extracellular matrix; GO:0031012 extracellular matrix; GO:0005576 extracellular region; GO:0032992 protein-carbohydrate complex	GO:0008061 chitin binding; GO:0030023 extracellular matrix constituent conferring elasticity; GO:0008010 structural constituent of chitin-based larval cuticle; GO:0042302 structural constituent of cuticle
TRINITY_DN4615_c0_g1	NA	NA	15.353	6.29604e-05	0.00735016	NA	NA	NA
TRINITY_DN10836_c0_g5	NA	NA	-1.78425	6.48134e-05	0.00748359	NA	NA	NA
TRINITY_DN8682_c0_g2	NA	NA	8.99813	6.52555e-05	0.00748359	NA	NA	NA
TRINITY_DN7677_c0_g1	STAR	DROME	-3.50882	6.5457e-05	0.00748359	GO:0048149 behavioral response to ethanol; GO:0001751 compound eye photoreceptor cell differentiation; GO:0046667 compound eye retinal cell programmed cell death; GO:0048263 determination of dorsal identity; GO:0035225 determination of genital disc primordium; GO:0046843 dorsal appendage formation; GO:0006888 endoplasmic reticulum to Golgi vesicle-mediated transport; GO:0016197 endosomal transpor…	GO:0005783 endoplasmic reticulum; GO:0005794 Golgi apparatus; GO:0000139 Golgi membrane; GO:0030176 integral component of endoplasmic reticulum membrane; GO:0031902 late endosome membrane; GO:0097038 perinuclear endoplasmic reticulum; GO:0005886 plasma membrane	NA
TRINITY_DN7636_c0_g1	NA	NA	12.7789	6.48958e-05	0.00748359	NA	NA	NA
TRINITY_DN8551_c1_g1	ABHD2	DROME	-1.4042	6.64335e-05	0.00750921	GO:0046464 acylglycerol catabolic process; GO:0044255 cellular lipid metabolic process; GO:0006629 lipid metabolic process; GO:0048240 sperm capacitation; GO:0043401 steroid hormone mediated signaling pathway	GO:0016021 integral component of membrane; GO:0036126 sperm flagellum; GO:0097524 sperm plasma membrane	GO:0008126 acetylesterase activity; GO:0047372 acylglycerol lipase activity; GO:0016298 lipase activity; GO:0034338 short-chain carboxylesterase activity
TRINITY_DN4526_c0_g1	WFC6A	MOUSE	3.52374	6.7008e-05	0.00750921	GO:0042742 defense response to bacterium; GO:0090281 negative regulation of calcium ion import; GO:1901318 negative regulation of flagellated sperm motility; GO:0010466 negative regulation of peptidase activity	GO:0009986 cell surface; GO:0005615 extracellular space; GO:0032991 protein-containing complex	GO:0004867 serine-type endopeptidase inhibitor activity
TRINITY_DN17726_c0_g1	COAA1	BOVIN	-2.53566	6.65514e-05	0.00750921	GO:0035356 cellular triglyceride homeostasis; GO:0042593 glucose homeostasis; GO:0010629 negative regulation of gene expression; GO:0045721 negative regulation of gluconeogenesis; GO:0050728 negative regulation of inflammatory response; GO:0071638 negative regulation of monocyte chemotactic protein-1 production; GO:1901223 negative regulation of NIK/NF-kappaB signaling; GO:0070165 positive regula…	GO:0005581 collagen trimer; GO:0005576 extracellular region; GO:0005615 extracellular space; GO:0032991 protein-containing complex; GO:0062023 collagen-containing extracellular matrix; GO:0005788 endoplasmic reticulum lumen; GO:0031012 extracellular matrix	GO:0042802 identical protein binding; GO:0005201 extracellular matrix structural constituent; GO:0030020 extracellular matrix structural constituent conferring tensile strength; GO:0046872 metal ion binding
TRINITY_DN11001_c0_g1	CNTP1	HUMAN	-1.31649	6.69607e-05	0.00750921	GO:0007155 cell adhesion; GO:0022010 central nervous system myelination; GO:0007010 cytoskeleton organization; GO:0022011 myelination in peripheral nervous system; GO:0050885 neuromuscular process controlling balance; GO:0050884 neuromuscular process controlling posture; GO:0048812 neuron projection morphogenesis; GO:0019227 neuronal action potential propagation; GO:0030913 paranodal junction ass…	GO:0016021 integral component of membrane; GO:0005887 integral component of plasma membrane; GO:0033010 paranodal junction; GO:0033270 paranode region of axon; GO:0048787 presynaptic active zone membrane	GO:0017124 SH3 domain binding; GO:0038023 signaling receptor activity
TRINITY_DN74341_c0_g1	NA	NA	9.48403	6.75236e-05	0.00752971	NA	NA	NA
TRINITY_DN5912_c1_g2	GLT	DROME	1.0443	6.78761e-05	0.00753192	GO:0042135 neurotransmitter catabolic process; GO:0098542 defense response to other organism; GO:0008045 motor neuron axon guidance; GO:0016201 synaptic target inhibition	GO:0005576 extracellular region; GO:0005886 plasma membrane; GO:0045202 synapse; GO:0005604 basement membrane	GO:0003990 acetylcholinesterase activity
TRINITY_DN9807_c0_g1	NA	NA	1.83605	7.06232e-05	0.00770722	NA	NA	NA
TRINITY_DN10847_c0_g1	NA	NA	9.74036	7.05525e-05	0.00770722	NA	NA	NA
TRINITY_DN10321_c0_g1	NA	NA	9.99167	7.10952e-05	0.00770722	NA	NA	NA
TRINITY_DN3148_c0_g3	OVCH1	HUMAN	-15.7754	6.9885e-05	0.00770722	NA	GO:0005576 extracellular region	GO:0046872 metal ion binding; GO:0004252 serine-type endopeptidase activity
TRINITY_DN437_c0_g1	WIPI2	CHICK	1.73778	7.11583e-05	0.00770722	GO:0000045 autophagosome assembly; GO:0000422 autophagy of mitochondrion; GO:0044804 autophagy of nucleus; GO:0009267 cellular response to starvation; GO:0006497 protein lipidation; GO:0061739 protein lipidation involved in autophagosome assembly; GO:0034497 protein localization to phagophore assembly site; GO:0098792 xenophagy	GO:0005776 autophagosome; GO:0005829 cytosol; GO:0019898 extrinsic component of membrane; GO:0005654 nucleoplasm; GO:0034045 phagophore assembly site membrane; GO:0032991 protein-containing complex	GO:0080025 phosphatidylinositol-3,5-bisphosphate binding; GO:0032266 phosphatidylinositol-3-phosphate binding
TRINITY_DN5421_c0_g1	CO1A2	BOVIN	-1.87492	7.21079e-05	0.00777289	GO:0001568 blood vessel development; GO:0030282 bone mineralization; GO:0071230 cellular response to amino acid stimulus; GO:0030199 collagen fibril organization; GO:0032963 collagen metabolic process; GO:0085029 extracellular matrix assembly; GO:0030198 extracellular matrix organization; GO:0070208 protein heterotrimerization; GO:0008217 regulation of blood pressure; GO:0007266 Rho protein signa…	GO:0005584 collagen type I trimer; GO:0005783 endoplasmic reticulum; GO:0031012 extracellular matrix; GO:0005615 extracellular space; GO:0062023 collagen-containing extracellular matrix; GO:0005788 endoplasmic reticulum lumen; GO:0070062 extracellular exosome; GO:0005576 extracellular region; GO:0005581 collagen trimer	GO:0005201 extracellular matrix structural constituent; GO:0042802 identical protein binding; GO:0046872 metal ion binding; GO:0048407 platelet-derived growth factor binding; GO:0002020 protease binding; GO:0030674 protein-macromolecule adaptor activity; GO:0046332 SMAD binding; GO:0030020 extracellular matrix structural constituent conferring tensile strength
TRINITY_DN16903_c0_g1	NA	NA	43.7755	7.26559e-05	0.00779485	NA	NA	NA
TRINITY_DN7835_c0_g1	NA	NA	8.42886	7.34197e-05	0.007835	NA	NA	NA
TRINITY_DN42714_c0_g2	NA	NA	3.42618	7.37224e-05	0.007835	NA	NA	NA
TRINITY_DN1329_c0_g1	EIGER	DROME	2.10097	7.56925e-05	0.00800678	GO:0045176 apical protein localization; GO:0006915 apoptotic process; GO:0045167 asymmetric protein localization involved in cell fate determination; GO:0050829 defense response to Gram-negative bacterium; GO:0043652 engulfment of apoptotic cell; GO:0097191 extrinsic apoptotic signaling pathway; GO:0014009 glial cell proliferation; GO:0006955 immune response; GO:0045087 innate immune response; GO…	GO:0005615 extracellular space; GO:0005886 plasma membrane; GO:0044214 spanning component of plasma membrane	GO:0005125 cytokine activity; GO:0005102 signaling receptor binding; GO:0005164 tumor necrosis factor receptor binding; GO:0032813 tumor necrosis factor receptor superfamily binding
TRINITY_DN9393_c0_g1	NA	NA	-9.1563	7.66954e-05	0.00807513	NA	NA	NA
TRINITY_DN257_c0_g2	NA	NA	3.42027	7.7313e-05	0.00810248	NA	NA	NA
TRINITY_DN629_c0_g1	S13A5	HUMAN	4.68216	7.88519e-05	0.00813578	GO:0098656 anion transmembrane transport; GO:0015746 citrate transport; GO:0008340 determination of adult lifespan; GO:0006848 pyruvate transport; GO:0010889 regulation of sequestering of triglyceride; GO:0015744 succinate transport	GO:0005829 cytosol; GO:0016021 integral component of membrane; GO:0005654 nucleoplasm; GO:0005886 plasma membrane; GO:0016323 basolateral plasma membrane; GO:0005887 integral component of plasma membrane	GO:0015137 citrate transmembrane transporter activity; GO:0017153 sodium:dicarboxylate symporter activity; GO:0015141 succinate transmembrane transporter activity; GO:0050833 pyruvate transmembrane transporter activity
TRINITY_DN7401_c0_g1	MFS11	MOUSE	3.57891	7.96484e-05	0.00813578	NA	GO:0016021 integral component of membrane	NA
TRINITY_DN333_c0_g2	CUD3	SCHGR	2.80603	7.90202e-05	0.00813579	NA	NA	GO:0042302 structural constituent of cuticle
TRINITY_DN24427_c0_g1	RESIL	DROME	10.0533	7.97873e-05	0.00813579	GO:0040003 chitin-based cuticle development	GO:0062129 chitin-based extracellular matrix; GO:0031012 extracellular matrix; GO:0005576 extracellular region; GO:0032992 protein-carbohydrate complex	GO:0008061 chitin binding; GO:0030023 extracellular matrix constituent conferring elasticity; GO:0008010 structural constituent of chitin-based larval cuticle; GO:0042302 structural constituent of cuticle
TRINITY_DN2000_c0_g1	NA	NA	3.87829	7.9294e-05	0.00813579	NA	NA	NA
TRINITY_DN1513_c0_g1	FUR2	DROME	1.75494	7.83057e-05	0.00813579	GO:0051048 negative regulation of secretion; GO:0016486 peptide hormone processing; GO:0016485 protein processing; GO:0045464 R8 cell fate specification	GO:0030173 integral component of Golgi membrane; GO:0016020 membrane; GO:0005886 plasma membrane; GO:0005802 trans-Golgi network	GO:0004252 serine-type endopeptidase activity
TRINITY_DN16798_c0_g1	NA	NA	8.53885	8.16612e-05	0.0081926	NA	NA	NA
TRINITY_DN8468_c0_g1	DNJC3	MOUSE	-1.56481	8.12715e-05	0.0081926	GO:0070417 cellular response to cold; GO:0030968 endoplasmic reticulum unfolded protein response; GO:0043066 negative regulation of apoptotic process; GO:1903912 negative regulation of endoplasmic reticulum stress-induced eIF2 alpha phosphorylation; GO:0006469 negative regulation of protein kinase activity; GO:0036494 positive regulation of translation initiation in response to endoplasmic reticu…	GO:0005737 cytoplasm; GO:0005829 cytosol; GO:0005783 endoplasmic reticulum; GO:0005788 endoplasmic reticulum lumen; GO:0005790 smooth endoplasmic reticulum	GO:0051087 chaperone binding; GO:0051787 misfolded protein binding; GO:0019901 protein kinase binding; GO:0004860 protein kinase inhibitor activity
TRINITY_DN7752_c1_g1	VIT1	AEDAE	-2.93628	8.10486e-05	0.0081926	NA	NA	GO:0005319 lipid transporter activity; GO:0045735 nutrient reservoir activity
TRINITY_DN5955_c0_g1	NA	NA	-10.0295	8.17921e-05	0.0081926	NA	NA	NA
TRINITY_DN5328_c0_g1	NA	NA	10.1485	8.39451e-05	0.00837121	NA	NA	NA
TRINITY_DN5049_c4_g2	NA	NA	-2.93139	8.4415e-05	0.00838115	NA	NA	NA
TRINITY_DN7745_c0_g1	CLVS2	DANRE	2.69362	8.47978e-05	0.0083824	GO:0007040 lysosome organization	GO:0030136 clathrin-coated vesicle; GO:0031901 early endosome membrane; GO:0005768 endosome; GO:0005802 trans-Golgi network	GO:0080025 phosphatidylinositol-3,5-bisphosphate binding; GO:1902936 phosphatidylinositol bisphosphate binding
TRINITY_DN4778_c0_g3	LCP52	DROME	8.97029	8.58453e-05	0.00844904	NA	GO:0062129 chitin-based extracellular matrix	GO:0042302 structural constituent of cuticle; GO:0008010 structural constituent of chitin-based larval cuticle
TRINITY_DN11232_c0_g1	CLH0	CHEAL	1.53678	8.67885e-05	0.0085049	GO:0015996 chlorophyll catabolic process	GO:0009507 chloroplast; GO:0005829 cytosol	GO:0047746 chlorophyllase activity; GO:0102293 pheophytinase b activity
TRINITY_DN7515_c0_g2	RESIL	DROME	16.8435	8.95236e-05	0.00856925	GO:0040003 chitin-based cuticle development	GO:0062129 chitin-based extracellular matrix; GO:0031012 extracellular matrix; GO:0005576 extracellular region; GO:0032992 protein-carbohydrate complex	GO:0008061 chitin binding; GO:0030023 extracellular matrix constituent conferring elasticity; GO:0008010 structural constituent of chitin-based larval cuticle; GO:0042302 structural constituent of cuticle
TRINITY_DN733_c1_g1	CNTP2	HUMAN	-1.67923	9.08291e-05	0.00856925	GO:0007155 cell adhesion; GO:0022010 central nervous system myelination; GO:0007010 cytoskeleton organization; GO:0022011 myelination in peripheral nervous system; GO:0050885 neuromuscular process controlling balance; GO:0050884 neuromuscular process controlling posture; GO:0048812 neuron projection morphogenesis; GO:0019227 neuronal action potential propagation; GO:0030913 paranodal junction ass…	GO:0016021 integral component of membrane; GO:0005887 integral component of plasma membrane; GO:0033010 paranodal junction; GO:0033270 paranode region of axon; GO:0048787 presynaptic active zone membrane; GO:0005886 plasma membrane; GO:0005919 pleated septate junction; GO:0048786 presynaptic active zone; GO:0045202 synapse; GO:0030673 axolemma; GO:0030424 axon; GO:0009986 cell surface; GO:0030425…	GO:0017124 SH3 domain binding; GO:0038023 signaling receptor activity; GO:0019899 enzyme binding; GO:0005201 extracellular matrix structural constituent; GO:0046872 metal ion binding
TRINITY_DN7153_c0_g1	CEL2A	RAT	-28.1957	9.0131e-05	0.00856925	GO:0061436 establishment of skin barrier; GO:1901143 insulin catabolic process; GO:0006508 proteolysis; GO:0050796 regulation of insulin secretion; GO:0090330 regulation of platelet aggregation; GO:0032868 response to insulin	GO:0005576 extracellular region; GO:0005615 extracellular space; GO:0036457 keratohyalin granule	GO:0004175 endopeptidase activity; GO:0017171 serine hydrolase activity; GO:0004252 serine-type endopeptidase activity; GO:0046872 metal ion binding
TRINITY_DN1685_c0_g1	CO4A2	ASCSU	12.4531	9.03303e-05	0.00856926	GO:0016043 cellular component organization; GO:0038063 collagen-activated tyrosine kinase receptor signaling pathway; GO:0009792 embryo development ending in birth or egg hatching; GO:0030198 extracellular matrix organization; GO:0035262 gonad morphogenesis; GO:0008104 protein localization; GO:1903354 regulation of distal tip cell migration	GO:0005604 basement membrane; GO:0005587 collagen type IV trimer; GO:0031012 extracellular matrix; GO:0005615 extracellular space; GO:0005581 collagen trimer	GO:0005201 extracellular matrix structural constituent; GO:0030020 extracellular matrix structural constituent conferring tensile strength
TRINITY_DN4352_c0_g1	ASO	CUCPM	6.78525	9.08522e-05	0.00856926	GO:0055072 iron ion homeostasis; GO:0006826 iron ion transport; GO:0046274 lignin catabolic process; GO:0009809 lignin biosynthetic process; GO:0010023 proanthocyanidin biosynthetic process; GO:0046688 response to copper ion; GO:0006952 defense response; GO:0019854 L-ascorbic acid catabolic process; GO:0050687 negative regulation of defense response to virus; GO:0042542 response to hydrogen perox…	GO:0048046 apoplast; GO:0005886 plasma membrane; GO:0005576 extracellular region; GO:0009506 plasmodesma	GO:0005507 copper ion binding; GO:0004322 ferroxidase activity; GO:0052716 hydroquinone:oxygen oxidoreductase activity; GO:0008447 L-ascorbate oxidase activity
TRINITY_DN15445_c0_g1	NA	NA	3.82739	9.08125e-05	0.00856926	NA	NA	NA
TRINITY_DN10195_c0_g2	CAPR2	DANRE	-2.22045	8.98258e-05	0.00856926	GO:0009953 dorsal/ventral pattern formation; GO:0017148 negative regulation of translation; GO:0090263 positive regulation of canonical Wnt signaling pathway; GO:0050775 positive regulation of dendrite morphogenesis; GO:0061003 positive regulation of dendritic spine morphogenesis; GO:0030177 positive regulation of Wnt signaling pathway; GO:2000055 positive regulation of Wnt signaling pathway invo…	GO:0005737 cytoplasm; GO:0005886 plasma membrane	GO:0046872 metal ion binding; GO:0003723 RNA binding
TRINITY_DN4968_c0_g2	NA	NA	3.14357	8.9249e-05	0.00856926	NA	NA	NA
TRINITY_DN5494_c0_g1	RECK	CHICK	-2.88177	8.84948e-05	0.00856926	GO:1990791 dorsal root ganglion development; GO:1904684 negative regulation of metalloendopeptidase activity; GO:0090263 positive regulation of canonical Wnt signaling pathway; GO:0045765 regulation of angiogenesis; GO:0060828 regulation of canonical Wnt signaling pathway; GO:0090049 regulation of cell migration involved in sprouting angiogenesis; GO:0090210 regulation of establishment of blood-b…	GO:0031225 anchored component of membrane; GO:0005886 plasma membrane; GO:1990909 Wnt signalosome	GO:1904928 coreceptor activity involved in canonical Wnt signaling pathway; GO:0008191 metalloendopeptidase inhibitor activity; GO:0004867 serine-type endopeptidase inhibitor activity; GO:0004866 endopeptidase inhibitor activity; GO:0017147 Wnt-protein binding
TRINITY_DN10122_c0_g2	RESIL	DROME	3.7977	9.17726e-05	0.00862015	GO:0040003 chitin-based cuticle development	GO:0062129 chitin-based extracellular matrix; GO:0031012 extracellular matrix; GO:0005576 extracellular region; GO:0032992 protein-carbohydrate complex	GO:0008061 chitin binding; GO:0030023 extracellular matrix constituent conferring elasticity; GO:0008010 structural constituent of chitin-based larval cuticle; GO:0042302 structural constituent of cuticle
TRINITY_DN3577_c0_g1	NA	NA	7.49041	9.47729e-05	0.00874573	NA	NA	NA
TRINITY_DN3930_c0_g1	INX3	DROME	-2.4644	9.41165e-05	0.00874573	GO:0007391 dorsal closure; GO:0010496 intercellular transport; GO:0006811 ion transport; GO:0007602 phototransduction; GO:0007603 phototransduction, visible light; GO:0010644 cell communication by electrical coupling; GO:0016264 gap junction assembly; GO:0007630 jump response; GO:0003254 regulation of membrane depolarization; GO:0009416 response to light stimulus; GO:0055085 transmembrane transpo…	GO:0016327 apicolateral plasma membrane; GO:0005737 cytoplasm; GO:0005921 gap junction; GO:0016021 integral component of membrane; GO:0016328 lateral plasma membrane; GO:0005886 plasma membrane	GO:0005243 gap junction channel activity; GO:0009881 photoreceptor activity
TRINITY_DN2092_c0_g4	NA	NA	1.31324	9.50413e-05	0.00874573	NA	NA	NA
TRINITY_DN17007_c0_g1	CNTP1	RAT	-1.655	9.36321e-05	0.00874573	GO:0007155 cell adhesion; GO:0022010 central nervous system myelination; GO:0007010 cytoskeleton organization; GO:0022011 myelination in peripheral nervous system; GO:0050885 neuromuscular process controlling balance; GO:0050884 neuromuscular process controlling posture; GO:0048812 neuron projection morphogenesis; GO:0019227 neuronal action potential propagation; GO:0030913 paranodal junction ass…	GO:0016021 integral component of membrane; GO:0005887 integral component of plasma membrane; GO:0033010 paranodal junction; GO:0033270 paranode region of axon; GO:0048787 presynaptic active zone membrane; GO:0030424 axon	GO:0017124 SH3 domain binding; GO:0038023 signaling receptor activity
TRINITY_DN568_c0_g1	TM11D	RAT	-3.84989	9.47922e-05	0.00874573	GO:0006508 proteolysis; GO:0040008 regulation of growth; GO:0007585 respiratory gaseous exchange by respiratory system	GO:0009986 cell surface; GO:0005576 extracellular region; GO:0005887 integral component of plasma membrane; GO:0070062 extracellular exosome	GO:0004252 serine-type endopeptidase activity; GO:0008236 serine-type peptidase activity; GO:0008233 peptidase activity
TRINITY_DN33316_c0_g2	NPS3B	MOUSE	1.69932	9.60205e-05	0.00880007	NA	GO:0005829 cytosol; GO:0005739 mitochondrion	NA
TRINITY_DN9766_c0_g1	NA	NA	-3.61621	9.68374e-05	0.00883915	NA	NA	NA
TRINITY_DN23957_c0_g1	NA	NA	4.85732	9.76419e-05	0.00884956	NA	NA	NA
TRINITY_DN147_c0_g1	ABCGK	DICDI	3.46883	9.77333e-05	0.00884956	NA	GO:0016021 integral component of membrane; GO:0043190 ATP-binding cassette (ABC) transporter complex	GO:0005524 ATP binding; GO:0016887 ATPase activity; GO:0042626 ATPase-coupled transmembrane transporter activity
TRINITY_DN507_c0_g1	FACR1	DROME	4.09948	9.85543e-05	0.00888834	GO:0008611 ether lipid biosynthetic process; GO:0035336 long-chain fatty-acyl-CoA metabolic process; GO:0010025 wax biosynthetic process	GO:0005779 integral component of peroxisomal membrane; GO:0043231 intracellular membrane-bounded organelle; GO:0005778 peroxisomal membrane; GO:0005777 peroxisome	GO:0102965 alcohol-forming fatty acyl-CoA reductase activity; GO:0080019 fatty-acyl-CoA reductase (alcohol-forming) activity
TRINITY_DN51028_c0_g1	NA	NA	-3.87255	0.000100802	0.00892216	NA	NA	NA
TRINITY_DN1613_c0_g1	MOODY	DROPS	1.84649	0.0001009	0.00892216	GO:0008366 axon ensheathment; GO:0048148 behavioral response to cocaine; GO:0048149 behavioral response to ethanol; GO:0035095 behavioral response to nicotine; GO:0030866 cortical actin cytoskeleton organization; GO:0060857 establishment of glial blood-brain barrier; GO:0007186 G protein-coupled receptor signaling pathway; GO:0019991 septate junction assembly; GO:0007419 ventral cord development	GO:0016021 integral component of membrane; GO:0005886 plasma membrane; GO:0005919 pleated septate junction	GO:0004930 G protein-coupled receptor activity
TRINITY_DN14737_c0_g1	NA	NA	-1.23838	0.000100336	0.00892216	NA	NA	NA
TRINITY_DN7100_c0_g1	C15A1	DIPPU	-4.40039	9.95245e-05	0.00892216	GO:0006718 juvenile hormone biosynthetic process	NA	GO:0020037 heme binding; GO:0005506 iron ion binding; GO:0016709 oxidoreductase activity, acting on paired donors, with incorporation or reduction of molecular oxygen, NAD(P)H as one donor, and incorporation of one atom of oxygen
TRINITY_DN6221_c0_g1	RESIL	DROME	7.85341	0.000100413	0.00892216	GO:0040003 chitin-based cuticle development	GO:0062129 chitin-based extracellular matrix; GO:0031012 extracellular matrix; GO:0005576 extracellular region; GO:0032992 protein-carbohydrate complex	GO:0008061 chitin binding; GO:0030023 extracellular matrix constituent conferring elasticity; GO:0008010 structural constituent of chitin-based larval cuticle; GO:0042302 structural constituent of cuticle
TRINITY_DN4203_c0_g1	RESIL	DROME	206.767	0.000102428	0.00896201	GO:0040003 chitin-based cuticle development	GO:0062129 chitin-based extracellular matrix; GO:0031012 extracellular matrix; GO:0005576 extracellular region; GO:0032992 protein-carbohydrate complex	GO:0008061 chitin binding; GO:0030023 extracellular matrix constituent conferring elasticity; GO:0008010 structural constituent of chitin-based larval cuticle; GO:0042302 structural constituent of cuticle
TRINITY_DN11793_c0_g1	NA	NA	1.3558	0.000102538	0.00896201	NA	NA	NA
TRINITY_DN4582_c0_g1	HYOU1	DANRE	-1.55193	0.000102465	0.00896201	GO:0071456 cellular response to hypoxia; GO:1903298 negative regulation of hypoxia-induced intrinsic apoptotic signaling pathway	GO:0005788 endoplasmic reticulum lumen; GO:0005783 endoplasmic reticulum; GO:0034663 endoplasmic reticulum chaperone complex	GO:0005524 ATP binding
TRINITY_DN12423_c0_g2	NA	NA	-14.93	0.000104009	0.00905562	NA	NA	NA
TRINITY_DN917_c0_g1	NA	NA	4.36857	0.000104981	0.00909514	NA	NA	NA
TRINITY_DN990_c0_g1	NA	NA	4.7807	0.000105267	0.00909514	NA	NA	NA
TRINITY_DN1800_c0_g1	HUTI	NEMVE	-2.45546	0.000105772	0.00910402	GO:0006548 histidine catabolic process; GO:0019556 histidine catabolic process to glutamate and formamide; GO:0019557 histidine catabolic process to glutamate and formate	GO:0005737 cytoplasm	GO:0050480 imidazolonepropionase activity; GO:0046872 metal ion binding
TRINITY_DN23232_c0_g1	NA	NA	5.84071	0.000107982	0.00912812	NA	NA	NA
TRINITY_DN2261_c0_g1	NA	NA	-4.34383	0.000108068	0.00912812	NA	NA	NA
TRINITY_DN3169_c0_g1	GNMT	RAT	1.95214	0.000107654	0.00912812	GO:0005977 glycogen metabolic process; GO:0006555 methionine metabolic process; GO:0032259 methylation; GO:0006730 one-carbon metabolic process; GO:0051289 protein homotetramerization; GO:0006111 regulation of gluconeogenesis; GO:0046498 S-adenosylhomocysteine metabolic process; GO:0046500 S-adenosylmethionine metabolic process; GO:1901052 sarcosine metabolic process; GO:0046655 folic acid metabo…	GO:0005829 cytosol; GO:0034708 methyltransferase complex; GO:0005634 nucleus; GO:0005737 cytoplasm	GO:0005542 folic acid binding; GO:0016594 glycine binding; GO:0017174 glycine N-methyltransferase activity; GO:0042802 identical protein binding; GO:1904047 S-adenosyl-L-methionine binding; GO:0008757 S-adenosylmethionine-dependent methyltransferase activity; GO:0003677 DNA binding; GO:0019899 enzyme binding; GO:0046872 metal ion binding
TRINITY_DN28976_c0_g1	ACE	CHICK	-6.69927	0.000107898	0.00912812	GO:0007552 metamorphosis; GO:0006508 proteolysis; GO:0009609 response to symbiotic bacterium; GO:0007291 sperm individualization; GO:0007289 spermatid nucleus differentiation; GO:0045777 positive regulation of blood pressure; GO:0003084 positive regulation of systemic arterial blood pressure; GO:0003081 regulation of systemic arterial blood pressure by renin-angiotensin; GO:0008283 cell populatio…	GO:0005615 extracellular space; GO:0005886 plasma membrane; GO:0002080 acrosomal membrane; GO:0001669 acrosomal vesicle; GO:0016021 integral component of membrane	GO:0004180 carboxypeptidase activity; GO:0046872 metal ion binding; GO:0008237 metallopeptidase activity; GO:0008241 peptidyl-dipeptidase activity; GO:0008270 zinc ion binding
TRINITY_DN7306_c0_g1	NA	NA	-1.26584	0.000107481	0.00912812	NA	NA	NA
TRINITY_DN5211_c1_g1	NA	NA	5.99788	0.000109241	0.00919289	NA	NA	NA
TRINITY_DN5127_c1_g1	CWO	DROME	-2.01533	0.000110788	0.00925648	GO:0009952 anterior/posterior pattern specification; GO:0030154 cell differentiation; GO:0032922 circadian regulation of gene expression; GO:0007623 circadian rhythm; GO:0048813 dendrite morphogenesis; GO:0000122 negative regulation of transcription by RNA polymerase II; GO:0042752 regulation of circadian rhythm; GO:0050767 regulation of neurogenesis; GO:0006355 regulation of transcription, DNA-t…	GO:0005654 nucleoplasm; GO:0005634 nucleus	GO:0003700 DNA-binding transcription factor activity; GO:0001227 DNA-binding transcription repressor activity, RNA polymerase II-specific; GO:0046983 protein dimerization activity; GO:0000977 RNA polymerase II transcription regulatory region sequence-specific DNA binding
TRINITY_DN17737_c0_g2	TT30A	XENTR	-3.5453	0.000111301	0.00925648	GO:0060271 cilium assembly; GO:0007368 determination of left/right symmetry; GO:0001736 establishment of planar polarity; GO:0042073 intraciliary transport; GO:0036372 opsin transport; GO:0018095 protein polyglutamylation; GO:0035720 intraciliary anterograde transport	GO:0005879 axonemal microtubule; GO:0036064 ciliary basal body; GO:0005929 cilium; GO:0030992 intraciliary transport particle B; GO:0031514 motile cilium; GO:0005813 centrosome	GO:0120170 intraciliary transport particle B binding; GO:0070738 tubulin-glycine ligase activity; GO:0003964 RNA-directed DNA polymerase activity
TRINITY_DN7825_c0_g1	MPI	MOUSE	3.40731	0.000111632	0.00925649	GO:0009298 GDP-mannose biosynthetic process; GO:0061619 glycolytic process from mannose through fructose-6-phosphate; GO:0061611 mannose to fructose-6-phosphate metabolic process; GO:0006486 protein glycosylation; GO:0007568 aging; GO:0007420 brain development; GO:0006006 glucose metabolic process; GO:0006629 lipid metabolic process; GO:0006869 lipid transport; GO:1900016 negative regulation of c…	GO:0005829 cytosol; GO:0005737 cytoplasm; GO:0022626 cytosolic ribosome; GO:0030425 dendrite; GO:0005783 endoplasmic reticulum; GO:0005615 extracellular space; GO:0043025 neuronal cell body; GO:0048471 perinuclear region of cytoplasm; GO:0031225 anchored component of membrane; GO:0005886 plasma membrane	GO:0004476 mannose-6-phosphate isomerase activity; GO:0008270 zinc ion binding; GO:0015485 cholesterol binding; GO:0031409 pigment binding
TRINITY_DN6821_c0_g1	SECA	CALS8	-2.04079	0.000111323	0.00925649	GO:0065002 intracellular protein transmembrane transport; GO:0017038 protein import; GO:0006605 protein targeting	GO:0005737 cytoplasm; GO:0005886 plasma membrane	GO:0005524 ATP binding; GO:0046872 metal ion binding
TRINITY_DN1373_c0_g1	KCNK1	PONAB	1.54282	0.000113046	0.00930061	GO:0071805 potassium ion transmembrane transport; GO:0060075 regulation of resting membrane potential; GO:0035725 sodium ion transmembrane transport; GO:0061337 cardiac conduction; GO:0006813 potassium ion transport; GO:0035094 response to nicotine; GO:0030322 stabilization of membrane potential	GO:0016324 apical plasma membrane; GO:0030425 dendrite; GO:0016021 integral component of membrane; GO:0005887 integral component of plasma membrane; GO:0043204 perikaryon; GO:0034705 potassium channel complex; GO:0055037 recycling endosome; GO:0097060 synaptic membrane; GO:0043231 intracellular membrane-bounded organelle; GO:1902937 inward rectifier potassium channel complex; GO:0031526 brush bor…	GO:0005267 potassium channel activity; GO:0022841 potassium ion leak channel activity; GO:0005272 sodium channel activity; GO:0042802 identical protein binding; GO:0005242 inward rectifier potassium channel activity
TRINITY_DN580_c0_g1	ASO	CUCPM	2.04776	0.000113534	0.00930061	GO:0006952 defense response; GO:0019854 L-ascorbic acid catabolic process; GO:0050687 negative regulation of defense response to virus; GO:1901001 negative regulation of response to salt stress; GO:0042542 response to hydrogen peroxide; GO:0006979 response to oxidative stress; GO:0009651 response to salt stress; GO:0009615 response to virus; GO:0009753 response to jasmonic acid; GO:0046274 lignin…	GO:0005576 extracellular region; GO:0009506 plasmodesma; GO:0009536 plastid	GO:0005507 copper ion binding; GO:0008447 L-ascorbate oxidase activity; GO:0052716 hydroquinone:oxygen oxidoreductase activity
TRINITY_DN6176_c0_g1	NA	NA	3.39478	0.000113808	0.00930061	NA	NA	NA
TRINITY_DN587_c0_g1	C15A1	DIPPU	4.67433	0.000113442	0.00930061	GO:0006718 juvenile hormone biosynthetic process	NA	GO:0020037 heme binding; GO:0005506 iron ion binding; GO:0016709 oxidoreductase activity, acting on paired donors, with incorporation or reduction of molecular oxygen, NAD(P)H as one donor, and incorporation of one atom of oxygen
TRINITY_DN6854_c0_g2	PEB3	DROME	2.66778	0.000116205	0.00939475	GO:0007610 behavior; GO:0007552 metamorphosis; GO:0009615 response to virus	GO:0005576 extracellular region	NA
TRINITY_DN12201_c1_g1	VGFR3	COTCO	6.76683	0.000115946	0.00939475	GO:0001525 angiogenesis; GO:0030154 cell differentiation; GO:0046777 protein autophosphorylation; GO:0048010 vascular endothelial growth factor receptor signaling pathway; GO:0038084 vascular endothelial growth factor signaling pathway	GO:0005737 cytoplasm; GO:0005887 integral component of plasma membrane; GO:0005634 nucleus	GO:0005524 ATP binding; GO:0042803 protein homodimerization activity; GO:0036328 VEGF-C-activated receptor activity
TRINITY_DN2602_c0_g1	S14L2	RAT	1.69698	0.000115877	0.00939475	GO:0045542 positive regulation of cholesterol biosynthetic process	GO:0005829 cytosol; GO:0005634 nucleus	GO:0008047 enzyme activator activity; GO:0008289 lipid binding; GO:0016765 transferase activity, transferring alkyl or aryl (other than methyl) groups
TRINITY_DN347_c0_g1	RESIL	DROME	-1.41708	0.000116826	0.00941134	GO:0040003 chitin-based cuticle development	GO:0062129 chitin-based extracellular matrix; GO:0031012 extracellular matrix; GO:0005576 extracellular region; GO:0032992 protein-carbohydrate complex	GO:0008061 chitin binding; GO:0030023 extracellular matrix constituent conferring elasticity; GO:0008010 structural constituent of chitin-based larval cuticle; GO:0042302 structural constituent of cuticle
TRINITY_DN3782_c0_g2	TX11A	CORWE	3.55903	0.000118213	0.00945603	NA	GO:0005576 extracellular region	GO:0008061 chitin binding; GO:0090729 toxin activity
TRINITY_DN8080_c0_g1	NA	NA	7.48032	0.000118364	0.00945603	NA	NA	NA
TRINITY_DN7577_c0_g1	NA	NA	7.37411	0.000118634	0.00945603	NA	NA	NA
TRINITY_DN11078_c0_g1	FUCTC	DROME	-9.34679	0.000119929	0.00952254	GO:0036065 fucosylation; GO:0006486 protein glycosylation	GO:0032580 Golgi cisterna membrane; GO:0016021 integral component of membrane	GO:0046920 alpha-(1->3)-fucosyltransferase activity; GO:0008417 fucosyltransferase activity
TRINITY_DN1807_c1_g1	NA	NA	11.5068	0.00012031	0.00952254	NA	NA	NA
TRINITY_DN13124_c0_g1	PAOX	HUMAN	-2.73119	0.000121921	0.00959924	GO:0006596 polyamine biosynthetic process; GO:0006598 polyamine catabolic process; GO:1901307 positive regulation of spermidine biosynthetic process; GO:0006625 protein targeting to peroxisome; GO:0009446 putrescine biosynthetic process; GO:0009447 putrescine catabolic process; GO:0046203 spermidine catabolic process; GO:0046208 spermine catabolic process	GO:0005829 cytosol; GO:0005782 peroxisomal matrix; GO:0005737 cytoplasm; GO:0043231 intracellular membrane-bounded organelle; GO:0031965 nuclear membrane; GO:0005654 nucleoplasm; GO:0005634 nucleus	GO:0052899 N(1),N(12)-diacetylspermine:oxygen oxidoreductase (3-acetamidopropanal-forming) activity; GO:0052904 N1-acetylspermidine:oxygen oxidoreductase (3-acetamidopropanal-forming) activity; GO:0052903 N1-acetylspermine:oxygen oxidoreductase (3-acetamidopropanal-forming) activity; GO:0016491 oxidoreductase activity; GO:0046592 polyamine oxidase activity; GO:0052902 spermidine:oxygen oxidoreduc…
TRINITY_DN8161_c0_g1	NA	NA	20.6829	0.000122127	0.00959924	NA	NA	NA
TRINITY_DN4408_c0_g1	CHIT2	DROME	7.47076	0.000122637	0.009606	GO:0006032 chitin catabolic process; GO:0040003 chitin-based cuticle development; GO:0008362 chitin-based embryonic cuticle biosynthetic process; GO:0018990 ecdysis, chitin-based cuticle; GO:0008363 larval chitin-based cuticle development; GO:0000272 polysaccharide catabolic process; GO:0042060 wound healing	GO:0005576 extracellular region; GO:0005615 extracellular space	GO:0008061 chitin binding; GO:0004568 chitinase activity
TRINITY_DN7323_c0_g1	HAM	DROME	2.31814	0.000125987	0.00961465	GO:0048813 dendrite morphogenesis; GO:0008285 negative regulation of cell population proliferation; GO:0014017 neuroblast fate commitment; GO:0007219 Notch signaling pathway; GO:0050773 regulation of dendrite development; GO:0010468 regulation of gene expression; GO:0006355 regulation of transcription, DNA-templated	GO:0005634 nucleus	GO:0003677 DNA binding; GO:0003700 DNA-binding transcription factor activity; GO:0046974 histone methyltransferase activity (H3-K9 specific); GO:0046872 metal ion binding
TRINITY_DN11542_c0_g1	NA	NA	5.39971	0.000128848	0.00961465	NA	NA	NA
TRINITY_DN1822_c0_g1	RESIL	DROME	9.94924	0.000125977	0.00961465	GO:0040003 chitin-based cuticle development	GO:0062129 chitin-based extracellular matrix; GO:0031012 extracellular matrix; GO:0005576 extracellular region; GO:0032992 protein-carbohydrate complex	GO:0008061 chitin binding; GO:0030023 extracellular matrix constituent conferring elasticity; GO:0008010 structural constituent of chitin-based larval cuticle; GO:0042302 structural constituent of cuticle
TRINITY_DN5292_c1_g1	NA	NA	-4.17362	0.000126379	0.00961465	NA	NA	NA
TRINITY_DN1446_c0_g1	NA	NA	6.86254	0.000127085	0.00961465	NA	NA	NA
TRINITY_DN11110_c0_g1	NA	NA	3.20609	0.00012376	0.00961465	NA	NA	NA
TRINITY_DN1179_c6_g2	NA	NA	10.4091	0.000128754	0.00961465	NA	NA	NA
TRINITY_DN43_c0_g1	NA	NA	4.30801	0.000126391	0.00961465	NA	NA	NA
TRINITY_DN10375_c0_g1	NA	NA	7.51587	0.000129118	0.00961465	NA	NA	NA
TRINITY_DN4237_c0_g1	NA	NA	2.30409	0.000125525	0.00961465	NA	NA	NA
TRINITY_DN11210_c0_g2	NA	NA	17.4061	0.000125184	0.00961465	NA	NA	NA
TRINITY_DN4965_c0_g1	NA	NA	-22.6041	0.00012752	0.00961465	NA	NA	NA
TRINITY_DN3196_c0_g1	NA	NA	2.5962	0.000128141	0.00961465	NA	NA	NA
TRINITY_DN3613_c6_g1	NA	NA	-17.4046	0.000128306	0.00961465	NA	NA	NA
TRINITY_DN210_c0_g1	NA	NA	2.0682	0.000125075	0.00961465	NA	NA	NA
TRINITY_DN603_c0_g1	SPZ2	DROME	4.7797	0.00013065	0.00969677	GO:0007411 axon guidance; GO:0021556 central nervous system formation; GO:0045087 innate immune response; GO:0008045 motor neuron axon guidance; GO:0007399 nervous system development; GO:0010941 regulation of cell death; GO:0031637 regulation of neuronal synaptic plasticity in response to neurotrophin; GO:0008592 regulation of Toll signaling pathway	GO:0005576 extracellular region	GO:0008083 growth factor activity; GO:0005121 Toll binding
TRINITY_DN9996_c0_g1	GLR28	ARATH	8.65414	0.000131527	0.00972995	GO:0006816 calcium ion transport; GO:0019722 calcium-mediated signaling; GO:0071230 cellular response to amino acid stimulus; GO:0120169 detection of cold stimulus involved in thermoception; GO:0050965 detection of temperature stimulus involved in sensory perception of pain; GO:0050804 modulation of chemical synaptic transmission; GO:0035249 synaptic transmission, glutamatergic	GO:0016021 integral component of membrane; GO:0005886 plasma membrane; GO:0098839 postsynaptic density membrane; GO:0045211 postsynaptic membrane	GO:0005262 calcium channel activity; GO:0008066 glutamate receptor activity; GO:0015276 ligand-gated ion channel activity; GO:0038023 signaling receptor activity; GO:0004970 ionotropic glutamate receptor activity; GO:1904315 transmitter-gated ion channel activity involved in regulation of postsynaptic membrane potential
TRINITY_DN3579_c0_g1	ACSL6	HUMAN	2.01444	0.000132488	0.00973742	GO:0006637 acyl-CoA metabolic process; GO:0008610 lipid biosynthetic process; GO:0001676 long-chain fatty acid metabolic process; GO:0035338 long-chain fatty-acyl-CoA biosynthetic process; GO:0010747 positive regulation of long-chain fatty acid import across plasma membrane	GO:0005783 endoplasmic reticulum; GO:0005789 endoplasmic reticulum membrane; GO:0016021 integral component of membrane; GO:0016020 membrane; GO:0005741 mitochondrial outer membrane; GO:0005778 peroxisomal membrane; GO:0005886 plasma membrane	GO:0003996 acyl-CoA ligase activity; GO:0047676 arachidonate-CoA ligase activity; GO:0005524 ATP binding; GO:0102391 decanoate-CoA ligase activity; GO:0019899 enzyme binding; GO:0004467 long-chain fatty acid-CoA ligase activity; GO:0042803 protein homodimerization activity
TRINITY_DN2162_c0_g1	SYWM	MOUSE	5.11164	0.000132208	0.00973742	GO:0070183 mitochondrial tryptophanyl-tRNA aminoacylation; GO:0006436 tryptophanyl-tRNA aminoacylation; GO:0001570 vasculogenesis	GO:0005829 cytosol; GO:0005759 mitochondrial matrix; GO:0005739 mitochondrion; GO:0005886 plasma membrane	GO:0005524 ATP binding; GO:0004830 tryptophan-tRNA ligase activity
TRINITY_DN7223_c0_g1	NA	NA	-1.1737	0.000134155	0.00982805	NA	NA	NA
TRINITY_DN3283_c0_g2	RTN1A	XENLA	-2.29925	0.000134746	0.00983953	GO:0006915 apoptotic process; GO:0016192 vesicle-mediated transport	GO:0005789 endoplasmic reticulum membrane; GO:0016021 integral component of membrane; GO:0005634 nucleus; GO:0000139 Golgi membrane	NA
TRINITY_DN4736_c0_g1	C1QT3	HUMAN	-3.4296	0.000136804	0.0099052	GO:0035356 cellular triglyceride homeostasis; GO:0045444 fat cell differentiation; GO:0010629 negative regulation of gene expression; GO:0045721 negative regulation of gluconeogenesis; GO:0050728 negative regulation of inflammatory response; GO:0071638 negative regulation of monocyte chemotactic protein-1 production; GO:1901223 negative regulation of NIK/NF-kappaB signaling; GO:0070165 positive r…	GO:0005581 collagen trimer; GO:0070062 extracellular exosome; GO:0016020 membrane	GO:0042802 identical protein binding
TRINITY_DN15459_c0_g1	NA	NA	10.2396	0.000139146	0.0099052	NA	NA	NA
TRINITY_DN5124_c0_g1	NA	NA	1.77347	0.000138718	0.0099052	NA	NA	NA
TRINITY_DN18284_c2_g1	NA	NA	1.90381	0.000138835	0.0099052	NA	NA	NA
TRINITY_DN38171_c0_g1	NA	NA	2.45008	0.000137967	0.0099052	NA	NA	NA
TRINITY_DN4805_c0_g1	CP190	DROME	-1.37307	0.000138466	0.0099052	GO:0006974 cellular response to DNA damage stimulus; GO:0090202 gene looping; GO:0035191 nuclear axial expansion; GO:0031937 positive regulation of chromatin silencing; GO:0051493 regulation of cytoskeleton organization; GO:0010468 regulation of gene expression	GO:0005813 centrosome; GO:0000793 condensed chromosome; GO:0005737 cytoplasm; GO:0005634 nucleus; GO:0000242 pericentriolar material; GO:0005700 polytene chromosome; GO:0005704 polytene chromosome band; GO:0005876 spindle microtubule	GO:0003682 chromatin binding; GO:0043035 chromatin insulator sequence binding; GO:0003677 DNA binding; GO:0046872 metal ion binding; GO:0008017 microtubule binding; GO:0031208 POZ domain binding; GO:0042803 protein homodimerization activity
TRINITY_DN698_c0_g1	NA	NA	4.24736	0.00013779	0.0099052	NA	NA	NA
TRINITY_DN8787_c0_g1	CRBL2	DANRE	2.06889	0.000138514	0.0099052	GO:0030154 cell differentiation; GO:0045600 positive regulation of fat cell differentiation; GO:0046326 positive regulation of glucose import; GO:0046889 positive regulation of lipid biosynthetic process; GO:0045893 positive regulation of transcription, DNA-templated; GO:0033138 positive regulation of peptidyl-serine phosphorylation; GO:0050821 protein stabilization	GO:0005634 nucleus	GO:0003677 DNA binding; GO:0003700 DNA-binding transcription factor activity
TRINITY_DN3224_c0_g1	NA	NA	2.86839	0.000139694	0.00991302	NA	NA	NA
TRINITY_DN1670_c0_g1	ABCGN	DICDI	2.71541	0.000144636	0.00998364	NA	GO:0016021 integral component of membrane	GO:0005524 ATP binding; GO:0016887 ATPase activity
TRINITY_DN13857_c0_g1	RESIL	DROME	7.36908	0.000142046	0.00998364	GO:0040003 chitin-based cuticle development	GO:0062129 chitin-based extracellular matrix; GO:0031012 extracellular matrix; GO:0005576 extracellular region; GO:0032992 protein-carbohydrate complex	GO:0008061 chitin binding; GO:0030023 extracellular matrix constituent conferring elasticity; GO:0008010 structural constituent of chitin-based larval cuticle; GO:0042302 structural constituent of cuticle
TRINITY_DN22024_c0_g1	DCAM	DROME	-1.67632	0.00014295	0.00998364	GO:0050829 defense response to Gram-negative bacterium; GO:0006557 S-adenosylmethioninamine biosynthetic process; GO:0008295 spermidine biosynthetic process; GO:0006597 spermine biosynthetic process	GO:0005829 cytosol	GO:0004014 adenosylmethionine decarboxylase activity
TRINITY_DN16552_c0_g1	PCE	TACTR	-77.7246	0.000141263	0.00998364	GO:0042381 hemolymph coagulation; GO:0016485 protein processing	GO:0005576 extracellular region; GO:0030133 transport vesicle	GO:0046872 metal ion binding; GO:0004252 serine-type endopeptidase activity; GO:0008236 serine-type peptidase activity
TRINITY_DN231_c0_g1	GOLI	DROME	-1.12204	0.000144659	0.00998364	GO:0001707 mesoderm formation; GO:0016567 protein ubiquitination; GO:0006511 ubiquitin-dependent protein catabolic process	GO:0005768 endosome; GO:0016021 integral component of membrane; GO:0005634 nucleus	GO:0003677 DNA binding; GO:0061630 ubiquitin protein ligase activity; GO:0008270 zinc ion binding
TRINITY_DN1322_c2_g1	CP3AS	BOVIN	-2.68292	0.000143709	0.00998364	GO:0070989 oxidative demethylation; GO:0008202 steroid metabolic process	GO:0005789 endoplasmic reticulum membrane	GO:0070330 aromatase activity; GO:0020037 heme binding; GO:0005506 iron ion binding; GO:0008395 steroid hydroxylase activity; GO:0050649 testosterone 6-beta-hydroxylase activity
TRINITY_DN1173_c0_g2	RERG	BOVIN	1.8505	0.000144644	0.00998364	GO:0019556 histidine catabolic process to glutamate and formamide; GO:0019557 histidine catabolic process to glutamate and formate; GO:0035999 tetrahydrofolate interconversion; GO:0030308 negative regulation of cell growth; GO:0008285 negative regulation of cell population proliferation; GO:0007265 Ras protein signal transduction; GO:0009725 response to hormone	GO:0005794 Golgi apparatus; GO:0005829 cytosol; GO:0005634 nucleus; GO:0005886 plasma membrane	GO:0005542 folic acid binding; GO:0030412 formimidoyltetrahydrofolate cyclodeaminase activity; GO:0030409 glutamate formimidoyltransferase activity; GO:0019003 GDP binding; GO:0005525 GTP binding; GO:0003924 GTPase activity
TRINITY_DN9682_c0_g1	TSN9	DANRE	3.85236	0.000144374	0.00998364	GO:0016477 cell migration	GO:0005887 integral component of plasma membrane	NA
TRINITY_DN7262_c0_g1	NA	NA	1.0736	0.000141578	0.00998364	NA	NA	NA
TRINITY_DN2782_c0_g2	NA	NA	3.01136	0.000146614	0.010027	NA	NA	NA
TRINITY_DN2100_c0_g1	CU01	ANOGA	7.71926	0.000146616	0.010027	NA	GO:0031012 extracellular matrix	GO:0042302 structural constituent of cuticle
TRINITY_DN10050_c0_g2	NA	NA	12.7519	0.000146106	0.010027	NA	NA	NA
TRINITY_DN16651_c0_g3	NA	NA	4.4281	0.000147155	0.0100336	NA	NA	NA
TRINITY_DN3473_c0_g1	FRIS	LYMST	-1.22203	0.00015072	0.0100942	GO:0006879 cellular iron ion homeostasis; GO:0006826 iron ion transport	GO:0005737 cytoplasm	GO:0008199 ferric iron binding; GO:0004322 ferroxidase activity
TRINITY_DN3852_c1_g1	SPZ2	DROME	6.88538	0.000149939	0.0100942	GO:0007411 axon guidance; GO:0021556 central nervous system formation; GO:0045087 innate immune response; GO:0008045 motor neuron axon guidance; GO:0007399 nervous system development; GO:0010941 regulation of cell death; GO:0031637 regulation of neuronal synaptic plasticity in response to neurotrophin; GO:0008592 regulation of Toll signaling pathway	GO:0005576 extracellular region	GO:0008083 growth factor activity; GO:0005121 Toll binding
TRINITY_DN3524_c0_g4	NA	NA	30.3846	0.000150241	0.0100942	NA	NA	NA
TRINITY_DN2506_c0_g1	APOD	HUMAN	-1.05541	0.000150405	0.0100942	GO:0007568 aging; GO:0001525 angiogenesis; GO:0007420 brain development; GO:0006006 glucose metabolic process; GO:0006629 lipid metabolic process; GO:1900016 negative regulation of cytokine production involved in inflammatory response; GO:0051895 negative regulation of focal adhesion assembly; GO:0060588 negative regulation of lipoprotein lipid oxidation; GO:0071638 negative regulation of monocyt…	GO:0005737 cytoplasm; GO:0022626 cytosolic ribosome; GO:0030425 dendrite; GO:0005783 endoplasmic reticulum; GO:0070062 extracellular exosome; GO:0005576 extracellular region; GO:0005615 extracellular space; GO:0043025 neuronal cell body; GO:0048471 perinuclear region of cytoplasm	GO:0015485 cholesterol binding; GO:0005319 lipid transporter activity
TRINITY_DN1052_c0_g1	NA	NA	1.88992	0.000149075	0.0100942	NA	NA	NA
TRINITY_DN3465_c0_g1	BAB2	DROME	-3.16514	0.000149766	0.0100942	GO:0007455 eye-antennal disc morphogenesis; GO:0061040 female gonad morphogenesis; GO:0007478 leg disc morphogenesis; GO:2000736 regulation of stem cell differentiation; GO:0006357 regulation of transcription by RNA polymerase II; GO:0006355 regulation of transcription, DNA-templated; GO:0006351 transcription, DNA-templated	GO:0005634 nucleus; GO:0005700 polytene chromosome	GO:0003680 minor groove of adenine-thymine-rich DNA binding; GO:0003700 DNA-binding transcription factor activity
TRINITY_DN5563_c0_g1	GGH	MOUSE	-1.51408	0.000151396	0.0101096	GO:0042493 response to drug; GO:0045471 response to ethanol; GO:0032868 response to insulin; GO:0010043 response to zinc ion; GO:0046900 tetrahydrofolylpolyglutamate metabolic process; GO:0043312 neutrophil degranulation	GO:0005829 cytosol; GO:0005615 extracellular space; GO:0005764 lysosome; GO:0042470 melanosome; GO:0005773 vacuole; GO:0035578 azurophil granule lumen; GO:0070062 extracellular exosome; GO:0005576 extracellular region; GO:0005634 nucleus; GO:0035580 specific granule lumen; GO:1904724 tertiary granule lumen	GO:0034722 gamma-glutamyl-peptidase activity; GO:0008238 exopeptidase activity; GO:0008242 omega peptidase activity
TRINITY_DN9721_c0_g1	ARMET	DROYA	-1.49677	0.00015205	0.0101234	GO:0042417 dopamine metabolic process; GO:0070050 neuron cellular homeostasis; GO:0031175 neuron projection development; GO:0001963 synaptic transmission, dopaminergic	GO:0005783 endoplasmic reticulum; GO:0005576 extracellular region; GO:0045202 synapse	NA
TRINITY_DN63_c1_g1	NA	NA	9.00468	0.000152825	0.0101452	NA	NA	NA
TRINITY_DN3322_c0_g1	TTPAL	HUMAN	4.4235	0.00015331	0.0101476	GO:0050896 response to stimulus; GO:0007601 visual perception	GO:0016020 membrane; GO:0005737 cytoplasm	GO:1902936 phosphatidylinositol bisphosphate binding; GO:0016918 retinal binding; GO:0019841 retinol binding
TRINITY_DN5442_c0_g2	TX11A	CORWE	2.82392	0.000154352	0.0101868	NA	GO:0005576 extracellular region	GO:0008061 chitin binding; GO:0090729 toxin activity
TRINITY_DN10743_c0_g4	NA	NA	-4.40765	0.000154852	0.0101901	NA	NA	NA
TRINITY_DN3308_c0_g1	NA	NA	-1.94408	0.000157313	0.0102922	NA	NA	NA
TRINITY_DN8010_c0_g1	NA	NA	13.1149	0.000156982	0.0102922	NA	NA	NA
TRINITY_DN1862_c0_g1	DUOX	DROME	3.07026	0.00015853	0.0103122	GO:0008365 adult chitin-based cuticle development; GO:0048085 adult chitin-containing cuticle pigmentation; GO:0042335 cuticle development; GO:0019221 cytokine-mediated signaling pathway; GO:0006952 defense response; GO:0042742 defense response to bacterium; GO:0050665 hydrogen peroxide biosynthetic process; GO:0042744 hydrogen peroxide catabolic process; GO:0007476 imaginal disc-derived wing mor…	GO:0012505 endomembrane system; GO:0043020 NADPH oxidase complex; GO:0005886 plasma membrane	GO:0005509 calcium ion binding; GO:0020037 heme binding; GO:0016174 NAD(P)H oxidase (H(2)O(2)-forming activity; GO:0004601 peroxidase activity; GO:0016175 superoxide-generating NADPH oxidase activity
TRINITY_DN2347_c0_g1	NA	NA	8.13332	0.000158364	0.0103122	NA	NA	NA
TRINITY_DN941_c0_g2	NA	NA	-13.0137	0.000159552	0.0103381	NA	NA	NA
TRINITY_DN10626_c0_g1	NA	NA	8.11055	0.000159841	0.0103381	NA	NA	NA
TRINITY_DN11561_c0_g2	PUS7	BOVIN	-1.73245	0.000160658	0.0103613	GO:1990481 mRNA pseudouridine synthesis; GO:0017148 negative regulation of translation; GO:0001522 pseudouridine synthesis; GO:1902036 regulation of hematopoietic stem cell differentiation; GO:2000380 regulation of mesoderm development; GO:0031119 tRNA pseudouridine synthesis	GO:0005634 nucleus	GO:0009982 pseudouridine synthase activity; GO:0003723 RNA binding
TRINITY_DN6803_c0_g1	MET27	HUMAN	-1.80649	0.000169263	0.0105492	NA	NA	GO:0008168 methyltransferase activity
TRINITY_DN7821_c0_g1	NA	NA	5.61624	0.000167279	0.0105492	NA	NA	NA
TRINITY_DN367_c5_g1	NPAB	LOCMI	-3.55631	0.000170449	0.0105492	GO:0007218 neuropeptide signaling pathway	NA	GO:0005179 hormone activity
TRINITY_DN20697_c0_g1	TIGD4	HUMAN	-2.25401	0.000170562	0.0105492	NA	GO:0005634 nucleus	GO:0003677 DNA binding
TRINITY_DN3588_c0_g1	NA	NA	2.87436	0.000169659	0.0105492	NA	NA	NA
TRINITY_DN4004_c0_g1	RESIL	DROME	12.4284	0.000169077	0.0105492	GO:0040003 chitin-based cuticle development	GO:0062129 chitin-based extracellular matrix; GO:0031012 extracellular matrix; GO:0005576 extracellular region; GO:0032992 protein-carbohydrate complex	GO:0008061 chitin binding; GO:0030023 extracellular matrix constituent conferring elasticity; GO:0008010 structural constituent of chitin-based larval cuticle; GO:0042302 structural constituent of cuticle
TRINITY_DN15470_c0_g1	UD19	MOUSE	2.92708	0.000167324	0.0105492	GO:0052696 flavonoid glucuronidation; GO:0052697 xenobiotic glucuronidation	GO:0005783 endoplasmic reticulum; GO:0005789 endoplasmic reticulum membrane; GO:0016021 integral component of membrane; GO:0016020 membrane	GO:0008144 drug binding; GO:0019899 enzyme binding; GO:0004857 enzyme inhibitor activity; GO:0005504 fatty acid binding; GO:0015020 glucuronosyltransferase activity; GO:0046982 protein heterodimerization activity; GO:0042803 protein homodimerization activity; GO:0005080 protein kinase C binding; GO:0005496 steroid binding
TRINITY_DN13249_c0_g1	RN103	RAT	4.04788	0.000166578	0.0105492	GO:0016567 protein ubiquitination; GO:0030433 ubiquitin-dependent ERAD pathway	GO:0005783 endoplasmic reticulum; GO:0005789 endoplasmic reticulum membrane; GO:0016021 integral component of membrane	GO:0046872 metal ion binding; GO:0004842 ubiquitin-protein transferase activity
TRINITY_DN17890_c0_g1	CNGA	DROME	2.2057	0.000169589	0.0105492	GO:0098655 cation transmembrane transport; GO:0006812 cation transport; GO:0019934 cGMP-mediated signaling; GO:0001666 response to hypoxia	GO:0017071 intracellular cyclic nucleotide activated cation channel complex	GO:0030553 cGMP binding; GO:0005222 intracellular cAMP-activated cation channel activity; GO:0005223 intracellular cGMP-activated cation channel activity; GO:0005221 intracellular cyclic nucleotide activated cation channel activity
TRINITY_DN5354_c0_g1	KIT	TAKRU	2.06495	0.000164367	0.0105492	GO:0038093 Fc receptor signaling pathway; GO:0038109 Kit signaling pathway; GO:0001525 angiogenesis; GO:0030154 cell differentiation; GO:0035924 cellular response to vascular endothelial growth factor stimulus; GO:0001934 positive regulation of protein phosphorylation; GO:0046777 protein autophosphorylation; GO:0048010 vascular endothelial growth factor receptor signaling pathway; GO:0038084 vasc…	GO:0016021 integral component of membrane; GO:0005886 plasma membrane; GO:0030054 cell junction; GO:0005769 early endosome; GO:0005783 endoplasmic reticulum; GO:0005737 cytoplasm; GO:0005887 integral component of plasma membrane; GO:0005634 nucleus; GO:0071944 cell periphery; GO:0009986 cell surface; GO:0005768 endosome; GO:0009897 external side of plasma membrane; GO:0005576 extracellular region…	GO:0005524 ATP binding; GO:0019955 cytokine binding; GO:0046872 metal ion binding; GO:0004714 transmembrane receptor protein tyrosine kinase activity; GO:0019838 growth factor binding; GO:0005021 vascular endothelial growth factor-activated receptor activity; GO:0042803 protein homodimerization activity; GO:0036328 VEGF-C-activated receptor activity; GO:0045296 cadherin binding; GO:0042802 identi…
TRINITY_DN37961_c1_g1	NA	NA	8.92413	0.000169279	0.0105492	NA	NA	NA
TRINITY_DN15101_c0_g2	NA	NA	6.89722	0.000165976	0.0105492	NA	NA	NA
TRINITY_DN13921_c0_g1	MINP1	DROME	1.85094	0.000168174	0.0105492	GO:0016311 dephosphorylation; GO:0007424 open tracheal system development; GO:0051491 positive regulation of filopodium assembly	GO:0031362 anchored component of external side of plasma membrane; GO:0016324 apical plasma membrane; GO:0016323 basolateral plasma membrane; GO:0030054 cell junction; GO:0070062 extracellular exosome; GO:0030175 filopodium; GO:0005886 plasma membrane; GO:0005788 endoplasmic reticulum lumen	GO:0003993 acid phosphatase activity; GO:0034417 bisphosphoglycerate 3-phosphatase activity; GO:0052826 inositol hexakisphosphate 2-phosphatase activity; GO:0052745 inositol phosphate phosphatase activity
TRINITY_DN137_c4_g1	NA	NA	1.97611	0.00016765	0.0105492	NA	NA	NA
TRINITY_DN263_c1_g1	CAPR2	DANRE	-1.74288	0.000170181	0.0105492	GO:0009953 dorsal/ventral pattern formation; GO:0017148 negative regulation of translation; GO:0090263 positive regulation of canonical Wnt signaling pathway; GO:0050775 positive regulation of dendrite morphogenesis; GO:0061003 positive regulation of dendritic spine morphogenesis; GO:0030177 positive regulation of Wnt signaling pathway; GO:2000055 positive regulation of Wnt signaling pathway invo…	GO:0005737 cytoplasm; GO:0005886 plasma membrane; GO:0005581 collagen trimer; GO:0005615 extracellular space	GO:0046872 metal ion binding; GO:0003723 RNA binding; GO:0042802 identical protein binding
TRINITY_DN4599_c0_g1	NA	NA	7.39116	0.000173005	0.0105631	NA	NA	NA
TRINITY_DN3061_c0_g1	NA	NA	4.22467	0.000173309	0.0105631	NA	NA	NA
TRINITY_DN5208_c0_g1	FACR1	DROME	2.1892	0.000172938	0.0105631	GO:0008611 ether lipid biosynthetic process; GO:0035336 long-chain fatty-acyl-CoA metabolic process; GO:0010025 wax biosynthetic process	GO:0005779 integral component of peroxisomal membrane; GO:0043231 intracellular membrane-bounded organelle; GO:0005778 peroxisomal membrane; GO:0005777 peroxisome	GO:0102965 alcohol-forming fatty acyl-CoA reductase activity; GO:0080019 fatty-acyl-CoA reductase (alcohol-forming) activity
TRINITY_DN3647_c0_g1	FACR1	DROME	5.82792	0.000171408	0.0105631	GO:0008611 ether lipid biosynthetic process; GO:0035336 long-chain fatty-acyl-CoA metabolic process; GO:0010025 wax biosynthetic process	GO:0005779 integral component of peroxisomal membrane; GO:0043231 intracellular membrane-bounded organelle; GO:0005778 peroxisomal membrane; GO:0005777 peroxisome	GO:0102965 alcohol-forming fatty acyl-CoA reductase activity; GO:0080019 fatty-acyl-CoA reductase (alcohol-forming) activity
TRINITY_DN10714_c0_g2	NA	NA	-4.52602	0.000173586	0.0105631	NA	NA	NA
TRINITY_DN1923_c1_g1	CU16	MANSE	2.90925	0.00017214	0.0105631	NA	NA	GO:0042302 structural constituent of cuticle
TRINITY_DN8251_c0_g1	ILPR	BRALA	1.74473	0.000179593	0.0105708	GO:0046777 protein autophosphorylation; GO:0007169 transmembrane receptor protein tyrosine kinase signaling pathway; GO:0007268 chemical synaptic transmission; GO:0007186 G protein-coupled receptor signaling pathway; GO:0007214 gamma-aminobutyric acid signaling pathway; GO:0007194 negative regulation of adenylate cyclase activity; GO:0150099 neuron-glial cell signaling	GO:0016021 integral component of membrane; GO:0005737 cytoplasm; GO:0038039 G protein-coupled receptor heterodimeric complex; GO:1902710 GABA receptor complex; GO:0005887 integral component of plasma membrane; GO:0043005 neuron projection; GO:0005886 plasma membrane; GO:0045211 postsynaptic membrane	GO:0005524 ATP binding; GO:0043560 insulin receptor substrate binding; GO:0046872 metal ion binding; GO:0043548 phosphatidylinositol 3-kinase binding; GO:0004714 transmembrane receptor protein tyrosine kinase activity; GO:0004965 G protein-coupled GABA receptor activity; GO:0046982 protein heterodimerization activity; GO:0004888 transmembrane signaling receptor activity
TRINITY_DN5743_c0_g1	ADCY8	HUMAN	1.69075	0.000179441	0.0105708	GO:0007190 activation of adenylate cyclase activity; GO:0034199 activation of protein kinase A activity; GO:0007189 adenylate cyclase-activating G protein-coupled receptor signaling pathway; GO:0007193 adenylate cyclase-inhibiting G protein-coupled receptor signaling pathway; GO:0006171 cAMP biosynthetic process; GO:0071277 cellular response to calcium ion; GO:1904322 cellular response to forskol…	GO:0016324 apical plasma membrane; GO:0030424 axon; GO:0016323 basolateral plasma membrane; GO:0005901 caveola; GO:0005905 clathrin-coated pit; GO:0030665 clathrin-coated vesicle membrane; GO:0030425 dendrite; GO:0060076 excitatory synapse; GO:0098978 glutamatergic synapse; GO:0098686 hippocampal mossy fiber to CA3 synapse; GO:0005887 integral component of plasma membrane; GO:0099056 integral com…	GO:0003779 actin binding; GO:0004016 adenylate cyclase activity; GO:0005524 ATP binding; GO:0008294 calcium- and calmodulin-responsive adenylate cyclase activity; GO:0005516 calmodulin binding; GO:0046872 metal ion binding; GO:0046983 protein dimerization activity; GO:0046982 protein heterodimerization activity; GO:0042803 protein homodimerization activity; GO:0051721 protein phosphatase 2A bindi…
TRINITY_DN6040_c0_g2	CNTP1	HUMAN	-1.66041	0.00017864	0.0105708	GO:0007155 cell adhesion; GO:0022010 central nervous system myelination; GO:0007010 cytoskeleton organization; GO:0022011 myelination in peripheral nervous system; GO:0050885 neuromuscular process controlling balance; GO:0050884 neuromuscular process controlling posture; GO:0048812 neuron projection morphogenesis; GO:0019227 neuronal action potential propagation; GO:0030913 paranodal junction ass…	GO:0016021 integral component of membrane; GO:0005887 integral component of plasma membrane; GO:0033010 paranodal junction; GO:0033270 paranode region of axon; GO:0048787 presynaptic active zone membrane; GO:0030424 axon; GO:0005581 collagen trimer; GO:0005576 extracellular region; GO:0005615 extracellular space; GO:0032991 protein-containing complex	GO:0017124 SH3 domain binding; GO:0038023 signaling receptor activity; GO:0042802 identical protein binding
TRINITY_DN6708_c0_g1	NA	NA	-16.6803	0.000182586	0.0105708	NA	NA	NA
TRINITY_DN7537_c0_g1	NA	NA	-3.19346	0.000174405	0.0105708	NA	NA	NA
TRINITY_DN5111_c0_g1	NA	NA	2.23573	0.000181593	0.0105708	NA	NA	NA
TRINITY_DN16828_c0_g4	NA	NA	1.18503	0.00018221	0.0105708	NA	NA	NA
TRINITY_DN31836_c0_g1	NA	NA	5.31815	0.000180916	0.0105708	NA	NA	NA
TRINITY_DN2576_c0_g1	NA	NA	11.0806	0.000182352	0.0105708	NA	NA	NA
TRINITY_DN1572_c1_g1	NA	NA	-1.46894	0.00017599	0.0105708	NA	NA	NA
TRINITY_DN2094_c0_g1	RESIL	DROME	10.412	0.000178996	0.0105708	GO:0040003 chitin-based cuticle development	GO:0062129 chitin-based extracellular matrix; GO:0031012 extracellular matrix; GO:0005576 extracellular region; GO:0032992 protein-carbohydrate complex	GO:0008061 chitin binding; GO:0030023 extracellular matrix constituent conferring elasticity; GO:0008010 structural constituent of chitin-based larval cuticle; GO:0042302 structural constituent of cuticle
TRINITY_DN4191_c0_g4	S14L2	MOUSE	5.6109	0.000181247	0.0105708	GO:0045542 positive regulation of cholesterol biosynthetic process	GO:0005829 cytosol; GO:0005654 nucleoplasm	GO:0008047 enzyme activator activity; GO:0008289 lipid binding; GO:0016765 transferase activity, transferring alkyl or aryl (other than methyl) groups
TRINITY_DN5310_c0_g1	PRUN2	PONAB	1.50612	0.000178867	0.0105708	GO:0006915 apoptotic process; GO:0006798 polyphosphate catabolic process	GO:0005737 cytoplasm	GO:0004309 exopolyphosphatase activity
TRINITY_DN1826_c0_g3	PERC	DROME	2.73068	0.000182144	0.0105708	GO:0007304 chorion-containing eggshell formation; GO:0007306 eggshell chorion assembly; GO:0042744 hydrogen peroxide catabolic process; GO:0042743 hydrogen peroxide metabolic process; GO:0030707 ovarian follicle cell development; GO:0001516 prostaglandin biosynthetic process; GO:0006979 response to oxidative stress	GO:0005615 extracellular space	GO:0020037 heme binding; GO:0046872 metal ion binding; GO:0004601 peroxidase activity; GO:0004666 prostaglandin-endoperoxide synthase activity
TRINITY_DN1990_c0_g1	CUP7	DROME	5.36654	0.000180066	0.0105708	GO:0040003 chitin-based cuticle development	GO:0062129 chitin-based extracellular matrix	GO:0008010 structural constituent of chitin-based larval cuticle; GO:0008011 structural constituent of pupal chitin-based cuticle
TRINITY_DN10498_c0_g2	PGFRA	TAKRU	8.70873	0.000176256	0.0105708	GO:0006935 chemotaxis; GO:0007275 multicellular organism development	GO:0016021 integral component of membrane; GO:0005886 plasma membrane	GO:0005524 ATP binding; GO:0005018 platelet-derived growth factor alpha-receptor activity
TRINITY_DN2049_c1_g2	PDK	DROME	1.88871	0.000176181	0.0105708	GO:0042593 glucose homeostasis; GO:0006006 glucose metabolic process; GO:1904183 negative regulation of pyruvate dehydrogenase activity; GO:0006090 pyruvate metabolic process	GO:0005759 mitochondrial matrix; GO:0005739 mitochondrion	GO:0005524 ATP binding; GO:0004672 protein kinase activity; GO:0004674 protein serine/threonine kinase activity; GO:0004740 pyruvate dehydrogenase (acetyl-transferring) kinase activity
TRINITY_DN17567_c0_g1	UBE3D	MOUSE	2.79461	0.000179052	0.0105708	GO:0043161 proteasome-mediated ubiquitin-dependent protein catabolic process; GO:0051865 protein autoubiquitination; GO:0006513 protein monoubiquitination; GO:0000209 protein polyubiquitination	GO:0005829 cytosol; GO:0005634 nucleus; GO:0000151 ubiquitin ligase complex	GO:0030332 cyclin binding; GO:0031624 ubiquitin conjugating enzyme binding; GO:0061630 ubiquitin protein ligase activity; GO:0044390 ubiquitin-like protein conjugating enzyme binding
TRINITY_DN1578_c0_g1	NA	NA	-6.8827	0.00017638	0.0105708	NA	NA	NA
TRINITY_DN875_c0_g1	CTR2	CANLF	-13.5656	0.000185343	0.0106758	GO:0007586 digestion; GO:0006508 proteolysis	GO:0005615 extracellular space	GO:0004252 serine-type endopeptidase activity
TRINITY_DN16552_c0_g2	PRS41	MOUSE	-127.848	0.000185023	0.0106758	NA	GO:0031225 anchored component of membrane; GO:0043229 intracellular organelle; GO:0005886 plasma membrane	GO:0004252 serine-type endopeptidase activity
TRINITY_DN15592_c0_g1	NA	NA	-9.64207	0.000186209	0.0106985	NA	NA	NA
TRINITY_DN3311_c0_g1	WHITE	DROME	1.95822	0.000187327	0.0107084	GO:0015842 aminergic neurotransmitter loading into synaptic vesicle; GO:0042401 cellular biogenic amine biosynthetic process; GO:0070731 cGMP transport; GO:0048072 compound eye pigmentation; GO:0042441 eye pigment metabolic process; GO:0006856 eye pigment precursor transport; GO:0042332 gravitaxis; GO:0051615 histamine uptake; GO:0008049 male courtship behavior; GO:0007613 memory; GO:0006727 ommo…	GO:0031410 cytoplasmic vesicle; GO:0090740 integral component of pigment granule membrane; GO:0048770 pigment granule; GO:0005886 plasma membrane; GO:0098793 presynapse	GO:0005275 amine transmembrane transporter activity; GO:0005524 ATP binding; GO:0016887 ATPase activity; GO:1905948 ATPase-coupled 3',5'-cyclic GMP transmembrane transporter activity; GO:0008558 ATPase-coupled guanine transmembrane transporter activity; GO:0042626 ATPase-coupled transmembrane transporter activity; GO:0015196 L-tryptophan transmembrane transporter activity; GO:0031409 pigment bind…
TRINITY_DN7737_c0_g1	RGS2	HUMAN	3.09322	0.00018718	0.0107084	GO:0007186 G protein-coupled receptor signaling pathway; GO:0061052 negative regulation of cell growth involved in cardiac muscle cell development; GO:0060160 negative regulation of dopamine receptor signaling pathway; GO:0045744 negative regulation of G protein-coupled receptor signaling pathway; GO:1900924 negative regulation of glycine import across plasma membrane; GO:1901380 negative regulat…	GO:0005737 cytoplasm; GO:0005829 cytosol; GO:0016020 membrane; GO:0005634 nucleus; GO:0005886 plasma membrane; GO:0032991 protein-containing complex; GO:0030425 dendrite; GO:0031234 extrinsic component of cytoplasmic side of plasma membrane; GO:0032809 neuronal cell body membrane; GO:0043204 perikaryon; GO:0045202 synapse; GO:0009898 cytoplasmic side of plasma membrane; GO:0005739 mitochondrion; …	GO:0001965 G-protein alpha-subunit binding; GO:0005096 GTPase activator activity; GO:0003924 GTPase activity; GO:0048487 beta-tubulin binding; GO:0005516 calmodulin binding
TRINITY_DN1153_c0_g1	MTH2	DROYA	1.69869	0.000189786	0.0108216	GO:0007166 cell surface receptor signaling pathway	GO:0016021 integral component of membrane; GO:0005886 plasma membrane	GO:0004930 G protein-coupled receptor activity
TRINITY_DN8677_c0_g1	CAH2	MOUSE	2.00067	0.000190943	0.0108448	GO:0038166 angiotensin-activated signaling pathway; GO:0015670 carbon dioxide transport; GO:0071498 cellular response to fluid shear stress; GO:0001822 kidney development; GO:0002009 morphogenesis of an epithelium; GO:0042475 odontogenesis of dentin-containing tooth; GO:0006730 one-carbon metabolic process; GO:0045780 positive regulation of bone resorption; GO:0032849 positive regulation of cellu…	GO:0045177 apical part of cell; GO:0030424 axon; GO:0016323 basolateral plasma membrane; GO:0005737 cytoplasm; GO:0005829 cytosol; GO:0005615 extracellular space; GO:0005902 microvillus; GO:0043209 myelin sheath; GO:0005886 plasma membrane	GO:0004064 arylesterase activity; GO:0004089 carbonate dehydratase activity; GO:0016836 hydro-lyase activity; GO:0008270 zinc ion binding
TRINITY_DN8122_c0_g1	APOD	MOUSE	1.42534	0.000191151	0.0108448	GO:0007568 aging; GO:0007420 brain development; GO:0006006 glucose metabolic process; GO:0006629 lipid metabolic process; GO:0006869 lipid transport; GO:1900016 negative regulation of cytokine production involved in inflammatory response; GO:0051895 negative regulation of focal adhesion assembly; GO:0060588 negative regulation of lipoprotein lipid oxidation; GO:0071638 negative regulation of mono…	GO:0005737 cytoplasm; GO:0022626 cytosolic ribosome; GO:0030425 dendrite; GO:0005783 endoplasmic reticulum; GO:0005615 extracellular space; GO:0043025 neuronal cell body; GO:0048471 perinuclear region of cytoplasm	GO:0015485 cholesterol binding
TRINITY_DN17074_c0_g1	NA	NA	8.30939	0.000193186	0.0109329	NA	NA	NA
TRINITY_DN2942_c0_g1	NA	NA	3.87967	0.000195991	0.0109745	NA	NA	NA
TRINITY_DN10289_c0_g1	SPZ2	DROME	7.27712	0.000197316	0.0109745	GO:0007411 axon guidance; GO:0021556 central nervous system formation; GO:0045087 innate immune response; GO:0008045 motor neuron axon guidance; GO:0007399 nervous system development; GO:0010941 regulation of cell death; GO:0031637 regulation of neuronal synaptic plasticity in response to neurotrophin; GO:0008592 regulation of Toll signaling pathway	GO:0005576 extracellular region	GO:0008083 growth factor activity; GO:0005121 Toll binding
TRINITY_DN4475_c1_g3	POMT2	MOUSE	-2.19633	0.000195499	0.0109745	GO:0071712 ER-associated misfolded protein catabolic process; GO:1904100 positive regulation of protein O-linked glycosylation; GO:0035269 protein O-linked mannosylation	GO:0005789 endoplasmic reticulum membrane; GO:0016021 integral component of membrane	GO:0004169 dolichyl-phosphate-mannose-protein mannosyltransferase activity; GO:0000030 mannosyltransferase activity
TRINITY_DN143_c0_g1	NA	NA	28.0968	0.000197097	0.0109745	NA	NA	NA
TRINITY_DN4429_c0_g2	S14L2	RAT	-2.63195	0.00019632	0.0109745	GO:0045542 positive regulation of cholesterol biosynthetic process	GO:0005829 cytosol; GO:0005634 nucleus	GO:0008047 enzyme activator activity; GO:0008289 lipid binding; GO:0016765 transferase activity, transferring alkyl or aryl (other than methyl) groups
TRINITY_DN10345_c0_g1	NA	NA	8.52553	0.000196467	0.0109745	NA	NA	NA
TRINITY_DN7086_c0_g1	GRM5	RAT	-1.597	0.000196245	0.0109745	GO:0000185 activation of MAPKKK activity; GO:0035584 calcium-mediated signaling using intracellular calcium source; GO:1904646 cellular response to amyloid-beta; GO:0007268 chemical synaptic transmission; GO:0050890 cognition; GO:0002029 desensitization of G protein-coupled receptor signaling pathway; GO:0007216 G protein-coupled glutamate receptor signaling pathway; GO:0007612 learning; GO:00076…	GO:0097449 astrocyte projection; GO:0005737 cytoplasm; GO:0043198 dendritic shaft; GO:0043197 dendritic spine; GO:0098978 glutamatergic synapse; GO:0005887 integral component of plasma membrane; GO:0099055 integral component of postsynaptic membrane; GO:0016020 membrane; GO:0043005 neuron projection; GO:0005886 plasma membrane; GO:0014069 postsynaptic density; GO:0098839 postsynaptic density memb…	GO:0031687 A2A adenosine receptor binding; GO:0005516 calmodulin binding; GO:0004930 G protein-coupled receptor activity; GO:0099530 G protein-coupled receptor activity involved in regulation of postsynaptic membrane potential; GO:0008066 glutamate receptor activity; GO:0042802 identical protein binding; GO:0099583 neurotransmitter receptor activity involved in regulation of postsynaptic cytosoli…
TRINITY_DN10972_c0_g1	CU22	BOMMO	3.03884	0.000202076	0.0111843	NA	NA	GO:0042302 structural constituent of cuticle
TRINITY_DN10314_c0_g2	NA	NA	-20.992	0.000201862	0.0111843	NA	NA	NA
TRINITY_DN5698_c0_g2	NAAT1	DROSI	1.65259	0.000202662	0.0111894	GO:0042940 D-amino acid transport; GO:0015804 neutral amino acid transport; GO:0006814 sodium ion transport	GO:0005887 integral component of plasma membrane	GO:0005283 amino acid:sodium symporter activity; GO:0042943 D-amino acid transmembrane transporter activity; GO:0015175 neutral amino acid transmembrane transporter activity; GO:0015179 L-amino acid transmembrane transporter activity
TRINITY_DN79319_c0_g1	NA	NA	4.36454	0.000205009	0.0112914	NA	NA	NA
TRINITY_DN3073_c0_g2	RESIL	DROME	7.42139	0.000207981	0.0114049	GO:0040003 chitin-based cuticle development	GO:0062129 chitin-based extracellular matrix; GO:0031012 extracellular matrix; GO:0005576 extracellular region; GO:0032992 protein-carbohydrate complex	GO:0008061 chitin binding; GO:0030023 extracellular matrix constituent conferring elasticity; GO:0008010 structural constituent of chitin-based larval cuticle; GO:0042302 structural constituent of cuticle
TRINITY_DN5552_c0_g1	NA	NA	3.61	0.000208294	0.0114049	NA	NA	NA
TRINITY_DN8754_c0_g1	PLCG1	MOUSE	-5.46291	0.00020858	0.0114049	GO:0006816 calcium ion transport; GO:0019722 calcium-mediated signaling; GO:0016477 cell migration; GO:0071364 cellular response to epidermal growth factor stimulus; GO:0007173 epidermal growth factor receptor signaling pathway; GO:0001701 in utero embryonic development; GO:0032959 inositol trisphosphate biosynthetic process; GO:0050804 modulation of chemical synaptic transmission; GO:0048015 pho…	GO:0042995 cell projection; GO:0005911 cell-cell junction; GO:0030136 clathrin-coated vesicle; GO:0008180 COP9 signalosome; GO:0005737 cytoplasm; GO:0005829 cytosol; GO:0098978 glutamatergic synapse; GO:0030027 lamellipodium; GO:0005886 plasma membrane; GO:0001726 ruffle; GO:0098685 Schaffer collateral - CA1 synapse	GO:0005509 calcium ion binding; GO:0035254 glutamate receptor binding; GO:0005158 insulin receptor binding; GO:0005168 neurotrophin TRKA receptor binding; GO:0004435 phosphatidylinositol phospholipase C activity; GO:0051219 phosphoprotein binding; GO:0019901 protein kinase binding; GO:0030971 receptor tyrosine kinase binding
TRINITY_DN10435_c0_g1	NA	NA	5.86056	0.000209593	0.0114052	NA	NA	NA
TRINITY_DN6098_c0_g1	IMDH3	DANRE	-1.93673	0.000209515	0.0114052	GO:0006177 GMP biosynthetic process; GO:0006183 GTP biosynthetic process; GO:0046651 lymphocyte proliferation; GO:0043312 neutrophil degranulation; GO:0009168 purine ribonucleoside monophosphate biosynthetic process	GO:0005737 cytoplasm; GO:0005634 nucleus; GO:0035578 azurophil granule lumen; GO:0005829 cytosol; GO:0005576 extracellular region; GO:1904813 ficolin-1-rich granule lumen; GO:0034774 secretory granule lumen	GO:0003938 IMP dehydrogenase activity; GO:0046872 metal ion binding; GO:0000166 nucleotide binding; GO:0003677 DNA binding; GO:0003676 nucleic acid binding; GO:0003723 RNA binding
TRINITY_DN941_c0_g3	NA	NA	-47.3223	0.000210195	0.0114105	NA	NA	NA
TRINITY_DN9845_c0_g2	NA	NA	3.90709	0.000211611	0.0114179	NA	NA	NA
TRINITY_DN776_c1_g1	NA	NA	5.57676	0.000211144	0.0114179	NA	NA	NA
TRINITY_DN8762_c0_g1	NA	NA	2.01918	0.000211844	0.0114179	NA	NA	NA
TRINITY_DN3421_c0_g1	GCY3E	DROME	-1.77641	0.000213122	0.0114595	GO:0006182 cGMP biosynthetic process; GO:0019934 cGMP-mediated signaling; GO:0006468 protein phosphorylation; GO:0007168 receptor guanylyl cyclase signaling pathway; GO:0007165 signal transduction	GO:0005887 integral component of plasma membrane; GO:0005886 plasma membrane	GO:0005524 ATP binding; GO:0005525 GTP binding; GO:0004383 guanylate cyclase activity; GO:0001653 peptide receptor activity; GO:0038023 signaling receptor activity
TRINITY_DN6312_c0_g1	GLNA	PANAR	1.81366	0.000215101	0.0115385	GO:0006542 glutamine biosynthetic process	GO:0005829 cytosol; GO:0005783 endoplasmic reticulum; GO:0005739 mitochondrion	GO:0005524 ATP binding; GO:0004356 glutamate-ammonia ligase activity; GO:0046872 metal ion binding
TRINITY_DN10626_c0_g2	NA	NA	7.34188	0.00021689	0.011607	NA	NA	NA
TRINITY_DN3882_c0_g2	IMPL2	DROME	2.12975	0.000218958	0.01169	GO:0007411 axon guidance; GO:0070593 dendrite self-avoidance; GO:0008340 determination of adult lifespan; GO:0007156 homophilic cell adhesion via plasma membrane adhesion molecules; GO:0046627 negative regulation of insulin receptor signaling pathway; GO:0010888 negative regulation of lipid storage; GO:0014067 negative regulation of phosphatidylinositol 3-kinase signaling; GO:0061965 positive reg…	GO:0030424 axon; GO:0005615 extracellular space; GO:0005886 plasma membrane; GO:0005576 extracellular region	GO:0098632 cell-cell adhesion mediator activity; GO:0043559 insulin binding
TRINITY_DN6769_c1_g1	CHIT2	DROME	7.82376	0.000219892	0.0117122	GO:0006032 chitin catabolic process; GO:0040003 chitin-based cuticle development; GO:0008362 chitin-based embryonic cuticle biosynthetic process; GO:0018990 ecdysis, chitin-based cuticle; GO:0008363 larval chitin-based cuticle development; GO:0000272 polysaccharide catabolic process; GO:0042060 wound healing	GO:0005576 extracellular region; GO:0005615 extracellular space	GO:0008061 chitin binding; GO:0004568 chitinase activity
TRINITY_DN2570_c0_g1	CMIP	HUMAN	1.83824	0.000221156	0.0117519	GO:0001701 in utero embryonic development	GO:0005829 cytosol; GO:0005654 nucleoplasm	NA
TRINITY_DN26712_c0_g1	ABCGN	DICDI	4.91908	0.000222753	0.0117814	NA	GO:0016021 integral component of membrane	GO:0005524 ATP binding; GO:0016887 ATPase activity
TRINITY_DN15651_c0_g2	POLX	TOBAC	-4.16919	0.000222726	0.0117814	GO:0015074 DNA integration	NA	GO:0004190 aspartic-type endopeptidase activity; GO:0004519 endonuclease activity; GO:0003676 nucleic acid binding; GO:0003964 RNA-directed DNA polymerase activity; GO:0008270 zinc ion binding
TRINITY_DN3763_c0_g3	CP4C1	BLADI	7.95275	0.000224577	0.0117953	NA	GO:0005789 endoplasmic reticulum membrane	GO:0070330 aromatase activity; GO:0020037 heme binding; GO:0005506 iron ion binding
TRINITY_DN3946_c0_g1	TRYB2	HUMAN	-38.6185	0.000223667	0.0117953	GO:0007586 digestion; GO:0006508 proteolysis	GO:0005615 extracellular space; GO:0062023 collagen-containing extracellular matrix	GO:0004252 serine-type endopeptidase activity; GO:0008236 serine-type peptidase activity
TRINITY_DN6704_c0_g1	PLCE1	CAEEL	1.7553	0.000224326	0.0117953	GO:1902634 1-phosphatidyl-1D-myo-inositol 4,5-bisphosphate catabolic process; GO:0002253 activation of immune response; GO:0050830 defense response to Gram-positive bacterium; GO:0032959 inositol trisphosphate biosynthetic process; GO:0048015 phosphatidylinositol-mediated signaling; GO:0042307 positive regulation of protein import into nucleus; GO:0051209 release of sequestered calcium ion into c…	NA	GO:0005095 GTPase inhibitor activity; GO:0005085 guanyl-nucleotide exchange factor activity; GO:0046872 metal ion binding; GO:0004435 phosphatidylinositol phospholipase C activity; GO:0017016 Ras GTPase binding
TRINITY_DN9889_c1_g1	H4	XENTR	1.892	0.000227493	0.0119208	GO:0007411 axon guidance; GO:0007420 brain development; GO:0007268 chemical synaptic transmission; GO:0006352 DNA-templated transcription, initiation; GO:0006334 nucleosome assembly; GO:0009416 response to light stimulus	GO:0042025 host cell nucleus; GO:0000786 nucleosome; GO:0005634 nucleus; GO:0045202 synapse	GO:0003677 DNA binding; GO:0046982 protein heterodimerization activity
TRINITY_DN20486_c0_g1	NA	NA	7.15739	0.000230184	0.0120179	NA	NA	NA
TRINITY_DN1362_c11_g1	NA	NA	-8.7099	0.000230409	0.0120179	NA	NA	NA
TRINITY_DN8976_c0_g1	MTH1	DROME	2.48	0.000233454	0.0120807	GO:0007166 cell surface receptor signaling pathway; GO:0070252 actin-mediated cell contraction; GO:0008340 determination of adult lifespan; GO:0007186 G protein-coupled receptor signaling pathway; GO:0007369 gastrulation; GO:0007476 imaginal disc-derived wing morphogenesis; GO:0048383 mesectoderm development; GO:0007509 mesoderm migration involved in gastrulation; GO:0043519 regulation of myosin …	GO:0016021 integral component of membrane; GO:0005886 plasma membrane	GO:0004930 G protein-coupled receptor activity
TRINITY_DN9269_c0_g2	NA	NA	-1.72717	0.000233747	0.0120807	NA	NA	NA
TRINITY_DN11867_c0_g2	NA	NA	5.20125	0.00023355	0.0120807	NA	NA	NA
TRINITY_DN3725_c0_g1	TM11D	RAT	-24.9052	0.000233532	0.0120807	GO:0006508 proteolysis; GO:0007585 respiratory gaseous exchange by respiratory system; GO:0040008 regulation of growth	GO:0070062 extracellular exosome; GO:0005576 extracellular region; GO:0005887 integral component of plasma membrane; GO:0009986 cell surface	GO:0008233 peptidase activity; GO:0004252 serine-type endopeptidase activity; GO:0008236 serine-type peptidase activity
TRINITY_DN17850_c0_g1	CU20	MANSE	4.30292	0.000235463	0.0121164	NA	NA	GO:0042302 structural constituent of cuticle
TRINITY_DN7378_c0_g1	CBHB	ASPFU	-3.02131	0.000235509	0.0121164	GO:0030245 cellulose catabolic process	GO:0005576 extracellular region	GO:0016162 cellulose 1,4-beta-cellobiosidase activity; GO:0030248 cellulose binding; GO:0008810 cellulase activity
TRINITY_DN5078_c0_g1	PTPRT	MOUSE	1.58812	0.000237294	0.0121806	GO:0007156 homophilic cell adhesion via plasma membrane adhesion molecules; GO:0016525 negative regulation of angiogenesis; GO:0010596 negative regulation of endothelial cell migration; GO:0001937 negative regulation of endothelial cell proliferation; GO:0031175 neuron projection development; GO:0097755 positive regulation of blood vessel diameter; GO:0006470 protein dephosphorylation; GO:0042493…	GO:0005912 adherens junction; GO:0005911 cell-cell junction; GO:0005737 cytoplasm; GO:0005887 integral component of plasma membrane; GO:0030027 lamellipodium; GO:0048471 perinuclear region of cytoplasm; GO:0005886 plasma membrane; GO:0009986 cell surface; GO:0016021 integral component of membrane; GO:0070062 extracellular exosome; GO:0005925 focal adhesion; GO:0099699 integral component of synapt…	GO:0045296 cadherin binding; GO:0042802 identical protein binding; GO:0004725 protein tyrosine phosphatase activity; GO:0005001 transmembrane receptor protein tyrosine phosphatase activity; GO:0045294 alpha-catenin binding; GO:0008013 beta-catenin binding; GO:0070097 delta-catenin binding; GO:0045295 gamma-catenin binding; GO:0042803 protein homodimerization activity; GO:0019903 protein phosphata…
TRINITY_DN3022_c2_g1	NA	NA	1.83312	0.000239519	0.0122669	NA	NA	NA
TRINITY_DN3467_c6_g1	NRX4	DROME	-1.64829	0.000240101	0.012269	GO:0008366 axon ensheathment; GO:0061343 cell adhesion involved in heart morphogenesis; GO:0045216 cell-cell junction organization; GO:0007391 dorsal closure; GO:0060857 establishment of glial blood-brain barrier; GO:0003015 heart process; GO:0021682 nerve maturation; GO:0097105 presynaptic membrane assembly; GO:0008104 protein localization; GO:0035151 regulation of tube size, open tracheal syste…	GO:0016021 integral component of membrane; GO:0005886 plasma membrane; GO:0005919 pleated septate junction; GO:0048786 presynaptic active zone; GO:0045202 synapse	NA
TRINITY_DN6058_c0_g2	NA	NA	2.29066	0.000242901	0.0123841	NA	NA	NA
TRINITY_DN2374_c0_g1	P4HA2	HUMAN	3.25537	0.000244006	0.0123847	GO:0018401 peptidyl-proline hydroxylation to 4-hydroxy-L-proline; GO:0030199 collagen fibril organization	GO:0005829 cytosol; GO:0005783 endoplasmic reticulum; GO:0005788 endoplasmic reticulum lumen; GO:0043231 intracellular membrane-bounded organelle; GO:0005654 nucleoplasm; GO:0005739 mitochondrion; GO:0016222 procollagen-proline 4-dioxygenase complex	GO:0009055 electron transfer activity; GO:0005506 iron ion binding; GO:0031418 L-ascorbic acid binding; GO:0016702 oxidoreductase activity, acting on single donors with incorporation of molecular oxygen, incorporation of two atoms of oxygen; GO:0004656 procollagen-proline 4-dioxygenase activity; GO:0042802 identical protein binding
TRINITY_DN17705_c0_g1	NOTUM	DROME	-1.84281	0.000243686	0.0123847	GO:0006507 GPI anchor release; GO:0090090 negative regulation of canonical Wnt signaling pathway; GO:0045880 positive regulation of smoothened signaling pathway; GO:1990697 protein depalmitoleylation; GO:0048076 regulation of compound eye pigmentation; GO:0007419 ventral cord development; GO:0035220 wing disc development; GO:0048190 wing disc dorsal/ventral pattern formation; GO:0035222 wing disc…	GO:0009986 cell surface; GO:0005615 extracellular space	GO:0052689 carboxylic ester hydrolase activity; GO:1990699 palmitoleyl hydrolase activity
TRINITY_DN8681_c0_g1	LIPP	MOUSE	-2.06984	0.000246567	0.0124001	GO:0030299 intestinal cholesterol absorption; GO:0016042 lipid catabolic process; GO:0006629 lipid metabolic process; GO:0061365 positive regulation of triglyceride lipase activity; GO:0009791 post-embryonic development; GO:0006968 cellular defense response; GO:0019376 galactolipid catabolic process; GO:0044258 intestinal lipid catabolic process; GO:0044241 lipid digestion; GO:0009395 phospholipi…	GO:0005615 extracellular space; GO:0005576 extracellular region	GO:0016298 lipase activity; GO:0046872 metal ion binding; GO:0004806 triglyceride lipase activity; GO:0102549 1-18:1-2-16:0-monogalactosyldiacylglycerol lipase activity; GO:0047372 acylglycerol lipase activity; GO:0005509 calcium ion binding; GO:0047714 galactolipase activity; GO:0004620 phospholipase activity
TRINITY_DN347_c1_g2	NA	NA	6.9	0.000247049	0.0124001	NA	NA	NA
TRINITY_DN5196_c0_g1	NA	NA	13.8042	0.000247018	0.0124001	NA	NA	NA
TRINITY_DN452_c0_g1	RASF5	RAT	1.66987	0.000246749	0.0124001	GO:0006915 apoptotic process; GO:0035556 intracellular signal transduction; GO:0008285 negative regulation of cell population proliferation; GO:0031398 positive regulation of protein ubiquitination; GO:0042981 regulation of apoptotic process; GO:1900180 regulation of protein localization to nucleus	GO:0005737 cytoplasm; GO:0005874 microtubule; GO:0005634 nucleus	GO:0042802 identical protein binding; GO:0046872 metal ion binding; GO:0017016 Ras GTPase binding
TRINITY_DN15347_c0_g1	CNTP1	HUMAN	-1.56187	0.000246164	0.0124001	GO:0007155 cell adhesion; GO:0022010 central nervous system myelination; GO:0007010 cytoskeleton organization; GO:0022011 myelination in peripheral nervous system; GO:0050885 neuromuscular process controlling balance; GO:0050884 neuromuscular process controlling posture; GO:0048812 neuron projection morphogenesis; GO:0019227 neuronal action potential propagation; GO:0030913 paranodal junction ass…	GO:0016021 integral component of membrane; GO:0005887 integral component of plasma membrane; GO:0033010 paranodal junction; GO:0033270 paranode region of axon; GO:0048787 presynaptic active zone membrane; GO:0030424 axon; GO:0043209 myelin sheath; GO:0005886 plasma membrane; GO:0005918 septate junction	GO:0017124 SH3 domain binding; GO:0038023 signaling receptor activity
TRINITY_DN5562_c0_g1	SC6A1	HUMAN	2.01399	0.000248691	0.0124549	GO:0008306 associative learning; GO:0007268 chemical synaptic transmission; GO:1902476 chloride transmembrane transport; GO:0051939 gamma-aminobutyric acid import; GO:0098658 inorganic anion import across plasma membrane; GO:0007613 memory; GO:0032229 negative regulation of synaptic transmission, GABAergic; GO:0098810 neurotransmitter reuptake; GO:0014054 positive regulation of gamma-aminobutyric…	GO:0030424 axon; GO:0009986 cell surface; GO:0098982 GABA-ergic synapse; GO:0016021 integral component of membrane; GO:0099055 integral component of postsynaptic membrane; GO:0099056 integral component of presynaptic membrane; GO:0016020 membrane; GO:0043005 neuron projection; GO:0043025 neuronal cell body; GO:0005886 plasma membrane	GO:0015185 gamma-aminobutyric acid transmembrane transporter activity; GO:0005332 gamma-aminobutyric acid:sodium symporter activity; GO:0042802 identical protein binding; GO:0046872 metal ion binding; GO:0042165 neurotransmitter binding; GO:0015378 sodium:chloride symporter activity; GO:0015199 amino-acid betaine transmembrane transporter activity; GO:0015293 symporter activity
TRINITY_DN8819_c0_g1	G6PD	CERCA	1.47192	0.000252718	0.0124871	GO:0051156 glucose 6-phosphate metabolic process; GO:0006006 glucose metabolic process; GO:0006739 NADP metabolic process; GO:0006098 pentose-phosphate shunt	GO:0005829 cytosol	GO:0004345 glucose-6-phosphate dehydrogenase activity; GO:0050661 NADP binding
TRINITY_DN6630_c0_g1	NTPES	BACSU	1.65386	0.000252946	0.0124871	GO:0009166 nucleotide catabolic process	GO:0005618 cell wall; GO:0005576 extracellular region; GO:0030288 outer membrane-bounded periplasmic space	GO:0016787 hydrolase activity; GO:0008663 2',3'-cyclic-nucleotide 2'-phosphodiesterase activity; GO:0008254 3'-nucleotidase activity; GO:0008253 5'-nucleotidase activity; GO:0046872 metal ion binding; GO:0000166 nucleotide binding
TRINITY_DN24272_c0_g1	BGH3	PIG	6.00047	0.000250949	0.0124871	GO:1990523 bone regeneration; GO:0007155 cell adhesion; GO:0044344 cellular response to fibroblast growth factor stimulus; GO:0071560 cellular response to transforming growth factor beta stimulus; GO:0071356 cellular response to tumor necrosis factor; GO:0071307 cellular response to vitamin K; GO:0030198 extracellular matrix organization; GO:0001953 negative regulation of cell-matrix adhesion; GO…	GO:0005615 extracellular space; GO:0030288 outer membrane-bounded periplasmic space; GO:0062023 collagen-containing extracellular matrix; GO:0005737 cytoplasm; GO:0031012 extracellular matrix; GO:0031594 neuromuscular junction; GO:0005802 trans-Golgi network	GO:0050839 cell adhesion molecule binding; GO:0008201 heparin binding; GO:0046872 metal ion binding; GO:0005518 collagen binding; GO:0050840 extracellular matrix binding; GO:0005178 integrin binding
TRINITY_DN19672_c0_g1	NA	NA	1.60956	0.000250864	0.0124871	NA	NA	NA
TRINITY_DN1067_c0_g1	NA	NA	2.40612	0.000255953	0.0124871	NA	NA	NA
TRINITY_DN2935_c1_g1	TRY3	HUMAN	2.27354	0.000252489	0.0124871	GO:0019730 antimicrobial humoral response; GO:0009235 cobalamin metabolic process; GO:0007586 digestion; GO:0043542 endothelial cell migration; GO:0043312 neutrophil degranulation; GO:0006508 proteolysis; GO:0031638 zymogen activation	GO:0005576 extracellular region; GO:0005615 extracellular space; GO:1904724 tertiary granule lumen	GO:0005509 calcium ion binding; GO:0004252 serine-type endopeptidase activity; GO:0008236 serine-type peptidase activity
TRINITY_DN1890_c0_g1	HHEX	PATMI	1.72913	0.000254748	0.0124871	GO:0007275 multicellular organism development; GO:0006355 regulation of transcription, DNA-templated	GO:0005634 nucleus	GO:0043565 sequence-specific DNA binding
TRINITY_DN13343_c0_g1	NA	NA	2.95497	0.000254418	0.0124871	NA	NA	NA
TRINITY_DN15738_c1_g1	NA	NA	3.80347	0.000252534	0.0124871	NA	NA	NA
TRINITY_DN16896_c0_g1	NA	NA	4.62173	0.000255817	0.0124871	NA	NA	NA
TRINITY_DN28101_c0_g1	PPAF2	HOLDI	1.87251	0.00025488	0.0124871	GO:0045087 innate immune response	GO:0005576 extracellular region	GO:0046872 metal ion binding; GO:0004252 serine-type endopeptidase activity
TRINITY_DN1807_c1_g2	NA	NA	10.0019	0.000254446	0.0124871	NA	NA	NA
TRINITY_DN17401_c0_g1	NA	NA	6.06184	0.000258462	0.0125824	NA	NA	NA
TRINITY_DN3556_c1_g1	NA	NA	-1.94564	0.000259692	0.012596	NA	NA	NA
TRINITY_DN8190_c2_g1	NA	NA	5.22995	0.000259855	0.012596	NA	NA	NA
TRINITY_DN27127_c0_g1	PPK28	DROME	3.93826	0.000261195	0.0126339	GO:0071462 cellular response to water stimulus; GO:0042756 drinking behavior; GO:0035002 liquid clearance, open tracheal system; GO:0009415 response to water; GO:0006814 sodium ion transport	GO:0016021 integral component of membrane; GO:0005886 plasma membrane	GO:0005272 sodium channel activity
TRINITY_DN9350_c0_g1	BDH	HUMAN	1.70486	0.000263859	0.0126563	GO:0046951 ketone body biosynthetic process; GO:0046952 ketone body catabolic process	GO:0099617 matrix side of mitochondrial inner membrane; GO:0005759 mitochondrial matrix; GO:0005739 mitochondrion; GO:0005654 nucleoplasm	GO:0003858 3-hydroxybutyrate dehydrogenase activity
TRINITY_DN7660_c0_g1	NA	NA	21.8242	0.000263759	0.0126563	NA	NA	NA
TRINITY_DN7253_c0_g1	SPIN	DROME	2.02729	0.000264454	0.0126563	GO:0009267 cellular response to starvation; GO:0007619 courtship behavior; GO:0006897 endocytosis; GO:0008333 endosome to lysosome transport; GO:0010001 glial cell differentiation; GO:0008347 glial cell migration; GO:0035193 larval central nervous system remodeling; GO:0006869 lipid transport; GO:0040011 locomotion; GO:0007040 lysosome organization; GO:0030514 negative regulation of BMP signaling…	GO:0016021 integral component of membrane; GO:0031902 late endosome membrane; GO:0005765 lysosomal membrane; GO:0098793 presynapse; GO:0031982 vesicle	GO:0022857 transmembrane transporter activity
TRINITY_DN11799_c0_g1	NA	NA	16.2241	0.000262464	0.0126563	NA	NA	NA
TRINITY_DN13924_c0_g2	NA	NA	-1.73232	0.000264146	0.0126563	NA	NA	NA
TRINITY_DN40125_c0_g1	TX11A	ETHRU	6.14205	0.000265708	0.0126895	NA	GO:0005576 extracellular region	GO:0008061 chitin binding; GO:0090729 toxin activity
TRINITY_DN23847_c0_g1	GUNC	FUSOX	-3.16109	0.000266745	0.0127122	GO:0030245 cellulose catabolic process	NA	GO:0008810 cellulase activity
TRINITY_DN2109_c0_g1	NA	NA	4.56275	0.000267585	0.0127255	NA	NA	NA
TRINITY_DN37316_c0_g1	NA	NA	9.15918	0.000268827	0.0127376	NA	NA	NA
TRINITY_DN8883_c0_g1	VGFR2	RAT	1.99139	0.000268966	0.0127376	GO:0038093 Fc receptor signaling pathway; GO:0038109 Kit signaling pathway; GO:0030183 B cell differentiation; GO:0048066 developmental pigmentation; GO:0014831 gastro-intestinal system smooth muscle contraction; GO:0002244 hematopoietic progenitor cell differentiation; GO:1902362 melanocyte apoptotic process; GO:0030318 melanocyte differentiation; GO:0097324 melanocyte migration; GO:0007275 mult…	GO:0016021 integral component of membrane; GO:0005886 plasma membrane; GO:0005887 integral component of plasma membrane; GO:0043235 receptor complex; GO:0030054 cell junction; GO:0071944 cell periphery; GO:0009986 cell surface; GO:0005737 cytoplasm; GO:0005769 early endosome; GO:0005783 endoplasmic reticulum; GO:0005768 endosome; GO:0009897 external side of plasma membrane; GO:0005794 Golgi appar…	GO:0005524 ATP binding; GO:0019955 cytokine binding; GO:0046872 metal ion binding; GO:0004714 transmembrane receptor protein tyrosine kinase activity; GO:0019838 growth factor binding; GO:0045296 cadherin binding; GO:0042802 identical protein binding; GO:0005178 integrin binding; GO:0004713 protein tyrosine kinase activity; GO:0038085 vascular endothelial growth factor binding; GO:0005021 vascula…
TRINITY_DN5474_c0_g1	ABCGK	DICDI	3.1127	0.000270058	0.0127493	NA	GO:0043190 ATP-binding cassette (ABC) transporter complex	GO:0005524 ATP binding; GO:0016887 ATPase activity; GO:0042626 ATPase-coupled transmembrane transporter activity
TRINITY_DN6110_c0_g1	RHG18	MOUSE	1.50691	0.000270375	0.0127493	GO:0032956 regulation of actin cytoskeleton organization; GO:0030833 regulation of actin filament polymerization; GO:2000145 regulation of cell motility; GO:0008360 regulation of cell shape; GO:0051056 regulation of small GTPase mediated signal transduction; GO:0007264 small GTPase mediated signal transduction	GO:0005737 cytoplasm; GO:0005881 cytoplasmic microtubule; GO:0005829 cytosol; GO:0016607 nuclear speck; GO:0005886 plasma membrane; GO:0001726 ruffle	GO:0005096 GTPase activator activity
TRINITY_DN7816_c0_g1	ATG2A	XENTR	1.62306	0.000270903	0.0127493	GO:0000045 autophagosome assembly; GO:0000422 autophagy of mitochondrion; GO:0044804 autophagy of nucleus	GO:0019898 extrinsic component of membrane; GO:0005811 lipid droplet; GO:0000407 phagophore assembly site; GO:0034045 phagophore assembly site membrane; GO:0005654 nucleoplasm	NA
TRINITY_DN7789_c0_g1	OBSTE	DROME	4.30144	0.000271879	0.0127687	GO:0040003 chitin-based cuticle development	GO:0062129 chitin-based extracellular matrix	GO:0008061 chitin binding; GO:0008010 structural constituent of chitin-based larval cuticle; GO:0008011 structural constituent of pupal chitin-based cuticle
TRINITY_DN3320_c0_g1	FRRS1	DROME	1.47904	0.000273869	0.0128355	GO:0055114 oxidation-reduction process	GO:0016021 integral component of membrane	GO:0000293 ferric-chelate reductase activity
TRINITY_DN17210_c0_g1	DJSHV	DROME	-1.4148	0.000274448	0.0128361	GO:0007155 cell adhesion; GO:0060250 germ-line stem-cell niche homeostasis; GO:0036098 male germ-line stem cell population maintenance; GO:2001046 positive regulation of integrin-mediated signaling pathway; GO:0090129 positive regulation of synapse maturation; GO:0006457 protein folding	GO:0005615 extracellular space; GO:0031594 neuromuscular junction; GO:0005634 nucleus; GO:0005886 plasma membrane	GO:0005178 integrin binding; GO:0051082 unfolded protein binding
TRINITY_DN6687_c0_g1	FOXL1	HUMAN	-2.22574	0.00027806	0.0129782	GO:0009653 anatomical structure morphogenesis; GO:0030154 cell differentiation; GO:0007507 heart development; GO:0007275 multicellular organism development; GO:0061146 Peyer's patch morphogenesis; GO:0030166 proteoglycan biosynthetic process; GO:0006357 regulation of transcription by RNA polymerase II; GO:0030111 regulation of Wnt signaling pathway; GO:0007495 visceral mesoderm-endoderm interacti…	GO:0000790 nuclear chromatin; GO:0005634 nucleus	GO:0003677 DNA binding; GO:0008301 DNA binding, bending; GO:0003700 DNA-binding transcription factor activity; GO:0000981 DNA-binding transcription factor activity, RNA polymerase II-specific; GO:0043565 sequence-specific DNA binding
TRINITY_DN2364_c0_g1	CFAD	BOVIN	-2.65632	0.000279144	0.013002	GO:0006508 proteolysis; GO:0006957 complement activation, alternative pathway; GO:0007219 Notch signaling pathway; GO:0009617 response to bacterium	GO:0035578 azurophil granule lumen; GO:0005615 extracellular space	GO:0008201 heparin binding; GO:0004252 serine-type endopeptidase activity; GO:0008236 serine-type peptidase activity
TRINITY_DN608_c0_g1	NA	NA	-2.19786	0.000286761	0.0132478	NA	NA	NA
TRINITY_DN1965_c0_g1	ATNA	DROME	2.20881	0.000285119	0.0132478	GO:0008344 adult locomotory behavior; GO:0006812 cation transport; GO:0030007 cellular potassium ion homeostasis; GO:0006883 cellular sodium ion homeostasis; GO:0007268 chemical synaptic transmission; GO:0008340 determination of adult lifespan; GO:0007630 jump response; GO:0007626 locomotory behavior; GO:0050905 neuromuscular process; GO:1990573 potassium ion import across plasma membrane; GO:190…	GO:0005737 cytoplasm; GO:0016021 integral component of membrane; GO:0005886 plasma membrane; GO:0016323 basolateral plasma membrane; GO:0005634 nucleus; GO:0005918 septate junction; GO:0005890 sodium:potassium-exchanging ATPase complex; GO:0045202 synapse; GO:0097733 photoreceptor cell cilium; GO:0120200 rod photoreceptor outer segment; GO:0097225 sperm midpiece	GO:0005524 ATP binding; GO:0046872 metal ion binding; GO:0005391 sodium:potassium-exchanging ATPase activity; GO:0019829 ATPase-coupled cation transmembrane transporter activity
TRINITY_DN1315_c0_g1	NA	NA	2.56817	0.000286677	0.0132478	NA	NA	NA
TRINITY_DN379_c1_g1	NA	NA	5.50338	0.000285819	0.0132478	NA	NA	NA
TRINITY_DN13336_c0_g1	BAGS	BOMMO	1.45858	0.000287853	0.0132678	GO:0007275 multicellular organism development	NA	GO:0051087 chaperone binding; GO:0030544 Hsp70 protein binding
TRINITY_DN832_c0_g2	MT12B	DANRE	1.83245	0.000288367	0.0132678	GO:0015881 creatine transmembrane transport; GO:0015718 monocarboxylic acid transport	GO:0016021 integral component of membrane; GO:0005886 plasma membrane; GO:0005887 integral component of plasma membrane	GO:0008028 monocarboxylic acid transmembrane transporter activity; GO:0015293 symporter activity; GO:0005308 creatine transmembrane transporter activity
TRINITY_DN102_c0_g1	DHGL	DROME	2.4418	0.000291239	0.0133728	GO:0006006 glucose metabolic process; GO:0008364 pupal chitin-based cuticle development; GO:0046693 sperm storage	GO:0005576 extracellular region	GO:0050660 flavin adenine dinucleotide binding; GO:0016614 oxidoreductase activity, acting on CH-OH group of donors
TRINITY_DN1096_c0_g1	NA	NA	3.50089	0.000291928	0.0133773	NA	NA	NA
TRINITY_DN3978_c1_g1	PPBT	CHICK	-1.60656	0.000294054	0.0134085	GO:0071407 cellular response to organic cyclic compound; GO:0071529 cementum mineralization; GO:0016311 dephosphorylation; GO:0003006 developmental process involved in reproduction; GO:0001958 endochondral ossification; GO:0046677 response to antibiotic; GO:0051384 response to glucocorticoid; GO:0032496 response to lipopolysaccharide; GO:0033280 response to vitamin D	GO:0031225 anchored component of membrane; GO:0031012 extracellular matrix; GO:0065010 extracellular membrane-bounded organelle; GO:0005615 extracellular space; GO:0005886 plasma membrane	GO:0004035 alkaline phosphatase activity; GO:0046872 metal ion binding; GO:0016462 pyrophosphatase activity
TRINITY_DN14896_c0_g1	NA	NA	7.2108	0.000295571	0.0134085	NA	NA	NA
TRINITY_DN14185_c0_g2	NA	NA	6.54914	0.000293343	0.0134085	NA	NA	NA
TRINITY_DN18072_c0_g1	HIRA	DROME	8.37894	0.000295006	0.0134085	GO:0006336 DNA replication-independent nucleosome assembly; GO:0007369 gastrulation; GO:0000070 mitotic sister chromatid segregation; GO:0042692 muscle cell differentiation; GO:0001649 osteoblast differentiation; GO:0031935 regulation of chromatin silencing; GO:0006351 transcription, DNA-templated; GO:0006338 chromatin remodeling; GO:0035042 fertilization, exchange of chromosomal proteins; GO:003…	GO:0000417 HIR complex; GO:0000790 nuclear chromatin; GO:0005654 nucleoplasm; GO:0016605 PML body; GO:0032991 protein-containing complex; GO:0042585 germinal vesicle; GO:0001673 male germ cell nucleus; GO:0005634 nucleus	GO:0003714 transcription corepressor activity; GO:0003682 chromatin binding
TRINITY_DN11882_c0_g2	NA	NA	23.6703	0.000295045	0.0134085	NA	NA	NA
TRINITY_DN2626_c0_g1	NOTC2	HUMAN	-1.48365	0.000296656	0.0134308	GO:0009887 animal organ morphogenesis; GO:0006915 apoptotic process; GO:0060413 atrial septum morphogenesis; GO:0007411 axon guidance; GO:0046849 bone remodeling; GO:0007050 cell cycle arrest; GO:0001709 cell fate determination; GO:1990705 cholangiocyte proliferation; GO:0061073 ciliary body morphogenesis; GO:0042742 defense response to bacterium; GO:0030326 embryonic limb morphogenesis; GO:00721…	GO:0009986 cell surface; GO:0005929 cilium; GO:0005789 endoplasmic reticulum membrane; GO:0005576 extracellular region; GO:0000139 Golgi membrane; GO:0005887 integral component of plasma membrane; GO:0016020 membrane; GO:0005654 nucleoplasm; GO:0005634 nucleus; GO:0005886 plasma membrane; GO:0043235 receptor complex	GO:0005509 calcium ion binding; GO:0019899 enzyme binding; GO:0051059 NF-kappaB binding; GO:0038023 signaling receptor activity
TRINITY_DN683_c0_g1	BGBP	PENMO	1.75908	0.00030186	0.0136119	GO:0005975 carbohydrate metabolic process; GO:0045087 innate immune response	GO:0005576 extracellular region	GO:0001872 (1->3)-beta-D-glucan binding; GO:0004553 hydrolase activity, hydrolyzing O-glycosyl compounds
TRINITY_DN64_c0_g1	TRYP	ASTAS	-1.41709	0.00030177	0.0136119	GO:0006508 proteolysis; GO:0007585 respiratory gaseous exchange by respiratory system; GO:0007586 digestion	GO:0070062 extracellular exosome; GO:0005576 extracellular region; GO:0005887 integral component of plasma membrane; GO:0005615 extracellular space	GO:0008233 peptidase activity; GO:0004252 serine-type endopeptidase activity; GO:0046872 metal ion binding
TRINITY_DN3998_c0_g1	OV16	ONCVO	2.82962	0.000302519	0.0136146	NA	NA	NA
TRINITY_DN6946_c0_g1	NA	NA	10.9956	0.000304199	0.013663	NA	NA	NA
TRINITY_DN3918_c0_g2	ASM	MOUSE	5.40246	0.000305412	0.0136903	GO:0046513 ceramide biosynthetic process; GO:0006672 ceramide metabolic process; GO:0008203 cholesterol metabolic process; GO:0043407 negative regulation of MAP kinase activity; GO:0043065 positive regulation of apoptotic process; GO:0035307 positive regulation of protein dephosphorylation; GO:0042220 response to cocaine; GO:0006685 sphingomyelin catabolic process; GO:0023021 termination of signa…	GO:0005768 endosome; GO:0005615 extracellular space; GO:0042599 lamellar body; GO:0005764 lysosome; GO:0005886 plasma membrane	GO:0061750 acid sphingomyelin phosphodiesterase activity; GO:0016798 hydrolase activity, acting on glycosyl bonds; GO:0008081 phosphoric diester hydrolase activity; GO:0004767 sphingomyelin phosphodiesterase activity; GO:0008270 zinc ion binding
TRINITY_DN9899_c0_g1	NA	NA	-6.35073	0.000307102	0.0137389	NA	NA	NA
TRINITY_DN20140_c0_g1	PERC	DROME	1.99571	0.00031064	0.0138547	GO:0007304 chorion-containing eggshell formation; GO:0007306 eggshell chorion assembly; GO:0042744 hydrogen peroxide catabolic process; GO:0042743 hydrogen peroxide metabolic process; GO:0030707 ovarian follicle cell development; GO:0001516 prostaglandin biosynthetic process; GO:0006979 response to oxidative stress	GO:0005615 extracellular space	GO:0020037 heme binding; GO:0046872 metal ion binding; GO:0004601 peroxidase activity; GO:0004666 prostaglandin-endoperoxide synthase activity
TRINITY_DN5065_c1_g1	KIRR2	MOUSE	-1.92785	0.000311456	0.0138547	GO:0098609 cell-cell adhesion; GO:0001933 negative regulation of protein phosphorylation	GO:0005911 cell-cell junction; GO:0016021 integral component of membrane; GO:0005886 plasma membrane; GO:0036057 slit diaphragm	GO:0042802 identical protein binding
TRINITY_DN1283_c1_g1	INO1A	XENLA	-1.75015	0.000311528	0.0138547	GO:0006021 inositol biosynthetic process; GO:0008654 phospholipid biosynthetic process	GO:0005737 cytoplasm	GO:0004512 inositol-3-phosphate synthase activity
TRINITY_DN941_c1_g2	NA	NA	-13.3851	0.00031454	0.0139613	NA	NA	NA
TRINITY_DN2773_c0_g1	NA	NA	4.23737	0.000315183	0.0139624	NA	NA	NA
TRINITY_DN3357_c0_g1	NOX5	HUMAN	2.78838	0.000317416	0.0140339	GO:0001525 angiogenesis; GO:0006915 apoptotic process; GO:0034599 cellular response to oxidative stress; GO:0050663 cytokine secretion; GO:0061640 cytoskeleton-dependent cytokinesis; GO:0006952 defense response; GO:0001935 endothelial cell proliferation; GO:0055114 oxidation-reduction process; GO:2000379 positive regulation of reactive oxygen species metabolic process; GO:1902600 proton transmemb…	GO:0005783 endoplasmic reticulum; GO:0005789 endoplasmic reticulum membrane; GO:0043020 NADPH oxidase complex; GO:0005886 plasma membrane	GO:0005509 calcium ion binding; GO:0050660 flavin adenine dinucleotide binding; GO:0020037 heme binding; GO:0050661 NADP binding; GO:0015252 proton channel activity; GO:0016175 superoxide-generating NADPH oxidase activity
TRINITY_DN9860_c0_g1	NA	NA	7.94803	0.000320032	0.0141219	NA	NA	NA
TRINITY_DN9228_c0_g1	NA	NA	5.62131	0.000322904	0.0141934	NA	NA	NA
TRINITY_DN2701_c0_g1	NA	NA	7.30186	0.000322583	0.0141934	NA	NA	NA
TRINITY_DN6841_c0_g1	NA	NA	2.9957	0.000324205	0.0141954	NA	NA	NA
TRINITY_DN50848_c0_g1	LCP52	DROME	4.79056	0.000323847	0.0141954	NA	GO:0062129 chitin-based extracellular matrix	GO:0008010 structural constituent of chitin-based larval cuticle
TRINITY_DN4408_c2_g4	CHI10	DROME	9.7737	0.000325389	0.0142197	GO:0006032 chitin catabolic process; GO:0000272 polysaccharide catabolic process	GO:0005576 extracellular region	GO:0008061 chitin binding; GO:0004568 chitinase activity
TRINITY_DN5512_c0_g1	CUO6	BLACR	-8.29248	0.000326807	0.0142309	NA	NA	GO:0042302 structural constituent of cuticle
TRINITY_DN17488_c0_g1	CLCN2	DROME	-4.2763	0.000326901	0.0142309	GO:1902476 chloride transmembrane transport; GO:0006821 chloride transport; GO:0034765 regulation of ion transmembrane transport; GO:0003091 renal water homeostasis; GO:0003097 renal water transport; GO:0030321 transepithelial chloride transport; GO:0035377 transepithelial water transport; GO:0060689 cell differentiation involved in salivary gland development; GO:0034220 ion transmembrane transpo…	GO:0015629 actin cytoskeleton; GO:0016324 apical plasma membrane; GO:0009925 basal plasma membrane; GO:0034707 chloride channel complex; GO:0005887 integral component of plasma membrane; GO:0005886 plasma membrane	GO:0005254 chloride channel activity; GO:0005247 voltage-gated chloride channel activity
TRINITY_DN6190_c0_g1	ES16	MANSE	3.18633	0.00033007	0.0143412	GO:0032367 intracellular cholesterol transport	GO:0005576 extracellular region	NA
TRINITY_DN3342_c1_g1	NA	NA	1.74691	0.000330826	0.0143466	NA	NA	NA
TRINITY_DN13703_c0_g1	NA	NA	2.68547	0.000331719	0.0143578	NA	NA	NA
TRINITY_DN9066_c0_g1	NA	NA	6.71658	0.000338284	0.0144446	NA	NA	NA
TRINITY_DN9239_c0_g1	VMO1	HUMAN	-2.14863	0.000339059	0.0144446	NA	GO:0070062 extracellular exosome	NA
TRINITY_DN5651_c0_g1	NA	NA	2.53578	0.000338883	0.0144446	NA	NA	NA
TRINITY_DN847_c4_g1	NA	NA	1.73621	0.000337175	0.0144446	NA	NA	NA
TRINITY_DN7124_c0_g1	NA	NA	2.98741	0.000338602	0.0144446	NA	NA	NA
TRINITY_DN3852_c0_g2	NA	NA	4.71308	0.000337747	0.0144446	NA	NA	NA
TRINITY_DN15315_c0_g1	RESIL	DROME	6.92013	0.000339302	0.0144446	GO:0040003 chitin-based cuticle development	GO:0062129 chitin-based extracellular matrix; GO:0031012 extracellular matrix; GO:0005576 extracellular region; GO:0032992 protein-carbohydrate complex	GO:0008061 chitin binding; GO:0030023 extracellular matrix constituent conferring elasticity; GO:0008010 structural constituent of chitin-based larval cuticle; GO:0042302 structural constituent of cuticle
TRINITY_DN147_c1_g1	ABCGN	DICDI	2.26336	0.000339467	0.0144446	NA	GO:0016021 integral component of membrane	GO:0005524 ATP binding; GO:0016887 ATPase activity
TRINITY_DN26656_c0_g1	NA	NA	-1.47102	0.000339336	0.0144446	NA	NA	NA
TRINITY_DN10001_c0_g1	BGBP	PENMO	2.16939	0.000340208	0.0144489	GO:0005975 carbohydrate metabolic process; GO:0045087 innate immune response	GO:0005576 extracellular region	GO:0001872 (1->3)-beta-D-glucan binding; GO:0004553 hydrolase activity, hydrolyzing O-glycosyl compounds
TRINITY_DN2570_c1_g1	CDA8	BOMMO	1.55495	0.000341089	0.0144562	GO:0006032 chitin catabolic process; GO:0000272 polysaccharide catabolic process	GO:0005615 extracellular space	GO:0004099 chitin deacetylase activity; GO:0008270 zinc ion binding
TRINITY_DN29716_c2_g1	NA	NA	9.23738	0.000341656	0.0144562	NA	NA	NA
TRINITY_DN1145_c2_g1	NA	NA	-2.24534	0.000346885	0.0146501	NA	NA	NA
TRINITY_DN10569_c0_g1	RESIL	DROME	11.9088	0.00034914	0.0147178	GO:0040003 chitin-based cuticle development	GO:0062129 chitin-based extracellular matrix; GO:0031012 extracellular matrix; GO:0005576 extracellular region; GO:0032992 protein-carbohydrate complex	GO:0008061 chitin binding; GO:0030023 extracellular matrix constituent conferring elasticity; GO:0008010 structural constituent of chitin-based larval cuticle; GO:0042302 structural constituent of cuticle
TRINITY_DN11066_c0_g1	NA	NA	3.98649	0.00035011	0.0147197	NA	NA	NA
TRINITY_DN8964_c0_g1	S35B1	DROME	-1.35428	0.000350484	0.0147197	GO:0007411 axon guidance; GO:0008643 carbohydrate transport; GO:0070983 dendrite guidance; GO:0006487 protein N-linked glycosylation; GO:0034976 response to endoplasmic reticulum stress; GO:0072334 UDP-galactose transmembrane transport	GO:0005789 endoplasmic reticulum membrane; GO:0030176 integral component of endoplasmic reticulum membrane; GO:0030173 integral component of Golgi membrane	GO:0022857 transmembrane transporter activity; GO:0005459 UDP-galactose transmembrane transporter activity; GO:0005460 UDP-glucose transmembrane transporter activity
TRINITY_DN409_c0_g1	FUCTC	DROME	-2.44947	0.000354733	0.0148018	GO:0036065 fucosylation; GO:0006486 protein glycosylation	GO:0032580 Golgi cisterna membrane; GO:0016021 integral component of membrane	GO:0046920 alpha-(1->3)-fucosyltransferase activity; GO:0008417 fucosyltransferase activity
TRINITY_DN18680_c0_g1	CU22	BOMMO	3.30101	0.000354198	0.0148018	NA	NA	GO:0042302 structural constituent of cuticle
TRINITY_DN1388_c1_g2	NA	NA	-2.72568	0.000354152	0.0148018	NA	NA	NA
TRINITY_DN7989_c0_g2	KI16B	HUMAN	3.8108	0.000355055	0.0148018	GO:0071346 cellular response to interferon-gamma; GO:0045022 early endosome to late endosome transport; GO:0007492 endoderm development; GO:0007173 epidermal growth factor receptor signaling pathway; GO:0008543 fibroblast growth factor receptor signaling pathway; GO:0001704 formation of primary germ layer; GO:0006895 Golgi to endosome transport; GO:0007018 microtubule-based movement; GO:0032801 r…	GO:0005829 cytosol; GO:0005769 early endosome; GO:0031901 early endosome membrane; GO:0005768 endosome; GO:0005871 kinesin complex; GO:0005874 microtubule; GO:0045335 phagocytic vesicle	GO:0005524 ATP binding; GO:0008574 ATP-dependent microtubule motor activity, plus-end-directed; GO:0016887 ATPase activity; GO:0008017 microtubule binding; GO:0003777 microtubule motor activity; GO:0005547 phosphatidylinositol-3,4,5-trisphosphate binding; GO:0043325 phosphatidylinositol-3,4-bisphosphate binding; GO:0080025 phosphatidylinositol-3,5-bisphosphate binding; GO:0032266 phosphatidylinos…
TRINITY_DN9618_c0_g1	NA	NA	23.1604	0.000360917	0.0148397	NA	NA	NA
TRINITY_DN4606_c0_g1	OTOP	DROME	1.96638	0.000361864	0.0148397	GO:1902600 proton transmembrane transport	GO:0016021 integral component of membrane; GO:0005886 plasma membrane	GO:0015252 proton channel activity
TRINITY_DN14424_c0_g1	RESIL	DROME	5.91019	0.000360082	0.0148397	GO:0040003 chitin-based cuticle development	GO:0062129 chitin-based extracellular matrix; GO:0031012 extracellular matrix; GO:0005576 extracellular region; GO:0032992 protein-carbohydrate complex	GO:0008061 chitin binding; GO:0030023 extracellular matrix constituent conferring elasticity; GO:0008010 structural constituent of chitin-based larval cuticle; GO:0042302 structural constituent of cuticle
TRINITY_DN2498_c0_g1	S14L2	RAT	7.98952	0.000358863	0.0148397	GO:0045542 positive regulation of cholesterol biosynthetic process	GO:0005829 cytosol; GO:0005634 nucleus; GO:0005654 nucleoplasm	GO:0008047 enzyme activator activity; GO:0008289 lipid binding; GO:0016765 transferase activity, transferring alkyl or aryl (other than methyl) groups
TRINITY_DN2058_c0_g1	PXDN2	CAEEL	2.3138	0.000358599	0.0148397	GO:0007411 axon guidance; GO:0071711 basement membrane organization; GO:0010172 embryonic body morphogenesis; GO:0016203 muscle attachment; GO:0048681 negative regulation of axon regeneration; GO:0110011 regulation of basement membrane organization; GO:0006979 response to oxidative stress	GO:0005604 basement membrane; GO:0005615 extracellular space	GO:0020037 heme binding; GO:0046872 metal ion binding; GO:0004601 peroxidase activity
TRINITY_DN1923_c2_g1	NA	NA	2.45776	0.00036161	0.0148397	NA	NA	NA
TRINITY_DN3473_c1_g1	NA	NA	2.9082	0.000359411	0.0148397	NA	NA	NA
TRINITY_DN1754_c1_g1	TM11D	HUMAN	-2.56312	0.000359115	0.0148397	GO:0006958 complement activation, classical pathway; GO:0045087 innate immune response; GO:0006508 proteolysis; GO:0007585 respiratory gaseous exchange by respiratory system	GO:0005615 extracellular space; GO:0070062 extracellular exosome; GO:0005576 extracellular region; GO:0005887 integral component of plasma membrane	GO:0005509 calcium ion binding; GO:0004252 serine-type endopeptidase activity; GO:0008233 peptidase activity
TRINITY_DN4544_c0_g1	GRIA2	MOUSE	2.48431	0.000357617	0.0148397	GO:0007268 chemical synaptic transmission; GO:0045184 establishment of protein localization; GO:0035235 ionotropic glutamate receptor signaling pathway; GO:0050804 modulation of chemical synaptic transmission; GO:0050806 positive regulation of synaptic transmission; GO:0051262 protein tetramerization; GO:0031623 receptor internalization; GO:0001919 regulation of receptor recycling; GO:0051966 reg…	GO:0032281 AMPA glutamate receptor complex; GO:0032279 asymmetric synapse; GO:0009986 cell surface; GO:0030425 dendrite; GO:0032839 dendrite cytoplasm; GO:0043198 dendritic shaft; GO:0043197 dendritic spine; GO:0005783 endoplasmic reticulum; GO:0005789 endoplasmic reticulum membrane; GO:0098978 glutamatergic synapse; GO:0030426 growth cone; GO:0005887 integral component of plasma membrane; GO:009…	GO:0004971 AMPA glutamate receptor activity; GO:0001540 amyloid-beta binding; GO:0051117 ATPase binding; GO:0008092 cytoskeletal protein binding; GO:0005234 extracellularly glutamate-gated ion channel activity; GO:0008066 glutamate receptor activity; GO:0035254 glutamate receptor binding; GO:0042802 identical protein binding; GO:0019865 immunoglobulin binding; GO:0004970 ionotropic glutamate rece…
TRINITY_DN7612_c0_g1	RESIL	DROME	6.46242	0.000362661	0.0148455	GO:0040003 chitin-based cuticle development	GO:0062129 chitin-based extracellular matrix; GO:0031012 extracellular matrix; GO:0005576 extracellular region; GO:0032992 protein-carbohydrate complex	GO:0008061 chitin binding; GO:0030023 extracellular matrix constituent conferring elasticity; GO:0008010 structural constituent of chitin-based larval cuticle; GO:0042302 structural constituent of cuticle
TRINITY_DN927_c1_g2	NA	NA	-1.12235	0.000363744	0.0148629	NA	NA	NA
TRINITY_DN11445_c0_g1	PCE	TACTR	-1.58738	0.000364432	0.0148642	GO:0042381 hemolymph coagulation; GO:0016485 protein processing; GO:0051017 actin filament bundle assembly; GO:0007010 cytoskeleton organization; GO:0006508 proteolysis; GO:0035220 wing disc development	GO:0005576 extracellular region; GO:0030133 transport vesicle; GO:0016021 integral component of membrane; GO:0005886 plasma membrane	GO:0046872 metal ion binding; GO:0004252 serine-type endopeptidase activity; GO:0008236 serine-type peptidase activity
TRINITY_DN5307_c0_g1	NA	NA	16.6988	0.000365419	0.0148777	NA	NA	NA
TRINITY_DN10138_c0_g1	NA	NA	8.08424	0.000366786	0.0148847	NA	NA	NA
TRINITY_DN3415_c0_g1	TBCEL	MOUSE	1.9325	0.000367722	0.0148847	GO:0000226 microtubule cytoskeleton organization; GO:0007023 post-chaperonin tubulin folding pathway; GO:0007021 tubulin complex assembly	GO:0005737 cytoplasm; GO:0005856 cytoskeleton	GO:0043014 alpha-tubulin binding
TRINITY_DN5840_c0_g1	POSTN	MOUSE	1.36216	0.000368189	0.0148848	GO:1990523 bone regeneration; GO:0007155 cell adhesion; GO:0044344 cellular response to fibroblast growth factor stimulus; GO:0071560 cellular response to transforming growth factor beta stimulus; GO:0071356 cellular response to tumor necrosis factor; GO:0071307 cellular response to vitamin K; GO:0030198 extracellular matrix organization; GO:0001953 negative regulation of cell-matrix adhesion; GO…	GO:0062023 collagen-containing extracellular matrix; GO:0005737 cytoplasm; GO:0031012 extracellular matrix; GO:0005615 extracellular space; GO:0031594 neuromuscular junction; GO:0005802 trans-Golgi network	GO:0050839 cell adhesion molecule binding; GO:0008201 heparin binding; GO:0046872 metal ion binding
TRINITY_DN6132_c0_g2	RUMI	AEDAE	4.50792	0.000368223	0.0148848	GO:0018242 protein O-linked glycosylation via serine	GO:0005788 endoplasmic reticulum lumen; GO:0005576 extracellular region	GO:0035251 UDP-glucosyltransferase activity
TRINITY_DN423_c1_g1	MTND	IXOSC	1.78998	0.000370647	0.014956	GO:0060271 cilium assembly; GO:0040011 locomotion; GO:0050896 response to stimulus; GO:0007423 sensory organ development; GO:0019509 L-methionine salvage from methylthioadenosine; GO:0006555 methionine metabolic process	GO:0005737 cytoplasm; GO:0031012 extracellular matrix; GO:0005634 nucleus	GO:0010309 acireductone dioxygenase [iron(II)-requiring] activity; GO:0005506 iron ion binding
TRINITY_DN771_c2_g1	NA	NA	1.96911	0.000376304	0.0151113	NA	NA	NA
TRINITY_DN17246_c2_g1	NA	NA	-1.77367	0.000376498	0.0151113	NA	NA	NA
TRINITY_DN2442_c0_g2	NA	NA	1.67633	0.000375692	0.0151113	NA	NA	NA
TRINITY_DN10050_c0_g1	NPC2	DROME	12.3602	0.000380371	0.0152397	GO:0045456 ecdysteroid biosynthetic process; GO:0032367 intracellular cholesterol transport; GO:0055092 sterol homeostasis; GO:0015918 sterol transport; GO:0008039 synaptic target recognition	GO:0005615 extracellular space	GO:0030882 lipid antigen binding; GO:0001530 lipopolysaccharide binding; GO:0070891 lipoteichoic acid binding; GO:0042834 peptidoglycan binding; GO:0032934 sterol binding
TRINITY_DN6434_c0_g1	NA	NA	18.5601	0.000382073	0.0152539	NA	NA	NA
TRINITY_DN26243_c0_g1	NA	NA	3.24271	0.00038183	0.0152539	NA	NA	NA
TRINITY_DN10832_c0_g1	NA	NA	5.19555	0.000384743	0.0153335	NA	NA	NA
TRINITY_DN8416_c0_g1	TTPAL	HUMAN	4.25218	0.000386967	0.0153928	NA	GO:0016020 membrane	GO:1902936 phosphatidylinositol bisphosphate binding
TRINITY_DN8343_c0_g2	NAD3	CAEEL	3.35249	0.000388255	0.0153928	GO:0098656 anion transmembrane transport; GO:0015746 citrate transport; GO:0008340 determination of adult lifespan; GO:0015744 succinate transport	GO:0016021 integral component of membrane	GO:0015137 citrate transmembrane transporter activity; GO:0015362 high-affinity sodium:dicarboxylate symporter activity; GO:0015141 succinate transmembrane transporter activity
TRINITY_DN3978_c0_g1	PPBT	FELCA	-3.31683	0.000388271	0.0153928	GO:0031214 biomineral tissue development; GO:0071407 cellular response to organic cyclic compound; GO:0016311 dephosphorylation; GO:0003006 developmental process involved in reproduction; GO:0001958 endochondral ossification; GO:0046677 response to antibiotic; GO:0033280 response to vitamin D	GO:0031225 anchored component of membrane; GO:0031012 extracellular matrix; GO:0065010 extracellular membrane-bounded organelle; GO:0005886 plasma membrane; GO:0046658 anchored component of plasma membrane	GO:0004035 alkaline phosphatase activity; GO:0046872 metal ion binding; GO:0016462 pyrophosphatase activity
TRINITY_DN9265_c0_g1	NETR	MOUSE	2.24813	0.000390063	0.0154315	GO:0006887 exocytosis; GO:0006508 proteolysis; GO:0031638 zymogen activation; GO:0001525 angiogenesis; GO:0071498 cellular response to fluid shear stress; GO:0071333 cellular response to glucose stimulus; GO:0035729 cellular response to hepatocyte growth factor stimulus; GO:0071456 cellular response to hypoxia; GO:0071222 cellular response to lipopolysaccharide; GO:0071310 cellular response to or…	GO:0030424 axon; GO:0031410 cytoplasmic vesicle; GO:0030425 dendrite; GO:0005886 plasma membrane; GO:0045202 synapse; GO:0043083 synaptic cleft; GO:0043195 terminal bouton; GO:0005576 extracellular region; GO:0009986 cell surface; GO:0005615 extracellular space; GO:0016020 membrane	GO:0008233 peptidase activity; GO:0005044 scavenger receptor activity; GO:0004252 serine-type endopeptidase activity
TRINITY_DN20692_c0_g1	LMO3	XENLA	3.202	0.000390612	0.0154315	NA	GO:0005634 nucleus	GO:0046872 metal ion binding
TRINITY_DN5103_c0_g2	FUCTC	DROME	-4.14437	0.000392252	0.0154427	GO:0036065 fucosylation; GO:0006486 protein glycosylation	GO:0032580 Golgi cisterna membrane; GO:0016021 integral component of membrane	GO:0017060 3-galactosyl-N-acetylglucosaminide 4-alpha-L-fucosyltransferase activity; GO:0046920 alpha-(1->3)-fucosyltransferase activity; GO:0008417 fucosyltransferase activity
TRINITY_DN2608_c0_g1	HR3	DROME	1.34649	0.00039226	0.0154427	GO:0007552 metamorphosis; GO:0016319 mushroom body development; GO:0000122 negative regulation of transcription by RNA polymerase II; GO:0045944 positive regulation of transcription by RNA polymerase II; GO:0040034 regulation of development, heterochronic	GO:0042025 host cell nucleus; GO:0005634 nucleus	GO:0004879 nuclear receptor activity; GO:0000977 RNA polymerase II transcription regulatory region sequence-specific DNA binding; GO:0003707 steroid hormone receptor activity; GO:0008270 zinc ion binding
TRINITY_DN17194_c0_g1	CUD1	SCHGR	5.05928	0.000393638	0.0154433	NA	NA	GO:0042302 structural constituent of cuticle
TRINITY_DN3339_c0_g1	VIT	APIME	-2.63808	0.000393367	0.0154433	NA	GO:0005576 extracellular region	GO:0005319 lipid transporter activity; GO:0045735 nutrient reservoir activity
TRINITY_DN30961_c0_g1	NA	NA	8.05521	0.000397798	0.0155423	NA	NA	NA
TRINITY_DN13688_c0_g1	NA	NA	9.137	0.000400282	0.0155423	NA	NA	NA
TRINITY_DN2605_c0_g1	ABCGK	DICDI	6.15941	0.000399394	0.0155423	NA	GO:0043190 ATP-binding cassette (ABC) transporter complex	GO:0005524 ATP binding; GO:0016887 ATPase activity; GO:0042626 ATPase-coupled transmembrane transporter activity
TRINITY_DN10838_c0_g1	NA	NA	8.25069	0.000399612	0.0155423	NA	NA	NA
TRINITY_DN2630_c0_g1	C15A1	DIPPU	1.50186	0.000398575	0.0155423	GO:0046222 aflatoxin metabolic process; GO:0042738 exogenous drug catabolic process; GO:0006082 organic acid metabolic process; GO:0055114 oxidation-reduction process; GO:0006805 xenobiotic metabolic process; GO:0006718 juvenile hormone biosynthetic process	GO:0005737 cytoplasm; GO:0005789 endoplasmic reticulum membrane; GO:0016021 integral component of membrane; GO:0043231 intracellular membrane-bounded organelle	GO:0020037 heme binding; GO:0005506 iron ion binding; GO:0016712 oxidoreductase activity, acting on paired donors, with incorporation or reduction of molecular oxygen, reduced flavin or flavoprotein as one donor, and incorporation of one atom of oxygen; GO:0008395 steroid hydroxylase activity; GO:0016709 oxidoreductase activity, acting on paired donors, with incorporation or reduction of molecula…
TRINITY_DN5884_c0_g3	NA	NA	-1.6425	0.000400044	0.0155423	NA	NA	NA
TRINITY_DN8989_c0_g1	NA	NA	2.75871	0.000402117	0.0155441	NA	NA	NA
TRINITY_DN8914_c0_g2	OBSTE	DROME	4.0113	0.000404329	0.0155441	GO:0040003 chitin-based cuticle development	GO:0062129 chitin-based extracellular matrix	GO:0008061 chitin binding; GO:0008010 structural constituent of chitin-based larval cuticle; GO:0008011 structural constituent of pupal chitin-based cuticle
TRINITY_DN1682_c1_g1	NA	NA	-2.97744	0.000404233	0.0155441	NA	NA	NA
TRINITY_DN2724_c1_g3	NA	NA	2.3117	0.000403929	0.0155441	NA	NA	NA
TRINITY_DN2932_c0_g1	UB2WB	DANRE	-1.32733	0.000404369	0.0155441	GO:0071218 cellular response to misfolded protein; GO:0006281 DNA repair; GO:0043161 proteasome-mediated ubiquitin-dependent protein catabolic process; GO:0006513 protein monoubiquitination; GO:0000209 protein polyubiquitination; GO:0006515 protein quality control for misfolded or incompletely synthesized proteins	GO:0005634 nucleus	GO:0005524 ATP binding; GO:0061631 ubiquitin conjugating enzyme activity; GO:0004842 ubiquitin-protein transferase activity
TRINITY_DN2162_c0_g2	NA	NA	5.84151	0.000404447	0.0155441	NA	NA	NA
TRINITY_DN10138_c1_g2	NA	NA	7.09852	0.00040857	0.0155453	NA	NA	NA
TRINITY_DN4644_c0_g1	BCAS3	HUMAN	1.40216	0.000405801	0.0155453	GO:0090630 activation of GTPase activity; GO:0001525 angiogenesis; GO:0071391 cellular response to estrogen stimulus; GO:0007030 Golgi organization; GO:0031023 microtubule organizing center organization; GO:0051895 negative regulation of focal adhesion assembly; GO:0034260 negative regulation of GTPase activity; GO:2000251 positive regulation of actin cytoskeleton reorganization; GO:0043085 posit…	GO:0031252 cell leading edge; GO:0071944 cell periphery; GO:0005737 cytoplasm; GO:0005881 cytoplasmic microtubule; GO:0045111 intermediate filament cytoskeleton; GO:0005634 nucleus; GO:0035327 transcriptionally active chromatin; GO:0005829 cytosol	GO:0010698 acetyltransferase activator activity; GO:0048487 beta-tubulin binding; GO:0003682 chromatin binding; GO:0035035 histone acetyltransferase binding; GO:0042393 histone binding; GO:0035257 nuclear hormone receptor binding; GO:0008134 transcription factor binding
TRINITY_DN10777_c0_g1	PERC	DROME	2.24046	0.000406071	0.0155453	GO:0007304 chorion-containing eggshell formation; GO:0007306 eggshell chorion assembly; GO:0042744 hydrogen peroxide catabolic process; GO:0042743 hydrogen peroxide metabolic process; GO:0030707 ovarian follicle cell development; GO:0001516 prostaglandin biosynthetic process; GO:0006979 response to oxidative stress	GO:0005615 extracellular space	GO:0020037 heme binding; GO:0046872 metal ion binding; GO:0004601 peroxidase activity; GO:0004666 prostaglandin-endoperoxide synthase activity
TRINITY_DN791_c0_g1	CPG2	CAEBR	-1.09018	0.000407355	0.0155453	GO:0009792 embryo development ending in birth or egg hatching; GO:0000281 mitotic cytokinesis	GO:0005576 extracellular region	GO:0008061 chitin binding
TRINITY_DN8431_c0_g1	NA	NA	2.09768	0.000408599	0.0155453	NA	NA	NA
TRINITY_DN7515_c0_g1	RESIL	DROME	13.597	0.000408221	0.0155453	GO:0040003 chitin-based cuticle development	GO:0062129 chitin-based extracellular matrix; GO:0031012 extracellular matrix; GO:0005576 extracellular region; GO:0032992 protein-carbohydrate complex	GO:0008061 chitin binding; GO:0030023 extracellular matrix constituent conferring elasticity; GO:0008010 structural constituent of chitin-based larval cuticle; GO:0042302 structural constituent of cuticle
TRINITY_DN18863_c0_g1	NA	NA	2.12345	0.00041115	0.0155639	NA	NA	NA
TRINITY_DN4557_c2_g1	TYRP3	TYRPU	2.41356	0.000410024	0.0155639	GO:0006508 proteolysis	GO:0005576 extracellular region	GO:0004252 serine-type endopeptidase activity
TRINITY_DN5103_c1_g1	FUCTC	DROME	-2.24192	0.000411056	0.0155639	GO:0036065 fucosylation; GO:0006486 protein glycosylation	GO:0032580 Golgi cisterna membrane; GO:0016021 integral component of membrane	GO:0046920 alpha-(1->3)-fucosyltransferase activity; GO:0008417 fucosyltransferase activity
TRINITY_DN8798_c1_g1	NA	NA	6.92777	0.000411918	0.0155669	NA	NA	NA
TRINITY_DN1179_c2_g1	VGFR1	HUMAN	1.95016	0.000412814	0.0155748	GO:0006935 chemotaxis; GO:0007275 multicellular organism development; GO:0006915 apoptotic process; GO:0008284 positive regulation of cell population proliferation; GO:0048514 blood vessel morphogenesis; GO:0030154 cell differentiation; GO:0016477 cell migration; GO:0035924 cellular response to vascular endothelial growth factor stimulus; GO:0048598 embryonic morphogenesis; GO:1990384 hyaloid vas…	GO:0016021 integral component of membrane; GO:0005886 plasma membrane; GO:0031410 cytoplasmic vesicle; GO:0005794 Golgi apparatus; GO:0015629 actin cytoskeleton; GO:0005768 endosome; GO:0005615 extracellular space; GO:0005925 focal adhesion; GO:0005887 integral component of plasma membrane; GO:0043235 receptor complex; GO:0030424 axon; GO:0009986 cell surface; GO:0005929 cilium; GO:0005737 cytopl…	GO:0005524 ATP binding; GO:0005018 platelet-derived growth factor alpha-receptor activity; GO:0005007 fibroblast growth factor-activated receptor activity; GO:0019838 growth factor binding; GO:0036332 placental growth factor-activated receptor activity; GO:0004714 transmembrane receptor protein tyrosine kinase activity; GO:0038085 vascular endothelial growth factor binding; GO:0005021 vascular en…
TRINITY_DN11727_c0_g3	NA	NA	3.81623	0.000415409	0.0156206	NA	NA	NA
TRINITY_DN491_c0_g1	S2611	MOUSE	-1.49536	0.000415357	0.0156206	GO:0008272 sulfate transport; GO:0036065 fucosylation; GO:0006486 protein glycosylation	GO:0005783 endoplasmic reticulum; GO:0005794 Golgi apparatus; GO:0016021 integral component of membrane; GO:0005887 integral component of plasma membrane; GO:0043231 intracellular membrane-bounded organelle; GO:0005765 lysosomal membrane; GO:0005654 nucleoplasm; GO:0005886 plasma membrane; GO:0032580 Golgi cisterna membrane	GO:0008509 anion transmembrane transporter activity; GO:0015301 anion:anion antiporter activity; GO:0008271 secondary active sulfate transmembrane transporter activity; GO:0015116 sulfate transmembrane transporter activity; GO:0046920 alpha-(1->3)-fucosyltransferase activity; GO:0008417 fucosyltransferase activity
TRINITY_DN9964_c0_g1	NA	NA	2.69519	0.000418266	0.015702	NA	NA	NA
TRINITY_DN28508_c0_g1	NA	NA	-2.02388	0.000419796	0.0157073	NA	NA	NA
TRINITY_DN11007_c0_g1	CHIT	MANSE	2.44909	0.000419267	0.0157073	GO:0006032 chitin catabolic process; GO:0000272 polysaccharide catabolic process	GO:0005576 extracellular region	GO:0008061 chitin binding; GO:0004568 chitinase activity
TRINITY_DN1120_c1_g1	S14L2	RAT	6.40773	0.000423538	0.0157174	GO:0045542 positive regulation of cholesterol biosynthetic process	GO:0005829 cytosol; GO:0005634 nucleus	GO:0008047 enzyme activator activity; GO:0008289 lipid binding; GO:0016765 transferase activity, transferring alkyl or aryl (other than methyl) groups
TRINITY_DN10626_c0_g4	NA	NA	10.7199	0.00042274	0.0157174	NA	NA	NA
TRINITY_DN11795_c0_g1	CHIT2	DROME	3.70166	0.000422869	0.0157174	GO:0006032 chitin catabolic process; GO:0000272 polysaccharide catabolic process; GO:0040003 chitin-based cuticle development; GO:0008362 chitin-based embryonic cuticle biosynthetic process; GO:0018990 ecdysis, chitin-based cuticle; GO:0008363 larval chitin-based cuticle development; GO:0042060 wound healing	GO:0005576 extracellular region; GO:0005615 extracellular space; GO:0005764 lysosome	GO:0008061 chitin binding; GO:0004568 chitinase activity; GO:0008843 endochitinase activity
TRINITY_DN631_c2_g1	NA	NA	2.46897	0.000421213	0.0157174	NA	NA	NA
TRINITY_DN9160_c0_g1	NAS8	STECR	5.21054	0.000423388	0.0157174	NA	GO:0005576 extracellular region	GO:0004222 metalloendopeptidase activity; GO:0008270 zinc ion binding
TRINITY_DN7704_c0_g2	NA	NA	1.65677	0.000424344	0.0157216	NA	NA	NA
TRINITY_DN1126_c0_g1	CNTP1	HUMAN	-1.75512	0.00042686	0.0157632	GO:0007155 cell adhesion; GO:2000821 regulation of grooming behavior; GO:0032225 regulation of synaptic transmission, dopaminergic; GO:0032228 regulation of synaptic transmission, GABAergic; GO:0022010 central nervous system myelination; GO:0007010 cytoskeleton organization; GO:0022011 myelination in peripheral nervous system; GO:0050885 neuromuscular process controlling balance; GO:0050884 neuro…	GO:0042995 cell projection; GO:0016021 integral component of membrane; GO:0042734 presynaptic membrane; GO:0005887 integral component of plasma membrane; GO:0033010 paranodal junction; GO:0033270 paranode region of axon; GO:0048787 presynaptic active zone membrane; GO:0005581 collagen trimer; GO:0005615 extracellular space; GO:0032991 protein-containing complex	GO:0017124 SH3 domain binding; GO:0038023 signaling receptor activity; GO:0042802 identical protein binding; GO:0005102 signaling receptor binding
TRINITY_DN2884_c0_g2	MBN	DROME	2.95979	0.000426343	0.0157632	GO:0040003 chitin-based cuticle development	GO:0062129 chitin-based extracellular matrix; GO:0048471 perinuclear region of cytoplasm; GO:0005886 plasma membrane	GO:0008010 structural constituent of chitin-based larval cuticle
TRINITY_DN16179_c0_g1	APMAP	BOVIN	-1.5066	0.000429644	0.0158402	GO:0009058 biosynthetic process	GO:0005783 endoplasmic reticulum; GO:0016021 integral component of membrane	GO:0016844 strictosidine synthase activity
TRINITY_DN2318_c3_g1	PLXB	DROME	-1.77008	0.000433033	0.0159132	GO:0007411 axon guidance; GO:0070593 dendrite self-avoidance; GO:0008045 motor neuron axon guidance; GO:0007162 negative regulation of cell adhesion; GO:0071678 olfactory bulb axon guidance; GO:0050772 positive regulation of axonogenesis; GO:0030334 regulation of cell migration; GO:0008360 regulation of cell shape; GO:0043087 regulation of GTPase activity; GO:1902287 semaphorin-plexin signaling p…	GO:0030425 dendrite; GO:0005887 integral component of plasma membrane; GO:0005886 plasma membrane; GO:0002116 semaphorin receptor complex	GO:0017154 semaphorin receptor activity
TRINITY_DN6568_c0_g1	NEP	DROME	2.16047	0.000432366	0.0159133	GO:0006508 proteolysis	GO:0016021 integral component of membrane; GO:0005886 plasma membrane	GO:0046872 metal ion binding; GO:0004222 metalloendopeptidase activity; GO:0008237 metallopeptidase activity
TRINITY_DN5435_c0_g2	NA	NA	2.91461	0.000436201	0.0159262	NA	NA	NA
TRINITY_DN3286_c2_g1	NA	NA	-2.11617	0.000434971	0.0159262	NA	NA	NA
TRINITY_DN4575_c0_g3	NA	NA	-4.19387	0.0004359	0.0159262	NA	NA	NA
TRINITY_DN8901_c0_g1	NA	NA	1.93363	0.000434979	0.0159262	NA	NA	NA
TRINITY_DN23110_c0_g1	NA	NA	-5.73087	0.000437249	0.0159388	NA	NA	NA
TRINITY_DN1556_c0_g1	YHDF	BACSU	3.09529	0.000439546	0.0159968	NA	NA	GO:0016491 oxidoreductase activity
TRINITY_DN6145_c0_g1	NA	NA	-1.64952	0.000442993	0.0160706	NA	NA	NA
TRINITY_DN6114_c0_g1	HEXD	HUMAN	1.57306	0.000442455	0.0160706	GO:0005975 carbohydrate metabolic process	GO:0005737 cytoplasm; GO:1903561 extracellular vesicle; GO:0005634 nucleus	GO:0004563 beta-N-acetylhexosaminidase activity; GO:0015929 hexosaminidase activity; GO:0102148 N-acetyl-beta-D-galactosaminidase activity
TRINITY_DN6716_c0_g1	CYB5	ORYSJ	3.18754	0.000444883	0.0161133	GO:0055114 oxidation-reduction process	GO:0005789 endoplasmic reticulum membrane; GO:0016021 integral component of membrane; GO:0043231 intracellular membrane-bounded organelle; GO:0016020 membrane	GO:0020037 heme binding; GO:0046872 metal ion binding; GO:0009055 electron transfer activity
TRINITY_DN671_c0_g1	NA	NA	2.25453	0.000446339	0.0161402	NA	NA	NA
TRINITY_DN17143_c0_g1	TMPS7	MOUSE	-4.3404	0.000447194	0.0161453	GO:0006508 proteolysis	GO:0016021 integral component of membrane; GO:0005886 plasma membrane	GO:0004252 serine-type endopeptidase activity; GO:0008236 serine-type peptidase activity
TRINITY_DN8261_c0_g1	DCMC	ANSAN	-1.20159	0.000448242	0.0161565	GO:0006085 acetyl-CoA biosynthetic process; GO:0006633 fatty acid biosynthetic process; GO:2001294 malonyl-CoA catabolic process; GO:0046321 positive regulation of fatty acid oxidation; GO:0019395 fatty acid oxidation; GO:0031998 regulation of fatty acid beta-oxidation; GO:0046320 regulation of fatty acid oxidation; GO:0010906 regulation of glucose metabolic process; GO:0002931 response to ischem…	GO:0005759 mitochondrial matrix; GO:0005777 peroxisome; GO:0005737 cytoplasm; GO:0005829 cytosol; GO:0005739 mitochondrion; GO:0005782 peroxisomal matrix	GO:0050080 malonyl-CoA decarboxylase activity; GO:0042802 identical protein binding
TRINITY_DN34148_c0_g1	NA	NA	2.0628	0.000448932	0.0161565	NA	NA	NA
TRINITY_DN21769_c0_g1	NA	NA	3.20805	0.000450425	0.0161744	NA	NA	NA
TRINITY_DN9889_c0_g1	H4	XENTR	1.85993	0.000452286	0.0161744	GO:0007411 axon guidance; GO:0007420 brain development; GO:0007268 chemical synaptic transmission; GO:0006352 DNA-templated transcription, initiation; GO:0006334 nucleosome assembly; GO:0009416 response to light stimulus	GO:0042025 host cell nucleus; GO:0000786 nucleosome; GO:0005634 nucleus; GO:0045202 synapse	GO:0003677 DNA binding; GO:0046982 protein heterodimerization activity
TRINITY_DN613_c0_g1	LECA	SARPE	3.0099	0.00045147	0.0161744	GO:0016339 calcium-dependent cell-cell adhesion via plasma membrane cell adhesion molecules; GO:0043152 induction of bacterial agglutination; GO:0045087 innate immune response; GO:0048286 lung alveolus development; GO:0052405 negative regulation by host of symbiont molecular function; GO:0032703 negative regulation of interleukin-2 production; GO:0050765 negative regulation of phagocytosis; GO:00…	GO:0005576 extracellular region; GO:0005581 collagen trimer; GO:0062023 collagen-containing extracellular matrix; GO:0005737 cytoplasm; GO:0031410 cytoplasmic vesicle; GO:0005615 extracellular space; GO:0005771 multivesicular body; GO:0005791 rough endoplasmic reticulum; GO:0016021 integral component of membrane	GO:0005534 galactose binding; GO:0046872 metal ion binding; GO:0030246 carbohydrate binding; GO:0042802 identical protein binding; GO:0001530 lipopolysaccharide binding; GO:0048029 monosaccharide binding
TRINITY_DN7055_c0_g2	GEM	HUMAN	1.81438	0.000451779	0.0161744	GO:0007165 signal transduction; GO:0007166 cell surface receptor signaling pathway; GO:0051276 chromosome organization; GO:0006955 immune response; GO:0051310 metaphase plate congression; GO:0000278 mitotic cell cycle; GO:1901842 negative regulation of high voltage-gated calcium channel activity	GO:0016020 membrane; GO:0005886 plasma membrane; GO:0009898 cytoplasmic side of plasma membrane; GO:0030496 midbody; GO:0072686 mitotic spindle; GO:0005634 nucleus; GO:0051233 spindle midzone	GO:0005246 calcium channel regulator activity; GO:0005525 GTP binding; GO:0003924 GTPase activity; GO:0005516 calmodulin binding; GO:0019003 GDP binding; GO:0000287 magnesium ion binding
TRINITY_DN8698_c0_g1	GBRB	MUSDO	1.66249	0.000457648	0.0163404	GO:0007214 gamma-aminobutyric acid signaling pathway; GO:0006836 neurotransmitter transport; GO:0001505 regulation of neurotransmitter levels; GO:0007268 chemical synaptic transmission; GO:0002121 inter-male aggressive behavior; GO:0034220 ion transmembrane transport; GO:0006811 ion transport; GO:0050805 negative regulation of synaptic transmission; GO:0050877 nervous system process; GO:0042048 o…	GO:0034707 chloride channel complex; GO:0030285 integral component of synaptic vesicle membrane; GO:0045211 postsynaptic membrane; GO:0030424 axon; GO:0030425 dendrite; GO:0016021 integral component of membrane; GO:0005887 integral component of plasma membrane; GO:0043005 neuron projection; GO:0032589 neuron projection membrane; GO:0032809 neuronal cell body membrane; GO:0005886 plasma membrane; …	GO:0008503 benzodiazepine receptor activity; GO:0005254 chloride channel activity; GO:0005230 extracellular ligand-gated ion channel activity; GO:0004890 GABA-A receptor activity; GO:0022851 GABA-gated chloride ion channel activity; GO:0030594 neurotransmitter receptor activity
TRINITY_DN12994_c0_g1	POMT2	DROPS	-2.32625	0.000459968	0.0163715	GO:0030259 lipid glycosylation; GO:0007517 muscle organ development	GO:0005783 endoplasmic reticulum; GO:0005789 endoplasmic reticulum membrane; GO:0016021 integral component of membrane	GO:0004169 dolichyl-phosphate-mannose-protein mannosyltransferase activity
TRINITY_DN478_c0_g1	ZIC4	XENLA	-2.00034	0.000459808	0.0163715	GO:0030154 cell differentiation; GO:0007417 central nervous system development; GO:0042472 inner ear morphogenesis; GO:0007389 pattern specification process; GO:0008589 regulation of smoothened signaling pathway; GO:0006357 regulation of transcription by RNA polymerase II; GO:0021510 spinal cord development; GO:0007399 nervous system development; GO:0014029 neural crest formation	GO:0005737 cytoplasm; GO:0005634 nucleus	GO:0000981 DNA-binding transcription factor activity, RNA polymerase II-specific; GO:0046872 metal ion binding; GO:0000977 RNA polymerase II transcription regulatory region sequence-specific DNA binding; GO:0003677 DNA binding
TRINITY_DN4658_c0_g1	PANK4	HUMAN	7.4081	0.000466286	0.016519	GO:0015937 coenzyme A biosynthetic process; GO:0016310 phosphorylation	GO:0005829 cytosol; GO:0005634 nucleus	GO:0005524 ATP binding; GO:0016787 hydrolase activity; GO:0046872 metal ion binding
TRINITY_DN22210_c0_g1	NA	NA	6.37412	0.000466949	0.016519	NA	NA	NA
TRINITY_DN28187_c1_g1	NA	NA	3.09769	0.000467252	0.016519	NA	NA	NA
TRINITY_DN3658_c0_g1	BEST4	HUMAN	2.86405	0.000466147	0.016519	GO:0006821 chloride transport; GO:0050908 detection of light stimulus involved in visual perception; GO:0051924 regulation of calcium ion transport; GO:0030321 transepithelial chloride transport; GO:1902476 chloride transmembrane transport; GO:0051899 membrane depolarization; GO:0007608 sensory perception of smell	GO:0016323 basolateral plasma membrane; GO:0034707 chloride channel complex; GO:0005929 cilium; GO:0005886 plasma membrane	GO:0005254 chloride channel activity; GO:0042802 identical protein binding
TRINITY_DN2118_c0_g3	NOX5	HUMAN	3.97736	0.000468293	0.016519	GO:0001525 angiogenesis; GO:0006915 apoptotic process; GO:0034599 cellular response to oxidative stress; GO:0050663 cytokine secretion; GO:0061640 cytoskeleton-dependent cytokinesis; GO:0006952 defense response; GO:0001935 endothelial cell proliferation; GO:0055114 oxidation-reduction process; GO:2000379 positive regulation of reactive oxygen species metabolic process; GO:1902600 proton transmemb…	GO:0005783 endoplasmic reticulum; GO:0005789 endoplasmic reticulum membrane; GO:0043020 NADPH oxidase complex; GO:0005886 plasma membrane	GO:0005509 calcium ion binding; GO:0050660 flavin adenine dinucleotide binding; GO:0020037 heme binding; GO:0050661 NADP binding; GO:0015252 proton channel activity; GO:0016175 superoxide-generating NADPH oxidase activity
TRINITY_DN11864_c0_g1	FRRS1	DROME	2.00797	0.000468488	0.016519	GO:0055114 oxidation-reduction process	GO:0016021 integral component of membrane	GO:0000293 ferric-chelate reductase activity
TRINITY_DN10503_c0_g1	NA	NA	1.90015	0.000470108	0.0165503	NA	NA	NA
TRINITY_DN15534_c0_g1	NA	NA	8.5493	0.00047104	0.0165573	NA	NA	NA
TRINITY_DN7156_c0_g1	5NTD	MOUSE	3.06733	0.000471872	0.0165609	GO:0046086 adenosine biosynthetic process; GO:0046085 adenosine metabolic process; GO:0006196 AMP catabolic process; GO:0007159 leukocyte cell-cell adhesion; GO:0050728 negative regulation of inflammatory response	GO:0031225 anchored component of membrane; GO:0009986 cell surface; GO:0005829 cytosol; GO:0016020 membrane; GO:0005654 nucleoplasm; GO:0005886 plasma membrane; GO:0097060 synaptic membrane	GO:0008253 5'-nucleotidase activity; GO:0008198 ferrous iron binding; GO:0000166 nucleotide binding; GO:0046872 metal ion binding
TRINITY_DN3073_c0_g1	NA	NA	6.66508	0.00047546	0.0166013	NA	NA	NA
TRINITY_DN11155_c0_g2	NA	NA	2.17882	0.000475957	0.0166013	NA	NA	NA
TRINITY_DN1925_c1_g1	NA	NA	-9.18779	0.000475009	0.0166013	NA	NA	NA
TRINITY_DN8912_c0_g1	NA	NA	3.43936	0.000475454	0.0166013	NA	NA	NA
TRINITY_DN2549_c0_g1	NA	NA	-18.5937	0.000476801	0.0166051	NA	NA	NA
TRINITY_DN50017_c0_g1	NA	NA	1.89866	0.000478084	0.0166242	NA	NA	NA
TRINITY_DN6794_c0_g1	CGL	MOUSE	1.69033	0.000478839	0.016625	GO:1990830 cellular response to leukemia inhibitory factor; GO:0019344 cysteine biosynthetic process; GO:0019343 cysteine biosynthetic process via cystathionine; GO:0006749 glutathione metabolic process; GO:0050667 homocysteine metabolic process; GO:0070814 hydrogen sulfide biosynthetic process; GO:0043066 negative regulation of apoptotic process; GO:2001234 negative regulation of apoptotic signa…	GO:0005737 cytoplasm; GO:0005829 cytosol	GO:0005516 calmodulin binding; GO:0016846 carbon-sulfur lyase activity; GO:0004121 cystathionine beta-lyase activity; GO:0004123 cystathionine gamma-lyase activity; GO:0042802 identical protein binding; GO:0080146 L-cysteine desulfhydrase activity; GO:0044540 L-cystine L-cysteine-lyase (deaminating); GO:0030170 pyridoxal phosphate binding
TRINITY_DN180_c0_g1	NKCL	MANSE	1.90499	0.000480529	0.0166541	GO:0006813 potassium ion transport; GO:0006814 sodium ion transport	GO:0016021 integral component of membrane	GO:0015377 cation:chloride symporter activity
TRINITY_DN8245_c0_g1	NA	NA	2.52054	0.000481149	0.0166541	NA	NA	NA
TRINITY_DN6782_c0_g1	UDB19	MACFA	4.7599	0.000483688	0.0167164	NA	GO:0005789 endoplasmic reticulum membrane; GO:0016021 integral component of membrane	GO:0015020 glucuronosyltransferase activity
TRINITY_DN6080_c0_g1	BGH3	PIG	2.77221	0.000484531	0.01672	GO:0001525 angiogenesis; GO:0007155 cell adhesion; GO:0008283 cell population proliferation; GO:0002062 chondrocyte differentiation; GO:0030198 extracellular matrix organization; GO:1990523 bone regeneration; GO:0044344 cellular response to fibroblast growth factor stimulus; GO:0071560 cellular response to transforming growth factor beta stimulus; GO:0071356 cellular response to tumor necrosis fa…	GO:0005604 basement membrane; GO:0062023 collagen-containing extracellular matrix; GO:0031012 extracellular matrix; GO:0005615 extracellular space; GO:0005802 trans-Golgi network; GO:0005737 cytoplasm; GO:0031594 neuromuscular junction	GO:0050839 cell adhesion molecule binding; GO:0005518 collagen binding; GO:0050840 extracellular matrix binding; GO:0005178 integrin binding; GO:0008201 heparin binding; GO:0046872 metal ion binding
TRINITY_DN4970_c1_g1	NA	NA	4.34529	0.000492516	0.0168006	NA	NA	NA
TRINITY_DN10703_c0_g1	NA	NA	3.14517	0.000492154	0.0168006	NA	NA	NA
TRINITY_DN2368_c0_g1	HBB	LEIXA	1.74611	0.000488988	0.0168006	NA	GO:0005737 cytoplasm; GO:0005833 hemoglobin complex	GO:0020037 heme binding; GO:0005506 iron ion binding; GO:0098809 nitrite reductase activity; GO:0019825 oxygen binding; GO:0005344 oxygen carrier activity; GO:0046872 metal ion binding
TRINITY_DN4248_c0_g1	P3	HUMAN	1.63674	0.000488797	0.0168006	GO:0015721 bile acid and bile salt transport; GO:0032526 response to retinoic acid; GO:0009617 response to bacterium	GO:0016021 integral component of membrane; GO:0016324 apical plasma membrane; GO:0005887 integral component of plasma membrane; GO:0005902 microvillus; GO:0005886 plasma membrane	GO:0008508 bile acid:sodium symporter activity
TRINITY_DN5395_c0_g1	NA	NA	-1.38429	0.000492756	0.0168006	NA	NA	NA
TRINITY_DN3466_c0_g2	AAPK2	HUMAN	1.50076	0.000489594	0.0168006	GO:0006853 carnitine shuttle; GO:0007050 cell cycle arrest; GO:0071277 cellular response to calcium ion; GO:0035690 cellular response to drug; GO:0042149 cellular response to glucose starvation; GO:0071333 cellular response to glucose stimulus; GO:0031669 cellular response to nutrient levels; GO:0034599 cellular response to oxidative stress; GO:0071380 cellular response to prostaglandin E stimulu…	GO:0030424 axon; GO:0005737 cytoplasm; GO:0010494 cytoplasmic stress granule; GO:0005829 cytosol; GO:0030425 dendrite; GO:0005794 Golgi apparatus; GO:0043025 neuronal cell body; GO:0016607 nuclear speck; GO:0005654 nucleoplasm; GO:0005634 nucleus; GO:0016324 apical plasma membrane; GO:0031588 nucleotide-activated protein kinase complex; GO:0032991 protein-containing complex	GO:0050405 [acetyl-CoA carboxylase] kinase activity; GO:0047322 [hydroxymethylglutaryl-CoA reductase (NADPH)] kinase activity; GO:0004679 AMP-activated protein kinase activity; GO:0005524 ATP binding; GO:0003682 chromatin binding; GO:0035174 histone serine kinase activity; GO:0046872 metal ion binding; GO:0004672 protein kinase activity; GO:0004674 protein serine/threonine kinase activity; GO:000…
TRINITY_DN9404_c0_g1	NA	NA	3.73715	0.000492804	0.0168006	NA	NA	NA
TRINITY_DN8234_c0_g2	CO2A1	XENLA	-1.29438	0.000492349	0.0168006	NA	GO:0005581 collagen trimer; GO:0005576 extracellular region	GO:0005201 extracellular matrix structural constituent; GO:0046872 metal ion binding
TRINITY_DN4765_c0_g1	NA	NA	2.15717	0.000493919	0.0168133	NA	NA	NA
TRINITY_DN16573_c1_g1	NA	NA	4.38979	0.00049877	0.0169275	NA	NA	NA
TRINITY_DN4670_c0_g2	PA2GA	RAT	2.11926	0.000498707	0.0169275	GO:0050482 arachidonic acid secretion; GO:0019835 cytolysis; GO:0050830 defense response to Gram-positive bacterium; GO:0006954 inflammatory response; GO:0036335 intestinal stem cell homeostasis; GO:0016042 lipid catabolic process; GO:0042130 negative regulation of T cell proliferation; GO:0046473 phosphatidic acid metabolic process; GO:0046470 phosphatidylcholine metabolic process; GO:0046337 ph…	GO:0005783 endoplasmic reticulum; GO:0005615 extracellular space; GO:0005741 mitochondrial outer membrane; GO:0048471 perinuclear region of cytoplasm; GO:0005886 plasma membrane; GO:0030141 secretory granule	GO:0005509 calcium ion binding; GO:0047498 calcium-dependent phospholipase A2 activity; GO:0004623 phospholipase A2 activity; GO:0102567 phospholipase A2 activity (consuming 1,2-dipalmitoylphosphatidylcholine); GO:0102568 phospholipase A2 activity consuming 1,2-dioleoylphosphatidylethanolamine); GO:0005543 phospholipid binding
TRINITY_DN9688_c0_g1	NA	NA	4.86766	0.000499588	0.0169299	NA	NA	NA
TRINITY_DN2243_c0_g1	NA	NA	4.26554	0.000500596	0.0169387	NA	NA	NA
TRINITY_DN7512_c0_g1	ACL6A	HUMAN	-1.11711	0.00050173	0.0169517	GO:0043044 ATP-dependent chromatin remodeling; GO:0006338 chromatin remodeling; GO:0016358 dendrite development; GO:0043967 histone H4 acetylation; GO:0007399 nervous system development; GO:0042551 neuron maturation; GO:0006357 regulation of transcription by RNA polymerase II; GO:0021510 spinal cord development; GO:0001825 blastocyst formation; GO:0006310 DNA recombination; GO:0006281 DNA repair;…	GO:0071565 nBAF complex; GO:0035267 NuA4 histone acetyltransferase complex; GO:0005634 nucleus; GO:0016514 SWI/SNF complex; GO:0031011 Ino80 complex; GO:0071564 npBAF complex; GO:0005654 nucleoplasm; GO:0005886 plasma membrane; GO:0000790 nuclear chromatin; GO:0032991 protein-containing complex	GO:0003682 chromatin binding; GO:0003713 transcription coactivator activity
TRINITY_DN6470_c0_g1	GCH1	HUMAN	2.39321	0.00050349	0.0169701	GO:0035998 7,8-dihydroneopterin 3'-triphosphate biosynthetic process; GO:0051186 obsolete cofactor metabolic process; GO:0042416 dopamine biosynthetic process; GO:0045776 negative regulation of blood pressure; GO:0050884 neuromuscular process controlling posture; GO:0006809 nitric oxide biosynthetic process; GO:0010460 positive regulation of heart rate; GO:0051000 positive regulation of nitric-ox…	GO:0005737 cytoplasm; GO:0031410 cytoplasmic vesicle; GO:0005829 cytosol; GO:0044306 neuron projection terminus; GO:0031965 nuclear membrane; GO:0005654 nucleoplasm; GO:0005634 nucleus; GO:0032991 protein-containing complex; GO:0005813 centrosome; GO:0036064 ciliary basal body; GO:0016020 membrane; GO:0036038 MKS complex	GO:0005509 calcium ion binding; GO:0050662 obsolete coenzyme binding; GO:0005525 GTP binding; GO:0003934 GTP cyclohydrolase I activity; GO:0030742 GTP-dependent protein binding; GO:0003924 GTPase activity; GO:0042802 identical protein binding; GO:0051019 mitogen-activated protein kinase binding; GO:0042803 protein homodimerization activity; GO:0044877 protein-containing complex binding; GO:003136…
TRINITY_DN8272_c0_g1	NA	NA	10.5966	0.000504644	0.0169701	NA	NA	NA
TRINITY_DN811_c0_g1	ACE	CHICK	1.81785	0.000505026	0.0169701	GO:0008283 cell population proliferation; GO:0045777 positive regulation of blood pressure; GO:0003084 positive regulation of systemic arterial blood pressure; GO:0060319 primitive erythrocyte differentiation; GO:0003081 regulation of systemic arterial blood pressure by renin-angiotensin; GO:0044255 cellular lipid metabolic process; GO:0032869 cellular response to insulin stimulus; GO:0009062 fat…	GO:0016021 integral component of membrane; GO:0005886 plasma membrane; GO:0005829 cytosol; GO:0005789 endoplasmic reticulum membrane; GO:0005634 nucleus; GO:0005737 cytoplasm; GO:0005741 mitochondrial outer membrane; GO:0005635 nuclear envelope; GO:0031965 nuclear membrane; GO:0005654 nucleoplasm	GO:0004180 carboxypeptidase activity; GO:0008237 metallopeptidase activity; GO:0008241 peptidyl-dipeptidase activity; GO:0008270 zinc ion binding; GO:0008195 phosphatidate phosphatase activity; GO:0003713 transcription coactivator activity
TRINITY_DN1420_c0_g2	ACD11	CAEEL	1.64676	0.000505273	0.0169701	GO:0006631 fatty acid metabolic process	NA	GO:0000166 nucleotide binding; GO:0016627 oxidoreductase activity, acting on the CH-CH group of donors
TRINITY_DN4260_c0_g1	LIPL4	CAEEL	5.6477	0.000514376	0.0172503	GO:0007586 digestion; GO:0016042 lipid catabolic process; GO:0008340 determination of adult lifespan; GO:0042759 long-chain fatty acid biosynthetic process; GO:0010508 positive regulation of autophagy; GO:0016239 positive regulation of macroautophagy; GO:0019433 triglyceride catabolic process; GO:0070268 cornification	GO:0005576 extracellular region; GO:0005737 cytoplasm; GO:0043202 lysosomal lumen; GO:0005764 lysosome; GO:0043231 intracellular membrane-bounded organelle	GO:0016788 hydrolase activity, acting on ester bonds; GO:0004806 triglyceride lipase activity
TRINITY_DN1429_c0_g1	DAF36	CAEEL	-1.29938	0.000517265	0.017305	GO:0008203 cholesterol metabolic process	GO:0005737 cytoplasm; GO:0016021 integral component of membrane	GO:0051537 2 iron, 2 sulfur cluster binding; GO:0046872 metal ion binding; GO:0016491 oxidoreductase activity
TRINITY_DN4662_c0_g1	NA	NA	5.03806	0.000517536	0.017305	NA	NA	NA
TRINITY_DN3274_c0_g1	NA	NA	1.37042	0.000519921	0.0173078	NA	NA	NA
TRINITY_DN4417_c0_g1	DPP8	MOUSE	-1.39082	0.000519823	0.0173078	NA	GO:0005829 cytosol; GO:0031252 cell leading edge; GO:0005874 microtubule; GO:0005634 nucleus	GO:0004177 aminopeptidase activity; GO:0008236 serine-type peptidase activity; GO:0042802 identical protein binding
TRINITY_DN2847_c0_g1	NA	NA	8.08406	0.000519127	0.0173078	NA	NA	NA
TRINITY_DN2617_c0_g1	NA	NA	-3.5548	0.000520678	0.0173078	NA	NA	NA
TRINITY_DN18651_c0_g1	NA	NA	-1.62701	0.000521842	0.017321	NA	NA	NA
TRINITY_DN5021_c0_g1	TX11A	CORWE	1.62053	0.000524977	0.0173996	NA	GO:0005576 extracellular region	GO:0008061 chitin binding; GO:0090729 toxin activity
TRINITY_DN880_c0_g1	A4GAT	MOUSE	-4.77673	0.000526853	0.0174362	GO:0001576 globoside biosynthetic process; GO:0006688 glycosphingolipid biosynthetic process; GO:0007009 plasma membrane organization; GO:0006629 lipid metabolic process	GO:0000139 Golgi membrane; GO:0016021 integral component of membrane; GO:0016020 membrane	GO:0008378 galactosyltransferase activity; GO:0050512 lactosylceramide 4-alpha-galactosyltransferase activity; GO:0015643 toxic substance binding; GO:0016758 transferase activity, transferring hexosyl groups
TRINITY_DN4070_c0_g1	TM11D	RAT	-10.0574	0.00052894	0.0174797	GO:0006508 proteolysis; GO:0040008 regulation of growth	GO:0009986 cell surface; GO:0005576 extracellular region; GO:0005887 integral component of plasma membrane	GO:0004252 serine-type endopeptidase activity; GO:0008236 serine-type peptidase activity
TRINITY_DN14740_c0_g2	NA	NA	2.51424	0.000533987	0.0176208	NA	NA	NA
TRINITY_DN3444_c0_g1	AT1B1	ARTSF	1.46684	0.000535959	0.0176601	GO:0006813 potassium ion transport; GO:0006814 sodium ion transport; GO:0006812 cation transport; GO:0030007 cellular potassium ion homeostasis; GO:0006883 cellular sodium ion homeostasis; GO:0010248 establishment or maintenance of transmembrane electrochemical gradient; GO:1990573 potassium ion import across plasma membrane; GO:0036376 sodium ion export across plasma membrane	GO:0005890 sodium:potassium-exchanging ATPase complex; GO:0005886 plasma membrane	GO:0001671 ATPase activator activity
TRINITY_DN1362_c0_g1	CACB2	HUMAN	1.80845	0.000537905	0.0176985	GO:0071230 cellular response to amino acid stimulus; GO:0042742 defense response to bacterium; GO:0045444 fat cell differentiation; GO:0072574 hepatocyte proliferation; GO:0070059 intrinsic apoptotic signaling pathway in response to endoplasmic reticulum stress; GO:0097421 liver regeneration; GO:0043524 negative regulation of neuron apoptotic process; GO:0042130 negative regulation of T cell prol…	GO:0000779 condensed chromosome, centromeric region; GO:0005737 cytoplasm; GO:0000790 nuclear chromatin; GO:0016363 nuclear matrix; GO:0005654 nucleoplasm; GO:0005634 nucleus; GO:0090575 RNA polymerase II transcription regulator complex; GO:0005887 integral component of plasma membrane; GO:1990454 L-type voltage-gated calcium channel complex; GO:0098684 photoreceptor ribbon synapse; GO:0005886 pl…	GO:0003682 chromatin binding; GO:0000987 cis-regulatory region sequence-specific DNA binding; GO:0001046 core promoter sequence-specific DNA binding; GO:0001228 DNA-binding transcription activator activity, RNA polymerase II-specific; GO:0000981 DNA-binding transcription factor activity, RNA polymerase II-specific; GO:0035035 histone acetyltransferase binding; GO:0042826 histone deacetylase bindi…
TRINITY_DN15864_c0_g1	NA	NA	4.56896	0.000538873	0.0177046	NA	NA	NA
TRINITY_DN16600_c0_g2	NA	NA	-2.12032	0.000548642	0.017722	NA	NA	NA
TRINITY_DN17832_c0_g1	NA	NA	-1.1627	0.000550344	0.017722	NA	NA	NA
TRINITY_DN3921_c0_g1	RESIL	DROME	13.662	0.000543214	0.017722	GO:0040003 chitin-based cuticle development	GO:0062129 chitin-based extracellular matrix; GO:0031012 extracellular matrix; GO:0005576 extracellular region; GO:0032992 protein-carbohydrate complex	GO:0008061 chitin binding; GO:0030023 extracellular matrix constituent conferring elasticity; GO:0008010 structural constituent of chitin-based larval cuticle; GO:0042302 structural constituent of cuticle
TRINITY_DN2460_c0_g1	IF4G3	HUMAN	-1.50372	0.000542432	0.017722	GO:0006446 regulation of translational initiation; GO:0030534 adult behavior; GO:0007155 cell adhesion; GO:0045163 clustering of voltage-gated potassium channels; GO:1905962 glutamatergic neuron differentiation; GO:0007612 learning; GO:0021761 limbic system development; GO:0031175 neuron projection development; GO:0048812 neuron projection morphogenesis; GO:0008038 neuron recognition; GO:0071205 …	GO:0005581 collagen trimer; GO:0005576 extracellular region; GO:0005829 cytosol; GO:0016281 eukaryotic translation initiation factor 4F complex; GO:0030673 axolemma; GO:0030424 axon; GO:0009986 cell surface; GO:0030425 dendrite; GO:0005769 early endosome; GO:0060076 excitatory synapse; GO:0005794 Golgi apparatus; GO:0016021 integral component of membrane; GO:0044224 juxtaparanode region of axon; …	GO:0005201 extracellular matrix structural constituent; GO:0046872 metal ion binding; GO:0003729 mRNA binding; GO:0003723 RNA binding; GO:0000339 RNA cap binding; GO:0008135 translation factor activity, RNA binding; GO:0003743 translation initiation factor activity; GO:0019899 enzyme binding; GO:0044325 ion channel binding; GO:0002020 protease binding
TRINITY_DN1632_c0_g1	NA	NA	3.356	0.000544364	0.017722	NA	NA	NA
TRINITY_DN3172_c0_g1	PER	PERAM	1.08638	0.000544559	0.017722	GO:0006355 regulation of transcription, DNA-templated; GO:0048511 rhythmic process	GO:0005634 nucleus	NA
TRINITY_DN10537_c1_g2	NA	NA	5.27447	0.000552713	0.017722	NA	NA	NA
TRINITY_DN24244_c0_g2	POLX	TOBAC	4.45148	0.00054738	0.017722	GO:0015074 DNA integration	NA	GO:0004190 aspartic-type endopeptidase activity; GO:0005524 ATP binding; GO:0003676 nucleic acid binding; GO:0008270 zinc ion binding; GO:0004519 endonuclease activity; GO:0003964 RNA-directed DNA polymerase activity
TRINITY_DN19881_c0_g2	C1GLT	DROME	2.38293	0.000550227	0.017722	GO:0021551 central nervous system morphogenesis; GO:0009247 glycolipid biosynthetic process; GO:0055001 muscle cell development; GO:1902037 negative regulation of hematopoietic stem cell differentiation; GO:0007528 neuromuscular junction development; GO:0016267 O-glycan processing, core 1; GO:0006486 protein glycosylation; GO:0051489 regulation of filopodium assembly	GO:0016021 integral component of membrane	GO:0048531 beta-1,3-galactosyltransferase activity; GO:0016263 glycoprotein-N-acetylgalactosamine 3-beta-galactosyltransferase activity; GO:0046872 metal ion binding
TRINITY_DN14068_c0_g1	ATO	DROME	-4.15352	0.000548768	0.017722	GO:0048801 antennal joint morphogenesis; GO:0048800 antennal morphogenesis; GO:0001746 Bolwig's organ morphogenesis; GO:0007420 brain development; GO:0045165 cell fate commitment; GO:0007455 eye-antennal disc morphogenesis; GO:0045433 male courtship behavior, veined wing generated song production; GO:0007399 nervous system development; GO:0008038 neuron recognition; GO:0007438 oenocyte developmen…	GO:0005634 nucleus	GO:0003677 DNA binding; GO:0046982 protein heterodimerization activity
TRINITY_DN18734_c0_g1	NA	NA	5.46845	0.000547965	0.017722	NA	NA	NA
TRINITY_DN1504_c0_g1	NA	NA	4.7765	0.000544715	0.017722	NA	NA	NA
TRINITY_DN3771_c0_g1	NA	NA	3.78415	0.000552573	0.017722	NA	NA	NA
TRINITY_DN10743_c0_g1	NA	NA	-3.97221	0.000547354	0.017722	NA	NA	NA
TRINITY_DN6570_c0_g1	DH12B	XENLA	1.97725	0.000551512	0.017722	GO:0006703 estrogen biosynthetic process; GO:0006633 fatty acid biosynthetic process	GO:0005789 endoplasmic reticulum membrane; GO:0016021 integral component of membrane	GO:0102339 3-oxo-arachidoyl-CoA reductase activity; GO:0102340 3-oxo-behenoyl-CoA reductase activity; GO:0102342 3-oxo-cerotoyl-CoA reductase activity; GO:0102341 3-oxo-lignoceroyl-CoA reductase activity; GO:0004303 estradiol 17-beta-dehydrogenase activity
TRINITY_DN9823_c1_g1	NA	NA	-3.81382	0.000552054	0.017722	NA	NA	NA
TRINITY_DN74245_c0_g1	NA	NA	-3.17962	0.00055253	0.017722	NA	NA	NA
TRINITY_DN10626_c0_g3	NA	NA	7.41414	0.000554152	0.0177285	NA	NA	NA
TRINITY_DN12600_c0_g1	NA	NA	3.85218	0.000554482	0.0177285	NA	NA	NA
TRINITY_DN1534_c0_g1	NA	NA	1.81313	0.000556421	0.0177655	NA	NA	NA
TRINITY_DN9212_c0_g2	NA	NA	2.80158	0.000559519	0.017801	NA	NA	NA
TRINITY_DN2974_c1_g4	NA	NA	-3.75329	0.000559893	0.017801	NA	NA	NA
TRINITY_DN10601_c0_g1	NA	NA	8.58819	0.000559511	0.017801	NA	NA	NA
TRINITY_DN3977_c0_g1	NA	NA	7.19603	0.000567609	0.0179455	NA	NA	NA
TRINITY_DN5166_c0_g1	NOTCH	DROME	-1.70368	0.000566902	0.0179455	GO:0007015 actin filament organization; GO:0008356 asymmetric cell division; GO:0007411 axon guidance; GO:0007298 border follicle cell migration; GO:0043697 cell dedifferentiation; GO:0030154 cell differentiation; GO:0045165 cell fate commitment; GO:0022416 chaeta development; GO:0008407 chaeta morphogenesis; GO:0060289 compartment boundary maintenance; GO:0048749 compound eye development; GO:000…	GO:0009986 cell surface; GO:1990433 CSL-Notch-Mastermind transcription factor complex; GO:0005737 cytoplasm; GO:0005829 cytosol; GO:0005769 early endosome; GO:0030139 endocytic vesicle; GO:0005788 endoplasmic reticulum lumen; GO:0005768 endosome; GO:0005796 Golgi lumen; GO:0016021 integral component of membrane; GO:0005887 integral component of plasma membrane; GO:0005770 late endosome; GO:000565…	GO:0005509 calcium ion binding; GO:0003682 chromatin binding; GO:0035035 histone acetyltransferase binding; GO:0004888 transmembrane signaling receptor activity; GO:0050699 WW domain binding
TRINITY_DN11716_c0_g1	PHYD1	BOVIN	-1.59626	0.000565481	0.0179455	GO:0055114 oxidation-reduction process	NA	GO:0016706 2-oxoglutarate-dependent dioxygenase activity; GO:0046872 metal ion binding
TRINITY_DN5913_c0_g1	RESIL	DROME	5.53827	0.00056704	0.0179455	GO:0040003 chitin-based cuticle development	GO:0062129 chitin-based extracellular matrix; GO:0031012 extracellular matrix; GO:0005576 extracellular region; GO:0032992 protein-carbohydrate complex	GO:0008061 chitin binding; GO:0030023 extracellular matrix constituent conferring elasticity; GO:0008010 structural constituent of chitin-based larval cuticle; GO:0042302 structural constituent of cuticle
TRINITY_DN5872_c0_g1	SP8	DANRE	-1.99561	0.00056974	0.0179877	GO:0030326 embryonic limb morphogenesis; GO:0035118 embryonic pectoral fin morphogenesis; GO:0045743 positive regulation of fibroblast growth factor receptor signaling pathway; GO:0045944 positive regulation of transcription by RNA polymerase II	GO:0005634 nucleus	GO:0000981 DNA-binding transcription factor activity, RNA polymerase II-specific; GO:0003690 double-stranded DNA binding; GO:0046872 metal ion binding; GO:0000976 transcription regulatory region sequence-specific DNA binding
TRINITY_DN1984_c0_g1	PLC	HALLA	-3.80517	0.000578466	0.018012	GO:0006897 endocytosis; GO:0002250 adaptive immune response; GO:0045087 innate immune response	GO:0016021 integral component of membrane	GO:0030246 carbohydrate binding; GO:0048306 calcium-dependent protein binding; GO:0005537 mannose binding; GO:0046872 metal ion binding; GO:0001618 virus receptor activity
TRINITY_DN26028_c0_g1	TMPS4	MOUSE	-2.67291	0.000577263	0.018012	GO:0045967 negative regulation of growth rate; GO:0010468 regulation of gene expression; GO:0009611 response to wounding	GO:0016021 integral component of membrane; GO:0030141 secretory granule	GO:0005044 scavenger receptor activity; GO:0004252 serine-type endopeptidase activity
TRINITY_DN4098_c0_g1	CHIT2	DROME	1.53226	0.000577953	0.018012	GO:0006032 chitin catabolic process; GO:0040003 chitin-based cuticle development; GO:0008362 chitin-based embryonic cuticle biosynthetic process; GO:0018990 ecdysis, chitin-based cuticle; GO:0008363 larval chitin-based cuticle development; GO:0000272 polysaccharide catabolic process; GO:0042060 wound healing	GO:0005576 extracellular region; GO:0005615 extracellular space	GO:0008061 chitin binding; GO:0004568 chitinase activity
TRINITY_DN5223_c0_g1	BEST2	MOUSE	1.89744	0.00057582	0.018012	GO:1902476 chloride transmembrane transport; GO:0006821 chloride transport; GO:0051899 membrane depolarization; GO:0007608 sensory perception of smell	GO:0034707 chloride channel complex; GO:0005929 cilium; GO:0005886 plasma membrane	GO:0005254 chloride channel activity
TRINITY_DN209_c0_g1	NA	NA	3.19725	0.000572155	0.018012	NA	NA	NA
TRINITY_DN1531_c0_g1	TM11D	RAT	-17.46	0.000571413	0.018012	GO:0006508 proteolysis; GO:0040008 regulation of growth	GO:0009986 cell surface; GO:0005576 extracellular region; GO:0005887 integral component of plasma membrane	GO:0004252 serine-type endopeptidase activity; GO:0008236 serine-type peptidase activity
TRINITY_DN5024_c0_g1	CEL2B	HUMAN	-19.2973	0.00057536	0.018012	GO:0009235 cobalamin metabolic process; GO:0007586 digestion; GO:0022617 extracellular matrix disassembly; GO:0006508 proteolysis	GO:0005576 extracellular region; GO:0005615 extracellular space	GO:0004252 serine-type endopeptidase activity; GO:0046872 metal ion binding
TRINITY_DN1533_c0_g1	NA	NA	1.8366	0.000577229	0.018012	NA	NA	NA
TRINITY_DN17787_c0_g1	NA	NA	7.17086	0.00057417	0.018012	NA	NA	NA
TRINITY_DN7794_c0_g1	NA	NA	-5.82231	0.000574265	0.018012	NA	NA	NA
TRINITY_DN8273_c0_g1	MINP1	RAT	1.84758	0.000579927	0.0180327	GO:0048015 phosphatidylinositol-mediated signaling	GO:0005788 endoplasmic reticulum lumen	GO:0003993 acid phosphatase activity; GO:0034417 bisphosphoglycerate 3-phosphatase activity; GO:0052826 inositol hexakisphosphate 2-phosphatase activity; GO:0052745 inositol phosphate phosphatase activity; GO:0030351 inositol-1,3,4,5,6-pentakisphosphate 3-phosphatase activity; GO:0030352 inositol-1,4,5,6-tetrakisphosphate 6-phosphatase activity
TRINITY_DN4445_c0_g1	FLNA	HUMAN	1.55261	0.000581675	0.0180622	GO:0051764 actin crosslink formation; GO:0031532 actin cytoskeleton reorganization; GO:0007195 adenylate cyclase-inhibiting dopamine receptor signaling pathway; GO:0034329 cell junction assembly; GO:0021987 cerebral cortex development; GO:0060271 cilium assembly; GO:0051220 cytoplasmic sequestering of protein; GO:0051607 defense response to virus; GO:0045184 establishment of protein localization;…	GO:0015629 actin cytoskeleton; GO:0005884 actin filament; GO:0097440 apical dendrite; GO:0005911 cell-cell junction; GO:0030863 cortical cytoskeleton; GO:0005737 cytoplasm; GO:0005829 cytosol; GO:0043198 dendritic shaft; GO:0070062 extracellular exosome; GO:0005576 extracellular region; GO:0005925 focal adhesion; GO:0098978 glutamatergic synapse; GO:0030426 growth cone; GO:0016020 membrane; GO:00…	GO:0051015 actin filament binding; GO:0045296 cadherin binding; GO:0034988 Fc-gamma receptor I complex binding; GO:0001664 G protein-coupled receptor binding; GO:0051020 GTPase binding; GO:0044325 ion channel binding; GO:0019900 kinase binding; GO:0031852 mu-type opioid receptor binding; GO:0015459 potassium channel regulator activity; GO:0042803 protein homodimerization activity; GO:0048365 Rac …
TRINITY_DN10438_c1_g1	NA	NA	1.63868	0.0005832	0.0180848	NA	NA	NA
TRINITY_DN8710_c0_g1	UD2A3	HUMAN	-1.0846	0.000586132	0.0181508	GO:0052695 cellular glucuronidation	GO:0016021 integral component of membrane; GO:0043231 intracellular membrane-bounded organelle	GO:0015020 glucuronosyltransferase activity; GO:0008194 UDP-glycosyltransferase activity
TRINITY_DN742_c0_g1	DEI	DROME	1.58579	0.000590552	0.0181651	GO:0033627 cell adhesion mediated by integrin; GO:0007474 imaginal disc-derived wing vein specification; GO:0007498 mesoderm development; GO:0016203 muscle attachment; GO:0006355 regulation of transcription, DNA-templated; GO:0007525 somatic muscle development	GO:0005634 nucleus	GO:0043425 bHLH transcription factor binding; GO:0003677 DNA binding; GO:0000981 DNA-binding transcription factor activity, RNA polymerase II-specific; GO:0046983 protein dimerization activity
TRINITY_DN7336_c0_g2	HMEN	ARTSF	-1.92518	0.000589206	0.0181651	GO:0007275 multicellular organism development; GO:0006355 regulation of transcription, DNA-templated	GO:0005634 nucleus	GO:0043565 sequence-specific DNA binding
TRINITY_DN1872_c0_g1	TX11A	CORWE	2.20977	0.000587592	0.0181651	NA	GO:0005576 extracellular region	GO:0008061 chitin binding; GO:0090729 toxin activity
TRINITY_DN4644_c0_g2	NA	NA	5.04393	0.000589316	0.0181651	NA	NA	NA
TRINITY_DN4938_c0_g1	NA	NA	1.72374	0.000590604	0.0181651	NA	NA	NA
TRINITY_DN60526_c0_g1	NA	NA	3.36401	0.000591854	0.0181788	NA	NA	NA
TRINITY_DN4923_c0_g1	CAH2	TRIHK	2.48759	0.000593727	0.0182116	GO:0006730 one-carbon metabolic process	GO:0005737 cytoplasm; GO:0005886 plasma membrane	GO:0004089 carbonate dehydratase activity; GO:0016836 hydro-lyase activity; GO:0008270 zinc ion binding
TRINITY_DN1295_c0_g2	ENDUB	DANRE	-6.47454	0.000595697	0.0182227	NA	NA	GO:0004521 endoribonuclease activity; GO:0046872 metal ion binding; GO:0003723 RNA binding
TRINITY_DN2224_c0_g1	PROML	DROME	-1.54425	0.000594919	0.0182227	NA	GO:0016021 integral component of membrane	NA
TRINITY_DN1997_c0_g1	CLCA1	BOVIN	-2.97616	0.000598861	0.0182726	GO:0006816 calcium ion transport	GO:0016324 apical plasma membrane; GO:0005887 integral component of plasma membrane	GO:0005229 intracellular calcium activated chloride channel activity; GO:0046872 metal ion binding; GO:0008237 metallopeptidase activity
TRINITY_DN4553_c0_g1	OBSTE	DROME	3.68741	0.000598943	0.0182726	GO:0040003 chitin-based cuticle development	GO:0062129 chitin-based extracellular matrix	GO:0008061 chitin binding; GO:0008010 structural constituent of chitin-based larval cuticle; GO:0008011 structural constituent of pupal chitin-based cuticle
TRINITY_DN11878_c0_g1	NA	NA	-13.7152	0.00060189	0.0183131	NA	NA	NA
TRINITY_DN3722_c0_g1	NA	NA	7.93101	0.000601468	0.0183131	NA	NA	NA
TRINITY_DN27196_c0_g1	NA	NA	2.64732	0.000605271	0.0183913	NA	NA	NA
TRINITY_DN8200_c0_g1	NOP53	DROME	1.39493	0.000608319	0.0184591	GO:0000027 ribosomal large subunit assembly; GO:0006364 rRNA processing	GO:0005730 nucleolus; GO:0005654 nucleoplasm	GO:0008097 5S rRNA binding
TRINITY_DN13517_c0_g1	NA	NA	22.2322	0.000612971	0.0185506	NA	NA	NA
TRINITY_DN4922_c0_g3	NA	NA	2.31942	0.000612277	0.0185506	NA	NA	NA
TRINITY_DN14737_c0_g3	NA	NA	-1.86483	0.000616961	0.0186464	NA	NA	NA
TRINITY_DN8041_c0_g1	BUP1	PONAB	-1.73079	0.000619767	0.0186937	GO:0033396 beta-alanine biosynthetic process via 3-ureidopropionate; GO:0051260 protein homooligomerization; GO:0046135 pyrimidine nucleoside catabolic process	GO:0005737 cytoplasm	GO:0003837 beta-ureidopropionase activity
TRINITY_DN138_c0_g2	NA	NA	8.92975	0.000620177	0.0186937	NA	NA	NA
TRINITY_DN2231_c1_g1	S14L2	RAT	3.45093	0.000623522	0.0187446	GO:0045893 positive regulation of transcription, DNA-templated; GO:0045540 regulation of cholesterol biosynthetic process; GO:0045542 positive regulation of cholesterol biosynthetic process	GO:0005737 cytoplasm; GO:0005829 cytosol; GO:0070062 extracellular exosome; GO:0005654 nucleoplasm; GO:0005634 nucleus	GO:0005543 phospholipid binding; GO:0008431 vitamin E binding; GO:0008047 enzyme activator activity; GO:0008289 lipid binding; GO:0016765 transferase activity, transferring alkyl or aryl (other than methyl) groups
TRINITY_DN24673_c0_g1	NA	NA	2.76659	0.000623363	0.0187446	NA	NA	NA
TRINITY_DN5216_c0_g2	TGIF1	MOUSE	1.58146	0.000624552	0.0187506	GO:0007368 determination of left/right symmetry; GO:0009953 dorsal/ventral pattern formation; GO:0008285 negative regulation of cell population proliferation; GO:0010629 negative regulation of gene expression; GO:0048387 negative regulation of retinoic acid receptor signaling pathway; GO:0000122 negative regulation of transcription by RNA polymerase II; GO:0001843 neural tube closure; GO:0038092 …	GO:0005654 nucleoplasm; GO:0005634 nucleus	GO:0003682 chromatin binding; GO:0070410 co-SMAD binding; GO:0000981 DNA-binding transcription factor activity, RNA polymerase II-specific; GO:0001227 DNA-binding transcription repressor activity, RNA polymerase II-specific; GO:0008432 JUN kinase binding; GO:0000978 RNA polymerase II cis-regulatory region sequence-specific DNA binding
TRINITY_DN3549_c0_g1	STL2	ARATH	1.28935	0.000630199	0.0188274	GO:0052324 plant-type cell wall cellulose biosynthetic process; GO:2001009 regulation of plant-type cell wall cellulose biosynthetic process	GO:0005618 cell wall; GO:0005794 Golgi apparatus; GO:0000139 Golgi membrane; GO:0016021 integral component of membrane	GO:0042802 identical protein binding; GO:0016757 transferase activity, transferring glycosyl groups
TRINITY_DN1016_c3_g1	S14L3	HUMAN	10.899	0.000628738	0.0188274	NA	GO:0070062 extracellular exosome	GO:0008289 lipid binding
TRINITY_DN7395_c0_g1	NA	NA	-1.74327	0.000630437	0.0188274	NA	NA	NA
TRINITY_DN7249_c0_g1	TX11A	ETHRU	2.26458	0.000630305	0.0188274	NA	GO:0005576 extracellular region	GO:0008061 chitin binding; GO:0090729 toxin activity
TRINITY_DN25195_c0_g1	NA	NA	-1.80807	0.000638435	0.0188672	NA	NA	NA
TRINITY_DN21867_c0_g1	NA	NA	1.34088	0.000636041	0.0188672	NA	NA	NA
TRINITY_DN288_c0_g1	NA	NA	3.08057	0.000637339	0.0188672	NA	NA	NA
TRINITY_DN307_c0_g1	NA	NA	-3.59876	0.000638105	0.0188672	NA	NA	NA
TRINITY_DN1155_c0_g1	TBL1Y	HUMAN	2.05142	0.000636604	0.0188672	GO:0016575 histone deacetylation; GO:0006357 regulation of transcription by RNA polymerase II	GO:0000118 histone deacetylase complex; GO:0005634 nucleus	GO:0003714 transcription corepressor activity
TRINITY_DN718_c2_g1	CU22	BOMMO	4.48092	0.000637769	0.0188672	NA	NA	GO:0042302 structural constituent of cuticle
TRINITY_DN6531_c0_g1	NA	NA	-1.6836	0.00063775	0.0188672	NA	NA	NA
TRINITY_DN6968_c0_g1	NA	NA	5.11291	0.000637825	0.0188672	NA	NA	NA
TRINITY_DN215_c5_g1	NA	NA	-1.90094	0.000640381	0.0189	NA	NA	NA
TRINITY_DN2244_c0_g1	NA	NA	-1.62608	0.000646091	0.0190437	NA	NA	NA
TRINITY_DN2088_c1_g2	TM205	DANRE	2.03082	0.000651977	0.0191673	NA	GO:0016021 integral component of membrane	NA
TRINITY_DN19314_c0_g1	NA	NA	-4.0044	0.000651923	0.0191673	NA	NA	NA
TRINITY_DN24427_c0_g3	NA	NA	4.51679	0.00065533	0.0192409	NA	NA	NA
TRINITY_DN7533_c0_g1	OSTA	MOUSE	3.03092	0.000658411	0.0192813	GO:0015721 bile acid and bile salt transport; GO:0032782 bile acid secretion; GO:0071702 organic substance transport	GO:0016323 basolateral plasma membrane; GO:0005789 endoplasmic reticulum membrane; GO:0016021 integral component of membrane; GO:0005886 plasma membrane; GO:0032991 protein-containing complex	GO:0015125 bile acid transmembrane transporter activity; GO:0046982 protein heterodimerization activity; GO:0042803 protein homodimerization activity; GO:0022857 transmembrane transporter activity
TRINITY_DN318_c0_g2	CUP7	DROME	5.83865	0.000657634	0.0192813	GO:0040003 chitin-based cuticle development	GO:0062129 chitin-based extracellular matrix	GO:0008010 structural constituent of chitin-based larval cuticle; GO:0008011 structural constituent of pupal chitin-based cuticle
TRINITY_DN3236_c0_g1	NA	NA	1.76892	0.000662097	0.0193642	NA	NA	NA
TRINITY_DN8509_c0_g1	SYLM	HUMAN	-1.36891	0.000663367	0.0193763	GO:0006429 leucyl-tRNA aminoacylation; GO:0032543 mitochondrial translation; GO:0006418 tRNA aminoacylation for protein translation	GO:0005759 mitochondrial matrix; GO:0005739 mitochondrion	GO:0002161 aminoacyl-tRNA editing activity; GO:0005524 ATP binding; GO:0004823 leucine-tRNA ligase activity
TRINITY_DN12795_c0_g3	ENDOU	DROME	-2.11525	0.000667969	0.0194081	GO:0090502 RNA phosphodiester bond hydrolysis, endonucleolytic	GO:0005576 extracellular region	GO:0004521 endoribonuclease activity; GO:0046872 metal ion binding; GO:0003723 RNA binding
TRINITY_DN21382_c0_g1	NA	NA	1.66746	0.000668854	0.0194081	NA	NA	NA
TRINITY_DN2878_c0_g1	FLVC2	MOUSE	2.14368	0.00066705	0.0194081	GO:0097037 heme export	GO:0016021 integral component of membrane; GO:0005886 plasma membrane	GO:0051184 obsolete cofactor transmembrane transporter activity; GO:0020037 heme binding; GO:0015232 heme transmembrane transporter activity
TRINITY_DN17556_c0_g1	NA	NA	12.0735	0.000668685	0.0194081	NA	NA	NA
TRINITY_DN4636_c0_g1	M313A	XENLA	-2.15486	0.000667753	0.0194081	GO:0007256 activation of JNKK activity; GO:0007257 activation of JUN kinase activity; GO:0016572 histone phosphorylation; GO:2000672 negative regulation of motor neuron apoptotic process; GO:0018105 peptidyl-serine phosphorylation; GO:0018107 peptidyl-threonine phosphorylation; GO:0070374 positive regulation of ERK1 and ERK2 cascade; GO:0045893 positive regulation of transcription, DNA-templated;…	GO:0030424 axon; GO:0005829 cytosol; GO:0030426 growth cone; GO:0005886 plasma membrane; GO:0005737 cytoplasm; GO:0016020 membrane	GO:0005524 ATP binding; GO:0004706 JUN kinase kinase kinase activity; GO:0042803 protein homodimerization activity; GO:0004672 protein kinase activity; GO:0019901 protein kinase binding; GO:0004674 protein serine/threonine kinase activity; GO:0004709 MAP kinase kinase kinase activity
TRINITY_DN6744_c0_g1	PDIA4	HUMAN	-2.70116	0.000670458	0.0194081	GO:0045454 cell redox homeostasis; GO:0061077 chaperone-mediated protein folding; GO:0006457 protein folding; GO:0009306 protein secretion; GO:0034976 response to endoplasmic reticulum stress	GO:0009986 cell surface; GO:0005783 endoplasmic reticulum; GO:0005788 endoplasmic reticulum lumen; GO:0005615 extracellular space; GO:0042470 melanosome	GO:0015037 peptide disulfide oxidoreductase activity; GO:0003756 protein disulfide isomerase activity; GO:0003723 RNA binding
TRINITY_DN6478_c0_g2	NA	NA	-10.2365	0.000670141	0.0194081	NA	NA	NA
TRINITY_DN14003_c0_g1	NA	NA	-14.8346	0.000671362	0.0194095	NA	NA	NA
TRINITY_DN10142_c2_g1	NA	NA	-4.92029	0.000673539	0.0194476	NA	NA	NA
TRINITY_DN6487_c0_g1	ZC21C	MOUSE	1.40994	0.000676381	0.0194574	NA	NA	GO:0046872 metal ion binding
TRINITY_DN4511_c0_g1	SYTL5	HUMAN	1.47591	0.00067678	0.0194574	GO:0006887 exocytosis; GO:0006886 intracellular protein transport	GO:0070382 exocytic vesicle; GO:0005886 plasma membrane	GO:0046872 metal ion binding; GO:0042043 neurexin family protein binding; GO:0005543 phospholipid binding; GO:0017137 Rab GTPase binding
TRINITY_DN3635_c0_g1	NOX4	PONAB	1.53524	0.000677318	0.0194574	GO:0045453 bone resorption; GO:0055007 cardiac muscle cell differentiation; GO:0007569 cell aging; GO:0000902 cell morphogenesis; GO:0071333 cellular response to glucose stimulus; GO:0010467 gene expression; GO:0003015 heart process; GO:0050667 homocysteine metabolic process; GO:0008285 negative regulation of cell population proliferation; GO:2000573 positive regulation of DNA biosynthetic proces…	GO:0005789 endoplasmic reticulum membrane; GO:0005925 focal adhesion; GO:0016021 integral component of membrane; GO:0005739 mitochondrion; GO:0005654 nucleoplasm; GO:0048471 perinuclear region of cytoplasm; GO:0005886 plasma membrane	GO:0072341 modified amino acid binding; GO:1990782 protein tyrosine kinase binding; GO:0016175 superoxide-generating NADPH oxidase activity
TRINITY_DN26409_c0_g1	NA	NA	8.17344	0.000676742	0.0194574	NA	NA	NA
TRINITY_DN878_c2_g1	NA	NA	-1.40661	0.000679553	0.0194969	NA	NA	NA
TRINITY_DN12453_c0_g1	BTBD2	HUMAN	1.42892	0.00068133	0.0195231	GO:0022008 neurogenesis	GO:0005829 cytosol; GO:0000932 P-body	NA
TRINITY_DN313_c0_g1	NA	NA	5.70175	0.000689002	0.0196435	NA	NA	NA
TRINITY_DN10762_c0_g1	NA	NA	-1.7149	0.00068846	0.0196435	NA	NA	NA
TRINITY_DN5413_c0_g1	CAPR2	DANRE	-3.51091	0.00068704	0.0196435	GO:0009953 dorsal/ventral pattern formation; GO:0017148 negative regulation of translation; GO:0090263 positive regulation of canonical Wnt signaling pathway; GO:0050775 positive regulation of dendrite morphogenesis; GO:0061003 positive regulation of dendritic spine morphogenesis; GO:0030177 positive regulation of Wnt signaling pathway; GO:2000055 positive regulation of Wnt signaling pathway invo…	GO:0005737 cytoplasm; GO:0005886 plasma membrane	GO:0046872 metal ion binding; GO:0003723 RNA binding
TRINITY_DN7213_c0_g1	PEPT1	DROME	-2.51514	0.000688342	0.0196435	GO:0035442 dipeptide transmembrane transport; GO:0006857 oligopeptide transport; GO:0015031 protein transport	GO:0016021 integral component of membrane; GO:0005887 integral component of plasma membrane; GO:0030670 phagocytic vesicle membrane	GO:0071916 dipeptide transmembrane transporter activity; GO:0035673 oligopeptide transmembrane transporter activity; GO:1904680 peptide transmembrane transporter activity; GO:0015333 peptide:proton symporter activity; GO:0005427 proton-dependent oligopeptide secondary active transmembrane transporter activity
TRINITY_DN10444_c1_g2	ICH	DROME	2.35254	0.000690147	0.0196514	GO:1901148 gene expression involved in extracellular matrix organization; GO:0035149 lumen formation, open tracheal system; GO:0000122 negative regulation of transcription by RNA polymerase II; GO:0010628 positive regulation of gene expression; GO:0045944 positive regulation of transcription by RNA polymerase II; GO:0060439 trachea morphogenesis	GO:0005634 nucleus	GO:0003677 DNA binding; GO:0046872 metal ion binding
TRINITY_DN8895_c0_g2	NA	NA	3.10975	0.000691679	0.0196651	NA	NA	NA
TRINITY_DN9436_c0_g1	NA	NA	-3.01792	0.000692366	0.0196651	NA	NA	NA
TRINITY_DN9376_c0_g1	RIM2	DROME	1.60951	0.00069342	0.0196704	GO:0045333 cellular respiration; GO:0030302 deoxynucleotide transport; GO:0040011 locomotion; GO:0006390 mitochondrial transcription; GO:0048311 mitochondrion distribution; GO:0007005 mitochondrion organization; GO:1990519 pyrimidine nucleotide import into mitochondrion	GO:0016021 integral component of membrane; GO:0005743 mitochondrial inner membrane; GO:0005739 mitochondrion	GO:0015218 pyrimidine nucleotide transmembrane transporter activity
TRINITY_DN422_c0_g1	NA	NA	-19.2349	0.000696869	0.0197435	NA	NA	NA
TRINITY_DN24164_c1_g2	NA	NA	14.1523	0.000698046	0.0197521	NA	NA	NA
TRINITY_DN2145_c0_g1	S39A1	DANRE	1.55017	0.000699256	0.0197616	GO:0000902 cell morphogenesis; GO:0048701 embryonic cranial skeleton morphogenesis; GO:0001701 in utero embryonic development; GO:0060173 limb development; GO:0043029 T cell homeostasis; GO:0071577 zinc ion transmembrane transport; GO:0006829 zinc ion transport	GO:0016021 integral component of membrane; GO:0016020 membrane; GO:0005886 plasma membrane	GO:0005385 zinc ion transmembrane transporter activity; GO:0008270 zinc ion binding
TRINITY_DN27824_c0_g1	RESIL	DROME	8.39861	0.000702386	0.0198253	GO:0040003 chitin-based cuticle development	GO:0062129 chitin-based extracellular matrix; GO:0031012 extracellular matrix; GO:0005576 extracellular region; GO:0032992 protein-carbohydrate complex	GO:0008061 chitin binding; GO:0030023 extracellular matrix constituent conferring elasticity; GO:0008010 structural constituent of chitin-based larval cuticle; GO:0042302 structural constituent of cuticle
TRINITY_DN9342_c0_g1	NA	NA	7.21464	0.000707927	0.0199569	NA	NA	NA
TRINITY_DN788_c0_g1	NA	NA	8.59158	0.000710264	0.0199978	NA	NA	NA
TRINITY_DN28942_c0_g2	NA	NA	3.59126	0.000714516	0.0200179	NA	NA	NA
TRINITY_DN4840_c0_g1	CQ10B	MOUSE	2.94509	0.000713395	0.0200179	GO:0045333 cellular respiration; GO:0006744 ubiquinone biosynthetic process	GO:0005743 mitochondrial inner membrane; GO:0005739 mitochondrion	GO:0048039 ubiquinone binding
TRINITY_DN2099_c0_g2	NA	NA	-8.02572	0.000713997	0.0200179	NA	NA	NA
TRINITY_DN23258_c0_g1	FGFR	CIOIN	2.83158	0.000712011	0.0200179	GO:0006915 apoptotic process; GO:0008284 positive regulation of cell population proliferation; GO:0000186 activation of MAPKK activity; GO:0007568 aging; GO:0001525 angiogenesis; GO:0048514 blood vessel morphogenesis; GO:0001569 branching involved in blood vessel morphogenesis; GO:0016477 cell migration; GO:0071456 cellular response to hypoxia; GO:0035924 cellular response to vascular endothelial…	GO:0031410 cytoplasmic vesicle; GO:0005794 Golgi apparatus; GO:0016021 integral component of membrane; GO:0005886 plasma membrane; GO:0005783 endoplasmic reticulum; GO:0005768 endosome; GO:0005615 extracellular space; GO:0005887 integral component of plasma membrane; GO:0005634 nucleus; GO:0043235 receptor complex	GO:0005524 ATP binding; GO:0005007 fibroblast growth factor-activated receptor activity; GO:0019838 growth factor binding; GO:0042802 identical protein binding; GO:0036332 placental growth factor-activated receptor activity; GO:0004714 transmembrane receptor protein tyrosine kinase activity; GO:0038085 vascular endothelial growth factor binding; GO:0005021 vascular endothelial growth factor-activ…
TRINITY_DN12987_c0_g1	NA	NA	1.69843	0.000720224	0.0201131	NA	NA	NA
TRINITY_DN11302_c0_g1	NA	NA	3.47196	0.000720811	0.0201131	NA	NA	NA
TRINITY_DN1011_c0_g1	NA	NA	2.29422	0.000719074	0.0201131	NA	NA	NA
TRINITY_DN2384_c1_g1	SERHL	DANRE	-1.72659	0.000721468	0.0201131	NA	NA	GO:0004377 GDP-Man:Man3GlcNAc2-PP-Dol alpha-1,2-mannosyltransferase activity; GO:0016787 hydrolase activity
TRINITY_DN12457_c0_g1	4CL3	ORYSJ	-2.59314	0.000726363	0.0201998	GO:0009698 phenylpropanoid metabolic process	NA	GO:0016207 4-coumarate-CoA ligase activity; GO:0005524 ATP binding; GO:0016405 CoA-ligase activity
TRINITY_DN8894_c0_g1	SC22B	XENTR	-1.42072	0.000725878	0.0201998	GO:0006888 endoplasmic reticulum to Golgi vesicle-mediated transport; GO:0015031 protein transport; GO:0006890 retrograde vesicle-mediated transport, Golgi to endoplasmic reticulum; GO:0048280 vesicle fusion with Golgi apparatus	GO:0005783 endoplasmic reticulum; GO:0005789 endoplasmic reticulum membrane; GO:0005793 endoplasmic reticulum-Golgi intermediate compartment; GO:0033116 endoplasmic reticulum-Golgi intermediate compartment membrane; GO:0012507 ER to Golgi transport vesicle membrane; GO:0000139 Golgi membrane; GO:0016021 integral component of membrane; GO:0042470 melanosome; GO:0031201 SNARE complex	GO:0005484 SNAP receptor activity
TRINITY_DN3935_c0_g2	NA	NA	-10.4308	0.000733319	0.0203683	NA	NA	NA
TRINITY_DN79124_c0_g1	NA	NA	15.6118	0.000735055	0.0203836	NA	NA	NA
TRINITY_DN14074_c1_g1	UZIP	DROME	1.38574	0.000736571	0.0203836	GO:0007411 axon guidance; GO:0007413 axonal fasciculation	GO:0016021 integral component of membrane; GO:0005886 plasma membrane	NA
TRINITY_DN14139_c0_g8	NA	NA	-2.57518	0.000736079	0.0203836	NA	NA	NA
TRINITY_DN1969_c0_g1	CU22	BOMMO	4.03396	0.000737903	0.0203955	NA	NA	GO:0042302 structural constituent of cuticle
TRINITY_DN6822_c0_g1	OTOP	DROME	3.52006	0.000743373	0.0204966	GO:1902600 proton transmembrane transport	GO:0016021 integral component of membrane; GO:0005886 plasma membrane	GO:0015252 proton channel activity
TRINITY_DN61597_c0_g1	NA	NA	2.8864	0.000743365	0.0204966	NA	NA	NA
TRINITY_DN28958_c1_g1	NA	NA	2.81167	0.000747551	0.0205856	NA	NA	NA
TRINITY_DN2918_c0_g1	NA	NA	2.30959	0.00074842	0.0205856	NA	NA	NA
TRINITY_DN52_c0_g1	NA	NA	4.14464	0.000751012	0.0205982	NA	NA	NA
TRINITY_DN449_c0_g2	SO74D	DROME	1.6311	0.000751607	0.0205982	GO:0035076 ecdysone receptor-mediated signaling pathway; GO:0002164 larval development; GO:0071702 organic substance transport; GO:0043252 sodium-independent organic anion transport	GO:0005887 integral component of plasma membrane; GO:0043229 intracellular organelle; GO:0005886 plasma membrane	GO:0022804 active transmembrane transporter activity; GO:0015347 sodium-independent organic anion transmembrane transporter activity; GO:0022857 transmembrane transporter activity
TRINITY_DN6259_c0_g3	NA	NA	4.55381	0.000751523	0.0205982	NA	NA	NA
TRINITY_DN20877_c0_g1	NA	NA	3.20845	0.000754106	0.0206289	NA	NA	NA
TRINITY_DN4867_c0_g2	RESIL	DROME	24.6671	0.000755429	0.0206289	GO:0040003 chitin-based cuticle development	GO:0062129 chitin-based extracellular matrix; GO:0031012 extracellular matrix; GO:0005576 extracellular region; GO:0032992 protein-carbohydrate complex	GO:0008061 chitin binding; GO:0030023 extracellular matrix constituent conferring elasticity; GO:0008010 structural constituent of chitin-based larval cuticle; GO:0042302 structural constituent of cuticle
TRINITY_DN21408_c0_g2	NA	NA	1.18218	0.000755459	0.0206289	NA	NA	NA
TRINITY_DN687_c0_g1	NA	NA	6.12885	0.000759252	0.0206329	NA	NA	NA
TRINITY_DN1279_c0_g1	GBS76	DROME	-1.97772	0.00075745	0.0206329	GO:0005979 regulation of glycogen biosynthetic process	GO:0000164 protein phosphatase type 1 complex	GO:2001069 glycogen binding; GO:0008157 protein phosphatase 1 binding
TRINITY_DN295_c0_g1	PERC	DROME	3.82828	0.00075767	0.0206329	GO:0007304 chorion-containing eggshell formation; GO:0007306 eggshell chorion assembly; GO:0042744 hydrogen peroxide catabolic process; GO:0042743 hydrogen peroxide metabolic process; GO:0030707 ovarian follicle cell development; GO:0001516 prostaglandin biosynthetic process; GO:0006979 response to oxidative stress	GO:0005615 extracellular space	GO:0020037 heme binding; GO:0046872 metal ion binding; GO:0004601 peroxidase activity; GO:0004666 prostaglandin-endoperoxide synthase activity
TRINITY_DN538_c0_g1	PXDN	XENTR	-2.14472	0.000758586	0.0206329	GO:0042744 hydrogen peroxide catabolic process; GO:0006979 response to oxidative stress	GO:0005615 extracellular space	GO:0020037 heme binding; GO:0046872 metal ion binding; GO:0004601 peroxidase activity
TRINITY_DN18766_c1_g1	TM11D	MOUSE	-5.01469	0.000761093	0.0206334	GO:0006508 proteolysis; GO:0035897 proteolysis in other organism; GO:0040008 regulation of growth; GO:0046718 viral entry into host cell	GO:0009986 cell surface; GO:0005576 extracellular region; GO:0005887 integral component of plasma membrane	GO:0004252 serine-type endopeptidase activity; GO:0008236 serine-type peptidase activity
TRINITY_DN4689_c0_g1	NA	NA	1.29518	0.00076093	0.0206334	NA	NA	NA
TRINITY_DN10490_c0_g1	NA	NA	-2.91833	0.000764835	0.0207049	NA	NA	NA
TRINITY_DN14247_c0_g2	PDIA3	CHICK	-1.31705	0.00076556	0.0207049	GO:0045454 cell redox homeostasis; GO:0098761 cellular response to interleukin-7; GO:2001238 positive regulation of extrinsic apoptotic signaling pathway; GO:0006457 protein folding; GO:0034976 response to endoplasmic reticulum stress	GO:0009986 cell surface; GO:0005783 endoplasmic reticulum; GO:0005788 endoplasmic reticulum lumen; GO:0005615 extracellular space; GO:0042470 melanosome; GO:0042824 MHC class I peptide loading complex	GO:0042802 identical protein binding; GO:0015037 peptide disulfide oxidoreductase activity; GO:0003756 protein disulfide isomerase activity
TRINITY_DN585_c0_g1	CLCA4	HUMAN	-2.03449	0.000776928	0.0207508	GO:0034220 ion transmembrane transport; GO:0006821 chloride transport	GO:0016324 apical plasma membrane; GO:0005576 extracellular region; GO:0005887 integral component of plasma membrane; GO:0005886 plasma membrane	GO:0005254 chloride channel activity; GO:0005229 intracellular calcium activated chloride channel activity; GO:0046872 metal ion binding; GO:0008237 metallopeptidase activity; GO:0015276 ligand-gated ion channel activity
TRINITY_DN3713_c0_g1	ABCGN	DICDI	4.33761	0.000772878	0.0207508	NA	GO:0016021 integral component of membrane	GO:0005524 ATP binding; GO:0016887 ATPase activity
TRINITY_DN20018_c0_g1	S35B2	DROME	-1.47453	0.000777343	0.0207508	GO:0046963 3'-phosphoadenosine 5'-phosphosulfate transport; GO:0015012 heparan sulfate proteoglycan biosynthetic process; GO:0007310 oocyte dorsal/ventral axis specification; GO:0050428 3'-phosphoadenosine 5'-phosphosulfate biosynthetic process; GO:0043123 positive regulation of I-kappaB kinase/NF-kappaB signaling	GO:0005794 Golgi apparatus; GO:0030176 integral component of endoplasmic reticulum membrane; GO:0030173 integral component of Golgi membrane; GO:0016021 integral component of membrane; GO:0016020 membrane; GO:0000139 Golgi membrane	GO:0046964 3'-phosphoadenosine 5'-phosphosulfate transmembrane transporter activity; GO:0022857 transmembrane transporter activity
TRINITY_DN12995_c0_g1	NA	NA	9.67312	0.000776503	0.0207508	NA	NA	NA
TRINITY_DN35876_c0_g1	NA	NA	4.00444	0.000769069	0.0207508	NA	NA	NA
TRINITY_DN202_c0_g1	NA	NA	8.07391	0.000770882	0.0207508	NA	NA	NA
TRINITY_DN10743_c0_g6	NA	NA	-2.75837	0.000776327	0.0207508	NA	NA	NA
TRINITY_DN2108_c0_g1	FHOD3	HUMAN	1.38699	0.00077455	0.0207508	GO:0051639 actin filament network formation; GO:0055003 cardiac myofibril assembly; GO:0030866 cortical actin cytoskeleton organization; GO:0030837 negative regulation of actin filament polymerization; GO:0045214 sarcomere organization	GO:0005737 cytoplasm; GO:0005856 cytoskeleton; GO:0005865 striated muscle thin filament; GO:0030018 Z disc; GO:0030017 sarcomere	GO:0051015 actin filament binding
TRINITY_DN3289_c0_g1	PARG1	ARATH	1.56516	0.000771547	0.0207508	GO:1990966 ATP generation from poly-ADP-D-ribose; GO:0005975 carbohydrate metabolic process; GO:0006974 cellular response to DNA damage stimulus; GO:0050832 defense response to fungus; GO:0009225 nucleotide-sugar metabolic process; GO:0006282 regulation of DNA repair; GO:0031056 regulation of histone modification; GO:0006970 response to osmotic stress; GO:0006979 response to oxidative stress; GO:…	GO:0005737 cytoplasm; GO:0005634 nucleus	GO:0004649 poly(ADP-ribose) glycohydrolase activity
TRINITY_DN148_c1_g1	MTH2	DROSI	3.20306	0.000774188	0.0207508	GO:0007166 cell surface receptor signaling pathway	GO:0016021 integral component of membrane; GO:0005886 plasma membrane	GO:0004930 G protein-coupled receptor activity
TRINITY_DN1838_c0_g1	PDPR	BOVIN	1.4923	0.000774877	0.0207508	NA	GO:0005737 cytoplasm; GO:0005759 mitochondrial matrix; GO:0005739 mitochondrion	GO:0016491 oxidoreductase activity
TRINITY_DN21228_c0_g2	NA	NA	5.51511	0.000780701	0.0207826	NA	NA	NA
TRINITY_DN13727_c0_g1	LIPG	BOVIN	2.49275	0.00078254	0.0207826	GO:0016042 lipid catabolic process; GO:0070268 cornification; GO:0007586 digestion; GO:0006108 malate metabolic process	GO:0005576 extracellular region; GO:0043231 intracellular membrane-bounded organelle; GO:0005739 mitochondrion	GO:0004806 triglyceride lipase activity; GO:0016788 hydrolase activity, acting on ester bonds; GO:0016298 lipase activity; GO:0016615 malate dehydrogenase activity
TRINITY_DN718_c2_g3	NA	NA	4.6511	0.000783402	0.0207826	NA	NA	NA
TRINITY_DN6790_c0_g1	NA	NA	-2.35423	0.000784043	0.0207826	NA	NA	NA
TRINITY_DN701_c0_g1	NA	NA	-5.24316	0.000782974	0.0207826	NA	NA	NA
TRINITY_DN8405_c0_g1	NA	NA	-26.5263	0.000780572	0.0207826	NA	NA	NA
TRINITY_DN2504_c0_g1	DPS1	HUMAN	2.02434	0.000786724	0.0208293	GO:0008299 isoprenoid biosynthetic process; GO:0006744 ubiquinone biosynthetic process	GO:0005759 mitochondrial matrix; GO:0005739 mitochondrion; GO:1990234 transferase complex	GO:0046872 metal ion binding; GO:0004659 prenyltransferase activity; GO:0046982 protein heterodimerization activity; GO:0000010 trans-hexaprenyltranstransferase activity; GO:0050347 trans-octaprenyltranstransferase activity
TRINITY_DN1843_c0_g1	FBP1	STRPU	-2.59718	0.000789117	0.0208683	GO:0042593 glucose homeostasis; GO:0001964 startle response	GO:0032579 apical lamina of hyaline layer; GO:0031410 cytoplasmic vesicle; GO:0005615 extracellular space; GO:0016021 integral component of membrane	GO:0009374 biotin binding; GO:0005509 calcium ion binding; GO:0005112 Notch binding
TRINITY_DN3148_c1_g1	TMPS6	MOUSE	-24.0575	0.000790067	0.020869	GO:0006879 cellular iron ion homeostasis; GO:0042730 fibrinolysis; GO:0055072 iron ion homeostasis; GO:0033619 membrane protein proteolysis; GO:0030514 negative regulation of BMP signaling pathway; GO:0000122 negative regulation of transcription by RNA polymerase II; GO:0045892 negative regulation of transcription, DNA-templated; GO:0045944 positive regulation of transcription by RNA polymerase I…	GO:0005615 extracellular space; GO:0016021 integral component of membrane; GO:0005886 plasma membrane	GO:0004252 serine-type endopeptidase activity
TRINITY_DN6703_c0_g1	F151B	HUMAN	2.67313	0.000800184	0.0211116	NA	GO:0070062 extracellular exosome; GO:0016021 integral component of membrane; GO:0016020 membrane	NA
TRINITY_DN1878_c0_g2	CLCN1	MOUSE	-2.22984	0.000810032	0.0213217	GO:1902476 chloride transmembrane transport; GO:0006821 chloride transport; GO:0006936 muscle contraction; GO:0019227 neuronal action potential propagation; GO:0034765 regulation of ion transmembrane transport	GO:0034707 chloride channel complex; GO:0005887 integral component of plasma membrane; GO:0042383 sarcolemma	GO:0042803 protein homodimerization activity; GO:0005247 voltage-gated chloride channel activity
TRINITY_DN4160_c0_g1	STT3A	PONAB	-1.29357	0.000809947	0.0213217	GO:0043686 co-translational protein modification; GO:0018279 protein N-linked glycosylation via asparagine	GO:0016021 integral component of membrane; GO:0035000 oligosaccharyltransferase III complex	GO:0004579 dolichyl-diphosphooligosaccharide-protein glycotransferase activity; GO:0046872 metal ion binding
TRINITY_DN270_c0_g1	GRIN1	HUMAN	4.99946	0.000817421	0.0214663	GO:0031175 neuron projection development	GO:0030426 growth cone; GO:0005886 plasma membrane	GO:0051219 phosphoprotein binding
TRINITY_DN8865_c0_g1	NA	NA	4.09173	0.000816742	0.0214663	NA	NA	NA
TRINITY_DN79_c0_g1	RESIL	DROME	4.91412	0.000825444	0.0216519	GO:0040003 chitin-based cuticle development	GO:0062129 chitin-based extracellular matrix; GO:0031012 extracellular matrix; GO:0005576 extracellular region; GO:0032992 protein-carbohydrate complex	GO:0008061 chitin binding; GO:0030023 extracellular matrix constituent conferring elasticity; GO:0008010 structural constituent of chitin-based larval cuticle; GO:0042302 structural constituent of cuticle
TRINITY_DN8179_c0_g1	CFA58	HUMAN	-2.60033	0.000827745	0.0216871	NA	GO:0005929 cilium; GO:0005856 cytoskeleton; GO:0005615 extracellular space	NA
TRINITY_DN6085_c0_g1	TX11A	CORWE	1.5839	0.000832148	0.0217709	NA	GO:0005576 extracellular region	GO:0008061 chitin binding; GO:0090729 toxin activity
TRINITY_DN418_c4_g1	NA	NA	-1.08901	0.000832868	0.0217709	NA	NA	NA
TRINITY_DN29127_c0_g1	NA	NA	2.40771	0.000835426	0.0218126	NA	NA	NA
TRINITY_DN10234_c0_g1	NA	NA	-1.76918	0.000839867	0.0218531	NA	NA	NA
TRINITY_DN545_c0_g1	NA	NA	3.37245	0.000839757	0.0218531	NA	NA	NA
TRINITY_DN3708_c0_g1	NA	NA	6.84971	0.000839872	0.0218531	NA	NA	NA
TRINITY_DN2572_c0_g1	G6PC2	MOUSE	2.89424	0.000843665	0.0218764	GO:0006094 gluconeogenesis; GO:0051156 glucose 6-phosphate metabolic process; GO:0032869 cellular response to insulin stimulus; GO:0042632 cholesterol homeostasis; GO:0042593 glucose homeostasis; GO:0015760 glucose-6-phosphate transport; GO:0005980 glycogen catabolic process; GO:0005977 glycogen metabolic process; GO:0035264 multicellular organism growth; GO:0046838 phosphorylated carbohydrate de…	GO:0005789 endoplasmic reticulum membrane; GO:0016021 integral component of membrane; GO:0030176 integral component of endoplasmic reticulum membrane; GO:0005783 endoplasmic reticulum	GO:0004346 glucose-6-phosphatase activity; GO:0042301 phosphate ion binding; GO:0016773 phosphotransferase activity, alcohol group as acceptor; GO:0016787 hydrolase activity
TRINITY_DN3218_c0_g1	A4GAT	PANTR	-12.7097	0.000843236	0.0218764	GO:0006629 lipid metabolic process; GO:0006688 glycosphingolipid biosynthetic process; GO:0001576 globoside biosynthetic process; GO:0007009 plasma membrane organization	GO:0000139 Golgi membrane; GO:0016021 integral component of membrane; GO:0016020 membrane	GO:0050512 lactosylceramide 4-alpha-galactosyltransferase activity; GO:0008378 galactosyltransferase activity; GO:0016758 transferase activity, transferring hexosyl groups; GO:0015643 toxic substance binding
TRINITY_DN11881_c1_g1	NA	NA	6.19696	0.000843135	0.0218764	NA	NA	NA
TRINITY_DN7362_c0_g1	RESIL	DROME	7.53604	0.0008456	0.0218836	GO:0040003 chitin-based cuticle development	GO:0062129 chitin-based extracellular matrix; GO:0031012 extracellular matrix; GO:0005576 extracellular region; GO:0032992 protein-carbohydrate complex	GO:0008061 chitin binding; GO:0030023 extracellular matrix constituent conferring elasticity; GO:0008010 structural constituent of chitin-based larval cuticle; GO:0042302 structural constituent of cuticle
TRINITY_DN30124_c0_g1	PERC	DROME	3.4869	0.000847123	0.0218836	GO:0007304 chorion-containing eggshell formation; GO:0007306 eggshell chorion assembly; GO:0042744 hydrogen peroxide catabolic process; GO:0042743 hydrogen peroxide metabolic process; GO:0030707 ovarian follicle cell development; GO:0001516 prostaglandin biosynthetic process; GO:0006979 response to oxidative stress; GO:0018149 peptide cross-linking; GO:0018212 peptidyl-tyrosine modification	GO:0005615 extracellular space; GO:0042600 egg chorion; GO:0005576 extracellular region	GO:0020037 heme binding; GO:0046872 metal ion binding; GO:0004601 peroxidase activity; GO:0004666 prostaglandin-endoperoxide synthase activity
TRINITY_DN2887_c5_g1	NA	NA	1.67004	0.000847736	0.0218836	NA	NA	NA
TRINITY_DN2782_c0_g3	GLIS3	HUMAN	-3.26596	0.000847811	0.0218836	GO:0000122 negative regulation of transcription by RNA polymerase II; GO:0045944 positive regulation of transcription by RNA polymerase II; GO:0006366 transcription by RNA polymerase II	GO:0005634 nucleus	GO:0000981 DNA-binding transcription factor activity, RNA polymerase II-specific; GO:0046872 metal ion binding; GO:0000977 RNA polymerase II transcription regulatory region sequence-specific DNA binding
TRINITY_DN18100_c0_g1	OVCH1	HUMAN	-11.5856	0.000850372	0.0219247	NA	GO:0005576 extracellular region	GO:0046872 metal ion binding; GO:0004252 serine-type endopeptidase activity
TRINITY_DN16952_c0_g1	CTRA	BOVIN	-3.13307	0.000851923	0.0219397	GO:0007586 digestion; GO:0006508 proteolysis; GO:0070268 cornification; GO:0010765 positive regulation of sodium ion transport	GO:0005615 extracellular space; GO:0097180 serine protease inhibitor complex; GO:0070062 extracellular exosome; GO:0005576 extracellular region; GO:0016021 integral component of membrane; GO:0005886 plasma membrane	GO:0004252 serine-type endopeptidase activity; GO:0097655 serpin family protein binding; GO:0008236 serine-type peptidase activity; GO:0017080 sodium channel regulator activity
TRINITY_DN7127_c1_g1	NA	NA	1.78744	0.000855446	0.0219841	NA	NA	NA
TRINITY_DN2213_c0_g1	NRF6	CAEEL	-2.10438	0.000855588	0.0219841	GO:0006869 lipid transport; GO:0007275 multicellular organism development	GO:0016021 integral component of membrane	GO:0008289 lipid binding; GO:0016747 transferase activity, transferring acyl groups other than amino-acyl groups
TRINITY_DN6024_c1_g1	NA	NA	2.15193	0.00085767	0.0219876	NA	NA	NA
TRINITY_DN3028_c0_g1	NA	NA	-2.75976	0.000857477	0.0219876	NA	NA	NA
TRINITY_DN4224_c1_g1	NA	NA	-2.21375	0.000859291	0.0220043	NA	NA	NA
TRINITY_DN6041_c0_g1	POPD1	MOUSE	3.47071	0.000860403	0.0220078	GO:0090136 epithelial cell-cell adhesion; GO:0007507 heart development; GO:0040017 positive regulation of locomotion; GO:0001921 positive regulation of receptor recycling; GO:0008360 regulation of cell shape; GO:0043087 regulation of GTPase activity; GO:0042391 regulation of membrane potential; GO:0002931 response to ischemia; GO:0007519 skeletal muscle tissue development; GO:0051146 striated mus…	GO:0005923 bicellular tight junction; GO:0005901 caveola; GO:0016021 integral component of membrane; GO:0016328 lateral plasma membrane; GO:0016020 membrane; GO:0005886 plasma membrane; GO:0042383 sarcolemma; GO:0030054 cell junction; GO:0031253 cell projection membrane	GO:0030552 cAMP binding; GO:0005198 structural molecule activity
TRINITY_DN35571_c0_g1	NA	NA	2.03874	0.000862842	0.0220453	NA	NA	NA
TRINITY_DN8529_c0_g1	WHITE	DROME	4.23313	0.000866435	0.0221122	GO:0015842 aminergic neurotransmitter loading into synaptic vesicle; GO:0042401 cellular biogenic amine biosynthetic process; GO:0070731 cGMP transport; GO:0048072 compound eye pigmentation; GO:0042441 eye pigment metabolic process; GO:0006856 eye pigment precursor transport; GO:0042332 gravitaxis; GO:0051615 histamine uptake; GO:0008049 male courtship behavior; GO:0007613 memory; GO:0006727 ommo…	GO:0031410 cytoplasmic vesicle; GO:0090740 integral component of pigment granule membrane; GO:0048770 pigment granule; GO:0005886 plasma membrane; GO:0098793 presynapse; GO:0016021 integral component of membrane	GO:0005275 amine transmembrane transporter activity; GO:0005524 ATP binding; GO:0016887 ATPase activity; GO:1905948 ATPase-coupled 3',5'-cyclic GMP transmembrane transporter activity; GO:0008558 ATPase-coupled guanine transmembrane transporter activity; GO:0042626 ATPase-coupled transmembrane transporter activity; GO:0015196 L-tryptophan transmembrane transporter activity; GO:0031409 pigment bind…
TRINITY_DN1881_c0_g1	RESIL	DROME	5.05056	0.000871764	0.0221983	GO:0040003 chitin-based cuticle development	GO:0062129 chitin-based extracellular matrix; GO:0031012 extracellular matrix; GO:0005576 extracellular region; GO:0032992 protein-carbohydrate complex	GO:0008061 chitin binding; GO:0030023 extracellular matrix constituent conferring elasticity; GO:0008010 structural constituent of chitin-based larval cuticle; GO:0042302 structural constituent of cuticle
TRINITY_DN3433_c0_g1	NA	NA	4.35699	0.000873732	0.0221983	NA	NA	NA
TRINITY_DN3561_c1_g1	NA	NA	16.4555	0.000872948	0.0221983	NA	NA	NA
TRINITY_DN3298_c0_g2	NA	NA	-1.36778	0.00087265	0.0221983	NA	NA	NA
TRINITY_DN58846_c0_g1	MAEA	DANRE	1.41754	0.000876772	0.0222256	GO:0007049 cell cycle; GO:0051301 cell division; GO:0043249 erythrocyte maturation; GO:0045721 negative regulation of gluconeogenesis; GO:0043066 negative regulation of apoptotic process; GO:0043161 proteasome-mediated ubiquitin-dependent protein catabolic process; GO:0006511 ubiquitin-dependent protein catabolic process	GO:0005737 cytoplasm; GO:0005856 cytoskeleton; GO:0016363 nuclear matrix; GO:0005654 nucleoplasm; GO:0005886 plasma membrane; GO:0034657 GID complex; GO:0005634 nucleus	GO:0003779 actin binding; GO:0046872 metal ion binding; GO:0016740 transferase activity
TRINITY_DN5019_c0_g1	TX11A	CORWE	2.42641	0.000875867	0.0222256	NA	GO:0005576 extracellular region	GO:0008061 chitin binding; GO:0090729 toxin activity
TRINITY_DN216_c0_g1	SPZ2	DROME	3.47806	0.000878028	0.0222326	GO:0007411 axon guidance; GO:0021556 central nervous system formation; GO:0045087 innate immune response; GO:0008045 motor neuron axon guidance; GO:0007399 nervous system development; GO:0010941 regulation of cell death; GO:0031637 regulation of neuronal synaptic plasticity in response to neurotrophin; GO:0008592 regulation of Toll signaling pathway	GO:0005576 extracellular region	GO:0008083 growth factor activity; GO:0005121 Toll binding
TRINITY_DN11951_c0_g1	GRID2	DANRE	-2.56792	0.000883203	0.0223386	GO:0050804 modulation of chemical synaptic transmission; GO:0035249 synaptic transmission, glutamatergic	GO:0016021 integral component of membrane; GO:0005886 plasma membrane; GO:0098839 postsynaptic density membrane; GO:0045211 postsynaptic membrane	GO:0008066 glutamate receptor activity; GO:0004970 ionotropic glutamate receptor activity; GO:0015276 ligand-gated ion channel activity; GO:0038023 signaling receptor activity; GO:1904315 transmitter-gated ion channel activity involved in regulation of postsynaptic membrane potential
TRINITY_DN14197_c0_g2	NA	NA	-4.53264	0.000890157	0.0224643	NA	NA	NA
TRINITY_DN9729_c0_g1	NA	NA	-12.3801	0.000890129	0.0224643	NA	NA	NA
TRINITY_DN16795_c0_g5	CHIT2	DROME	4.49651	0.000892487	0.022473	GO:0006032 chitin catabolic process; GO:0040003 chitin-based cuticle development; GO:0008362 chitin-based embryonic cuticle biosynthetic process; GO:0018990 ecdysis, chitin-based cuticle; GO:0008363 larval chitin-based cuticle development; GO:0000272 polysaccharide catabolic process; GO:0042060 wound healing	GO:0005576 extracellular region; GO:0005615 extracellular space	GO:0008061 chitin binding; GO:0004568 chitinase activity
TRINITY_DN32058_c0_g1	NA	NA	3.08481	0.000891673	0.022473	NA	NA	NA
TRINITY_DN29015_c0_g1	NA	NA	6.76758	0.00089394	0.0224846	NA	NA	NA
TRINITY_DN5051_c0_g1	POK	DROME	-4.04417	0.000895248	0.0224925	GO:0007298 border follicle cell migration; GO:0030154 cell differentiation; GO:0001709 cell fate determination; GO:0001751 compound eye photoreceptor cell differentiation; GO:0008340 determination of adult lifespan; GO:0007391 dorsal closure; GO:0006897 endocytosis; GO:0007173 epidermal growth factor receptor signaling pathway; GO:0008543 fibroblast growth factor receptor signaling pathway; GO:00…	GO:0005829 cytosol; GO:0042025 host cell nucleus; GO:0005654 nucleoplasm; GO:0005634 nucleus	GO:0003677 DNA binding; GO:0000981 DNA-binding transcription factor activity, RNA polymerase II-specific; GO:0001227 DNA-binding transcription repressor activity, RNA polymerase II-specific; GO:0019904 protein domain specific binding; GO:0000978 RNA polymerase II cis-regulatory region sequence-specific DNA binding; GO:0000977 RNA polymerase II transcription regulatory region sequence-specific DNA…
TRINITY_DN21476_c0_g1	SPZ2	DROME	4.77754	0.000898148	0.0225275	GO:0007411 axon guidance; GO:0021556 central nervous system formation; GO:0045087 innate immune response; GO:0008045 motor neuron axon guidance; GO:0007399 nervous system development; GO:0010941 regulation of cell death; GO:0031637 regulation of neuronal synaptic plasticity in response to neurotrophin; GO:0008592 regulation of Toll signaling pathway	GO:0005576 extracellular region	GO:0008083 growth factor activity; GO:0005121 Toll binding
TRINITY_DN12341_c1_g1	ALPL	ARATH	1.08196	0.000898634	0.0225275	NA	GO:0005634 nucleus	GO:0046872 metal ion binding; GO:0004518 nuclease activity
TRINITY_DN8621_c0_g1	PERC	DROME	3.20493	0.000902166	0.0225661	GO:0070831 basement membrane assembly; GO:0030199 collagen fibril organization; GO:0030198 extracellular matrix organization; GO:0042744 hydrogen peroxide catabolic process; GO:0006955 immune response; GO:0055114 oxidation-reduction process; GO:0006979 response to oxidative stress; GO:0007304 chorion-containing eggshell formation; GO:0007306 eggshell chorion assembly; GO:0042743 hydrogen peroxide…	GO:0062023 collagen-containing extracellular matrix; GO:0005783 endoplasmic reticulum; GO:0070062 extracellular exosome; GO:0005576 extracellular region; GO:0005615 extracellular space; GO:0005604 basement membrane; GO:0042600 egg chorion	GO:0019806 bromide peroxidase activity; GO:0005201 extracellular matrix structural constituent; GO:0020037 heme binding; GO:0005152 interleukin-1 receptor antagonist activity; GO:0046872 metal ion binding; GO:0004601 peroxidase activity; GO:0004666 prostaglandin-endoperoxide synthase activity
TRINITY_DN10417_c0_g1	NA	NA	-11.8518	0.000901515	0.0225661	NA	NA	NA
TRINITY_DN23419_c0_g2	ESMB	DROME	-1.90487	0.000905431	0.0226228	GO:0009952 anterior/posterior pattern specification; GO:0030154 cell differentiation; GO:0000122 negative regulation of transcription by RNA polymerase II; GO:0007219 Notch signaling pathway; GO:0002052 positive regulation of neuroblast proliferation; GO:1902692 regulation of neuroblast proliferation; GO:0050767 regulation of neurogenesis	GO:0005634 nucleus	GO:0003700 DNA-binding transcription factor activity; GO:0001227 DNA-binding transcription repressor activity, RNA polymerase II-specific; GO:0046983 protein dimerization activity; GO:0000977 RNA polymerase II transcription regulatory region sequence-specific DNA binding; GO:0043565 sequence-specific DNA binding; GO:1990837 sequence-specific double-stranded DNA binding
TRINITY_DN20371_c0_g2	S17A5	HUMAN	-2.24201	0.000906637	0.0226279	GO:0006865 amino acid transport; GO:0006820 anion transport; GO:0006811 ion transport; GO:0009617 response to bacterium; GO:0015739 sialic acid transport	GO:0005829 cytosol; GO:0016021 integral component of membrane; GO:0005887 integral component of plasma membrane; GO:0005765 lysosomal membrane; GO:0005764 lysosome; GO:0016020 membrane; GO:0005886 plasma membrane; GO:0030672 synaptic vesicle membrane	GO:0005351 carbohydrate:proton symporter activity; GO:0015136 sialic acid transmembrane transporter activity; GO:0015538 sialic acid:proton symporter activity; GO:0022857 transmembrane transporter activity
TRINITY_DN6879_c0_g1	LIPG	BOVIN	5.17149	0.000909439	0.0226479	GO:0016042 lipid catabolic process; GO:0050829 defense response to Gram-negative bacterium; GO:0055088 lipid homeostasis; GO:0006629 lipid metabolic process; GO:0019433 triglyceride catabolic process; GO:0007586 digestion	GO:0005576 extracellular region; GO:0043231 intracellular membrane-bounded organelle; GO:0043202 lysosomal lumen; GO:0005764 lysosome	GO:0004806 triglyceride lipase activity; GO:0016788 hydrolase activity, acting on ester bonds
TRINITY_DN2471_c1_g1	ESMC	DROME	-1.7108	0.000909182	0.0226479	GO:0009952 anterior/posterior pattern specification; GO:0030154 cell differentiation; GO:0000122 negative regulation of transcription by RNA polymerase II; GO:0007219 Notch signaling pathway; GO:0002052 positive regulation of neuroblast proliferation; GO:0050767 regulation of neurogenesis; GO:0097150 neuronal stem cell population maintenance; GO:1902692 regulation of neuroblast proliferation; GO:…	GO:0005634 nucleus	GO:0001227 DNA-binding transcription repressor activity, RNA polymerase II-specific; GO:0046983 protein dimerization activity; GO:0000977 RNA polymerase II transcription regulatory region sequence-specific DNA binding; GO:0043565 sequence-specific DNA binding; GO:1990837 sequence-specific double-stranded DNA binding; GO:0000987 cis-regulatory region sequence-specific DNA binding; GO:0003700 DNA-b…
TRINITY_DN868_c0_g3	NA	NA	1.43334	0.000911235	0.0226649	NA	NA	NA
TRINITY_DN3331_c0_g1	NA	NA	1.27199	0.000912122	0.0226649	NA	NA	NA
TRINITY_DN9448_c1_g1	NA	NA	3.51223	0.000916577	0.0227506	NA	NA	NA
TRINITY_DN4841_c2_g1	ERN2	MOUSE	-1.78122	0.000921054	0.0228367	GO:0030968 endoplasmic reticulum unfolded protein response; GO:0070059 intrinsic apoptotic signaling pathway in response to endoplasmic reticulum stress; GO:0036498 IRE1-mediated unfolded protein response; GO:0006397 mRNA processing; GO:0002119 nematode larval development; GO:0090305 nucleic acid phosphodiester bond hydrolysis; GO:1902255 positive regulation of intrinsic apoptotic signaling pathw…	GO:0005789 endoplasmic reticulum membrane; GO:0030176 integral component of endoplasmic reticulum membrane; GO:1990604 IRE1-TRAF2-ASK1 complex; GO:1990597 AIP1-IRE1 complex; GO:0005737 cytoplasm; GO:0005783 endoplasmic reticulum; GO:1990332 Ire1 complex; GO:1990630 IRE1-RACK1-PP2A complex; GO:0005739 mitochondrion; GO:0005637 nuclear inner membrane; GO:0016021 integral component of membrane	GO:0005524 ATP binding; GO:0004521 endoribonuclease activity; GO:0004672 protein kinase activity; GO:0004674 protein serine/threonine kinase activity; GO:0051082 unfolded protein binding; GO:0043531 ADP binding; GO:0019899 enzyme binding; GO:0030544 Hsp70 protein binding; GO:0051879 Hsp90 protein binding; GO:0042802 identical protein binding; GO:0000287 magnesium ion binding; GO:0005161 platelet-…
TRINITY_DN17736_c0_g1	NA	NA	1.51154	0.000927418	0.0229693	NA	NA	NA
TRINITY_DN9746_c0_g1	NA	NA	-3.76238	0.000933383	0.0230041	NA	NA	NA
TRINITY_DN6969_c0_g1	NA	NA	2.08803	0.000930465	0.0230041	NA	NA	NA
TRINITY_DN6820_c0_g1	SLIT1	HUMAN	-1.74252	0.000933762	0.0230041	GO:0048846 axon extension involved in axon guidance; GO:0007411 axon guidance; GO:0033563 dorsal/ventral axon guidance; GO:0048853 forebrain morphogenesis; GO:0008045 motor neuron axon guidance; GO:0050919 negative chemotaxis; GO:0051964 negative regulation of synapse assembly; GO:0007097 nuclear migration; GO:0031290 retinal ganglion cell axon guidance; GO:0022028 tangential migration from the s…	GO:0005615 extracellular space	GO:0005509 calcium ion binding; GO:0008201 heparin binding; GO:0048495 Roundabout binding
TRINITY_DN7589_c0_g1	SKEL1	DROME	1.32505	0.000936573	0.0230041	GO:0006584 catecholamine metabolic process; GO:0051301 cell division; GO:0051321 meiotic cell cycle; GO:0006997 nucleus organization; GO:0051225 spindle assembly	GO:0005737 cytoplasm; GO:0005874 microtubule; GO:0005730 nucleolus; GO:0005634 nucleus; GO:0005700 polytene chromosome; GO:0005819 spindle	GO:0004500 dopamine beta-monooxygenase activity; GO:0005198 structural molecule activity
TRINITY_DN7618_c0_g1	GCY3E	DROME	-2.54963	0.000937966	0.0230041	GO:0006182 cGMP biosynthetic process; GO:0019934 cGMP-mediated signaling; GO:0006468 protein phosphorylation; GO:0007168 receptor guanylyl cyclase signaling pathway; GO:0007165 signal transduction	GO:0005887 integral component of plasma membrane; GO:0005886 plasma membrane	GO:0005524 ATP binding; GO:0005525 GTP binding; GO:0004383 guanylate cyclase activity; GO:0001653 peptide receptor activity; GO:0038023 signaling receptor activity
TRINITY_DN2805_c1_g1	OXR1	MOUSE	1.24576	0.000935464	0.0230041	GO:1903204 negative regulation of oxidative stress-induced neuron death; GO:0006979 response to oxidative stress; GO:0007628 adult walking behavior; GO:0071447 cellular response to hydroperoxide; GO:1900408 negative regulation of cellular response to oxidative stress; GO:0043524 negative regulation of neuron apoptotic process; GO:1902083 negative regulation of peptidyl-cysteine S-nitrosylation; G…	GO:0005634 nucleus; GO:0005739 mitochondrion; GO:0005730 nucleolus	GO:0016491 oxidoreductase activity
TRINITY_DN10174_c0_g1	NA	NA	4.05461	0.0009375	0.0230041	NA	NA	NA
TRINITY_DN10515_c0_g1	RESIL	DROME	10.9548	0.000932205	0.0230041	GO:0040003 chitin-based cuticle development	GO:0062129 chitin-based extracellular matrix; GO:0031012 extracellular matrix; GO:0005576 extracellular region; GO:0032992 protein-carbohydrate complex	GO:0008061 chitin binding; GO:0030023 extracellular matrix constituent conferring elasticity; GO:0008010 structural constituent of chitin-based larval cuticle; GO:0042302 structural constituent of cuticle
TRINITY_DN24071_c0_g1	NA	NA	-8.17329	0.00093525	0.0230041	NA	NA	NA
TRINITY_DN3972_c0_g1	PTP10	DROME	1.33647	0.000939992	0.0230288	GO:0007411 axon guidance; GO:0060446 branching involved in open tracheal system development; GO:0007417 central nervous system development; GO:0007616 long-term memory; GO:0008045 motor neuron axon guidance; GO:0042059 negative regulation of epidermal growth factor receptor signaling pathway; GO:0040037 negative regulation of fibroblast growth factor receptor signaling pathway; GO:0030948 negativ…	GO:0045177 apical part of cell; GO:0030424 axon; GO:0016021 integral component of membrane	GO:0004725 protein tyrosine phosphatase activity; GO:0005001 transmembrane receptor protein tyrosine phosphatase activity
TRINITY_DN603_c1_g1	SPZ2	DROME	5.70002	0.000943396	0.0230872	GO:0007411 axon guidance; GO:0021556 central nervous system formation; GO:0045087 innate immune response; GO:0008045 motor neuron axon guidance; GO:0007399 nervous system development; GO:0010941 regulation of cell death; GO:0031637 regulation of neuronal synaptic plasticity in response to neurotrophin; GO:0008592 regulation of Toll signaling pathway	GO:0005576 extracellular region	GO:0008083 growth factor activity; GO:0005121 Toll binding
TRINITY_DN340_c1_g1	NA	NA	-2.10628	0.000951931	0.0231708	NA	NA	NA
TRINITY_DN18608_c0_g1	NA	NA	6.89604	0.000950233	0.0231708	NA	NA	NA
TRINITY_DN4563_c0_g2	SODC	HYLLA	3.45998	0.000948418	0.0231708	GO:0000187 activation of MAPK activity; GO:0060088 auditory receptor cell stereocilium organization; GO:0007569 cell aging; GO:0006879 cellular iron ion homeostasis; GO:0007566 embryo implantation; GO:0006749 glutathione metabolic process; GO:0060047 heart contraction; GO:0050665 hydrogen peroxide biosynthetic process; GO:0007626 locomotory behavior; GO:0046716 muscle cell cellular homeostasis; G…	GO:0005737 cytoplasm; GO:0031410 cytoplasmic vesicle; GO:0005829 cytosol; GO:0032839 dendrite cytoplasm; GO:0005739 mitochondrion; GO:0043025 neuronal cell body; GO:0005634 nucleus; GO:0032991 protein-containing complex	GO:0051087 chaperone binding; GO:0005507 copper ion binding; GO:0030346 protein phosphatase 2B binding; GO:0004784 superoxide dismutase activity; GO:0008270 zinc ion binding
TRINITY_DN10306_c0_g1	S13A3	RAT	1.68795	0.000950988	0.0231708	GO:0098656 anion transmembrane transport; GO:0015810 aspartate transmembrane transport; GO:0015746 citrate transport; GO:0006835 dicarboxylic acid transport; GO:0071422 succinate transmembrane transport; GO:0015744 succinate transport; GO:0006814 sodium ion transport	GO:0016021 integral component of membrane; GO:0016020 membrane; GO:0005886 plasma membrane	GO:0015139 alpha-ketoglutarate transmembrane transporter activity; GO:0015137 citrate transmembrane transporter activity; GO:0005310 dicarboxylic acid transmembrane transporter activity; GO:0015362 high-affinity sodium:dicarboxylate symporter activity; GO:0015183 L-aspartate transmembrane transporter activity; GO:0005343 organic acid:sodium symporter activity; GO:0017153 sodium:dicarboxylate symp…
TRINITY_DN854_c1_g1	NA	NA	-1.78774	0.00095181	0.0231708	NA	NA	NA
TRINITY_DN12153_c0_g1	NA	NA	3.34202	0.000958751	0.0233118	NA	NA	NA
TRINITY_DN17237_c0_g1	CLCA3	HUMAN	-5.37123	0.000961848	0.023362	GO:0034220 ion transmembrane transport; GO:0034765 regulation of ion transmembrane transport	GO:0034707 chloride channel complex; GO:0005615 extracellular space; GO:0005886 plasma membrane	GO:0005262 calcium channel activity; GO:0005254 chloride channel activity; GO:0005215 transporter activity; GO:0005244 voltage-gated ion channel activity
TRINITY_DN2785_c3_g1	E74EB	DROME	2.46687	0.000962897	0.0233624	GO:0006914 autophagy; GO:0008219 cell death; GO:0030154 cell differentiation; GO:0048477 oogenesis; GO:0045944 positive regulation of transcription by RNA polymerase II; GO:0040034 regulation of development, heterochronic; GO:0006357 regulation of transcription by RNA polymerase II; GO:0035071 salivary gland cell autophagic cell death	GO:0005634 nucleus	GO:0001228 DNA-binding transcription activator activity, RNA polymerase II-specific; GO:0000981 DNA-binding transcription factor activity, RNA polymerase II-specific; GO:0043565 sequence-specific DNA binding
TRINITY_DN6381_c0_g1	STAN	DROME	-2.67099	0.00096454	0.0233772	GO:0007411 axon guidance; GO:0007409 axonogenesis; GO:0016339 calcium-dependent cell-cell adhesion via plasma membrane cell adhesion molecules; GO:0098609 cell-cell adhesion; GO:0016358 dendrite development; GO:0048813 dendrite morphogenesis; GO:0070593 dendrite self-avoidance; GO:0042067 establishment of ommatidial planar polarity; GO:0001736 establishment of planar polarity; GO:0007156 homophil…	GO:0016324 apical plasma membrane; GO:0005911 cell-cell junction; GO:0016021 integral component of membrane; GO:0005887 integral component of plasma membrane; GO:0005886 plasma membrane	GO:0005509 calcium ion binding; GO:0050839 cell adhesion molecule binding; GO:0004930 G protein-coupled receptor activity; GO:0004888 transmembrane signaling receptor activity
TRINITY_DN3721_c0_g1	RETST	DANRE	2.46592	0.000965903	0.0233852	GO:0050808 synapse organization; GO:0042572 retinol metabolic process	GO:0005576 extracellular region; GO:0032589 neuron projection membrane; GO:0005789 endoplasmic reticulum membrane	GO:0051786 all-trans-retinol 13,14-reductase activity
TRINITY_DN432_c0_g1	NA	NA	1.27549	0.000967184	0.0233912	NA	NA	NA
TRINITY_DN6944_c0_g1	PICO	DROAN	-2.36658	0.000969481	0.0234112	GO:0006820 anion transport; GO:0007420 brain development; GO:0090102 cochlea development; GO:0006811 ion transport; GO:0003407 neural retina development; GO:0098700 neurotransmitter loading into synaptic vesicle; GO:0050803 regulation of synapse structure or activity; GO:0007605 sensory perception of sound; GO:0006814 sodium ion transport; GO:0035249 synaptic transmission, glutamatergic	GO:0097440 apical dendrite; GO:0043679 axon terminus; GO:0097441 basal dendrite; GO:0060076 excitatory synapse; GO:0097451 glial limiting end-foot; GO:0016021 integral component of membrane; GO:0030285 integral component of synaptic vesicle membrane; GO:0005771 multivesicular body; GO:1990030 pericellular basket; GO:0043204 perikaryon; GO:0030672 synaptic vesicle membrane	GO:0005313 L-glutamate transmembrane transporter activity; GO:0005326 neurotransmitter transmembrane transporter activity; GO:0015293 symporter activity; GO:0022857 transmembrane transporter activity; GO:0015114 phosphate ion transmembrane transporter activity
TRINITY_DN2606_c0_g1	ANNU	SCHAM	-1.78849	0.000971115	0.0234112	GO:0018149 peptide cross-linking	GO:0005886 plasma membrane	GO:0046872 metal ion binding; GO:0003810 protein-glutamine gamma-glutamyltransferase activity
TRINITY_DN2173_c0_g1	WNT1	BOMMO	-2.13072	0.000970286	0.0234112	GO:0007275 multicellular organism development; GO:0016055 Wnt signaling pathway	GO:0005576 extracellular region	GO:0005102 signaling receptor binding
TRINITY_DN6698_c0_g1	RESIL	DROME	25.6695	0.000976377	0.0234631	GO:0040003 chitin-based cuticle development	GO:0062129 chitin-based extracellular matrix; GO:0031012 extracellular matrix; GO:0005576 extracellular region; GO:0032992 protein-carbohydrate complex	GO:0008061 chitin binding; GO:0030023 extracellular matrix constituent conferring elasticity; GO:0008010 structural constituent of chitin-based larval cuticle; GO:0042302 structural constituent of cuticle
TRINITY_DN2968_c0_g1	NA	NA	2.45248	0.000975792	0.0234631	NA	NA	NA
TRINITY_DN418_c3_g1	NA	NA	2.99242	0.000975322	0.0234631	NA	NA	NA
TRINITY_DN4225_c0_g1	FRU	DROME	-1.67199	0.000977714	0.0234653	GO:0002118 aggressive behavior; GO:0016199 axon midline choice point recognition; GO:0007417 central nervous system development; GO:0021954 central nervous system neuron development; GO:0007620 copulation; GO:0048813 dendrite morphogenesis; GO:0008049 male courtship behavior; GO:0016543 male courtship behavior, orientation prior to leg tapping and wing vibration; GO:0016544 male courtship behavio…	GO:0005634 nucleus	GO:0003677 DNA binding; GO:0003700 DNA-binding transcription factor activity; GO:0046872 metal ion binding
TRINITY_DN7796_c0_g2	MDM2	MOUSE	1.69833	0.000978544	0.0234653	GO:1990000 amyloid fibril formation; GO:0003283 atrial septum development; GO:0003181 atrioventricular valve morphogenesis; GO:0001568 blood vessel development; GO:0001974 blood vessel remodeling; GO:0060411 cardiac septum morphogenesis; GO:0072717 cellular response to actinomycin D; GO:0071312 cellular response to alkaloid; GO:0071391 cellular response to estrogen stimulus; GO:0071480 cellular r…	GO:0005737 cytoplasm; GO:0005829 cytosol; GO:0016604 nuclear body; GO:0005730 nucleolus; GO:0005654 nucleoplasm; GO:0005634 nucleus; GO:0005886 plasma membrane; GO:0032991 protein-containing complex; GO:0045202 synapse	GO:0008097 5S rRNA binding; GO:0097718 disordered domain specific binding; GO:0019899 enzyme binding; GO:0042802 identical protein binding; GO:0016874 ligase activity; GO:0061663 NEDD8 ligase activity; GO:0002039 p53 binding; GO:0042975 peroxisome proliferator activated receptor binding; GO:0019904 protein domain specific binding; GO:0047485 protein N-terminus binding; GO:0033612 receptor serine/…
TRINITY_DN6273_c0_g1	CYTSA	XENTR	1.46474	0.000979829	0.0234713	GO:0030036 actin cytoskeleton organization; GO:0007049 cell cycle; GO:0051301 cell division	GO:0005737 cytoplasm; GO:0031941 filamentous actin; GO:0005921 gap junction; GO:0005815 microtubule organizing center; GO:0005819 spindle	NA
TRINITY_DN2580_c0_g2	NA	NA	1.45175	0.000982739	0.0235161	NA	NA	NA
TRINITY_DN17678_c0_g1	RESIL	DROME	3.86851	0.000984219	0.0235267	GO:0040003 chitin-based cuticle development	GO:0062129 chitin-based extracellular matrix; GO:0031012 extracellular matrix; GO:0005576 extracellular region; GO:0032992 protein-carbohydrate complex	GO:0008061 chitin binding; GO:0030023 extracellular matrix constituent conferring elasticity; GO:0008010 structural constituent of chitin-based larval cuticle; GO:0042302 structural constituent of cuticle
TRINITY_DN13828_c0_g2	NA	NA	-13.9551	0.000986278	0.023551	NA	NA	NA
TRINITY_DN3747_c0_g1	ST1E1	HUMAN	4.85682	0.000987375	0.0235524	GO:0050427 3'-phosphoadenosine 5'-phosphosulfate metabolic process; GO:0006711 estrogen catabolic process; GO:0008210 estrogen metabolic process; GO:0006068 ethanol catabolic process; GO:0045600 positive regulation of fat cell differentiation; GO:0008202 steroid metabolic process; GO:0051923 sulfation	GO:0005829 cytosol; GO:0031965 nuclear membrane	GO:0004304 estrone sulfotransferase activity; GO:0047894 flavonol 3-sulfotransferase activity; GO:0005496 steroid binding; GO:0050294 steroid sulfotransferase activity; GO:0008146 sulfotransferase activity
TRINITY_DN8851_c0_g1	SPZ2	DROME	3.95337	0.000992833	0.0236079	GO:0007411 axon guidance; GO:0021556 central nervous system formation; GO:0045087 innate immune response; GO:0008045 motor neuron axon guidance; GO:0007399 nervous system development; GO:0010941 regulation of cell death; GO:0031637 regulation of neuronal synaptic plasticity in response to neurotrophin; GO:0008592 regulation of Toll signaling pathway	GO:0005576 extracellular region	GO:0008083 growth factor activity; GO:0005121 Toll binding
TRINITY_DN2477_c0_g1	CAZ	DROME	-1.03768	0.000992334	0.0236079	GO:0008344 adult locomotory behavior; GO:0048749 compound eye development; GO:0008345 larval locomotory behavior; GO:0000398 mRNA splicing, via spliceosome; GO:0045887 positive regulation of synaptic growth at neuromuscular junction; GO:0006355 regulation of transcription, DNA-templated; GO:0051124 synaptic growth at neuromuscular junction; GO:0006367 transcription initiation from RNA polymerase …	GO:0071013 catalytic step 2 spliceosome; GO:0005654 nucleoplasm; GO:0005634 nucleus; GO:0005669 transcription factor TFIID complex	GO:0003682 chromatin binding; GO:0046872 metal ion binding; GO:0003729 mRNA binding; GO:0003723 RNA binding; GO:0003712 transcription coregulator activity
TRINITY_DN1316_c1_g1	DFP3	ANTMY	4.27777	0.000991805	0.0236079	GO:0042742 defense response to bacterium; GO:0042832 defense response to protozoan; GO:0045087 innate immune response	GO:0005576 extracellular region	NA
TRINITY_DN6902_c0_g1	FBXL7	MOUSE	-1.48941	0.000993984	0.0236105	GO:0051301 cell division; GO:0000086 G2/M transition of mitotic cell cycle; GO:0000278 mitotic cell cycle; GO:0000209 protein polyubiquitination; GO:0016567 protein ubiquitination; GO:0031146 SCF-dependent proteasomal ubiquitin-dependent protein catabolic process; GO:0006511 ubiquitin-dependent protein catabolic process	GO:0005813 centrosome; GO:0005737 cytoplasm; GO:0019005 SCF ubiquitin ligase complex	NA
TRINITY_DN20555_c0_g2	DHB12	XENTR	2.95273	0.000999268	0.0237111	GO:0030539 male genitalia development; GO:0006694 steroid biosynthetic process; GO:0061370 testosterone biosynthetic process; GO:0006703 estrogen biosynthetic process; GO:0006633 fatty acid biosynthetic process; GO:0030497 fatty acid elongation	GO:0005783 endoplasmic reticulum; GO:0043231 intracellular membrane-bounded organelle; GO:0005789 endoplasmic reticulum membrane; GO:0016021 integral component of membrane; GO:0005739 mitochondrion	GO:0004303 estradiol 17-beta-dehydrogenase activity; GO:0047045 testosterone 17-beta-dehydrogenase (NADP+) activity; GO:0047035 testosterone dehydrogenase (NAD+) activity; GO:0102339 3-oxo-arachidoyl-CoA reductase activity; GO:0102340 3-oxo-behenoyl-CoA reductase activity; GO:0102342 3-oxo-cerotoyl-CoA reductase activity; GO:0102341 3-oxo-lignoceroyl-CoA reductase activity; GO:0016491 oxidoreduct…
TRINITY_DN70156_c0_g1	NA	NA	1.71018	0.00101184	0.0239843	NA	NA	NA
TRINITY_DN7907_c0_g1	NA	NA	-2.66131	0.00101533	0.0240419	NA	NA	NA
TRINITY_DN5655_c0_g1	AKCL2	PIG	-1.7048	0.0010179	0.0240525	GO:0110095 cellular detoxification of aldehyde; GO:0044597 daunorubicin metabolic process; GO:0044598 doxorubicin metabolic process; GO:0016488 farnesol catabolic process; GO:0001523 retinoid metabolic process; GO:0008202 steroid metabolic process	GO:0005829 cytosol; GO:0005794 Golgi apparatus; GO:0005654 nucleoplasm; GO:0005576 extracellular region; GO:0005764 lysosome; GO:0005739 mitochondrion; GO:0005737 cytoplasm	GO:0050571 1,5-anhydro-D-fructose reductase activity; GO:0008106 alcohol dehydrogenase (NADP+) activity; GO:0004032 alditol:NADP+ 1-oxidoreductase activity; GO:0016491 oxidoreductase activity; GO:0004033 aldo-keto reductase (NADP) activity; GO:0047655 allyl-alcohol dehydrogenase activity; GO:0045550 geranylgeranyl reductase activity; GO:0047718 indanol dehydrogenase activity; GO:0052650 NADP-reti…
TRINITY_DN448_c0_g1	NA	NA	-1.44568	0.00101696	0.0240525	NA	NA	NA
TRINITY_DN25187_c0_g1	NA	NA	-5.22578	0.00102013	0.0240799	NA	NA	NA
TRINITY_DN13343_c0_g2	NA	NA	2.94994	0.00102437	0.0241548	NA	NA	NA
TRINITY_DN2909_c0_g2	NA	NA	1.43686	0.0010264	0.0241775	NA	NA	NA
TRINITY_DN27961_c0_g1	NA	NA	2.60011	0.00102924	0.0242193	NA	NA	NA
TRINITY_DN44757_c0_g1	LYAM2	RAT	-1.61386	0.00103644	0.0243381	GO:0030029 actin filament-based process; GO:0007202 activation of phospholipase C activity; GO:0007157 heterophilic cell-cell adhesion via plasma membrane cell adhesion molecules; GO:0050901 leukocyte tethering or rolling; GO:1903238 positive regulation of leukocyte tethering or rolling; GO:0002092 positive regulation of receptor internalization; GO:0070555 response to interleukin-1; GO:0007155 c…	GO:0005901 caveola; GO:0005905 clathrin-coated pit; GO:0030863 cortical cytoskeleton; GO:0005615 extracellular space; GO:0005887 integral component of plasma membrane; GO:0048471 perinuclear region of cytoplasm; GO:0045121 membrane raft	GO:0005509 calcium ion binding; GO:0070492 oligosaccharide binding; GO:0043274 phospholipase binding; GO:0033691 sialic acid binding; GO:0004888 transmembrane signaling receptor activity; GO:0046872 metal ion binding
TRINITY_DN8190_c1_g1	NA	NA	7.92033	0.00103548	0.0243381	NA	NA	NA
TRINITY_DN3096_c0_g1	RDH13	HUMAN	1.83544	0.00103858	0.0243631	GO:0042462 eye photoreceptor cell development; GO:0009644 response to high light intensity; GO:0010842 retina layer formation; GO:0042574 retinal metabolic process; GO:0110095 cellular detoxification of aldehyde; GO:0001523 retinoid metabolic process; GO:0042572 retinol metabolic process	GO:0005743 mitochondrial inner membrane; GO:0005739 mitochondrion; GO:0005789 endoplasmic reticulum membrane; GO:0016021 integral component of membrane	GO:0052650 NADP-retinol dehydrogenase activity; GO:0016616 oxidoreductase activity, acting on the CH-OH group of donors, NAD or NADP as acceptor; GO:0004745 retinol dehydrogenase activity
TRINITY_DN723_c0_g1	S17A5	HUMAN	-1.65986	0.00104391	0.0244497	GO:0006865 amino acid transport; GO:0006820 anion transport; GO:0006811 ion transport; GO:0009617 response to bacterium; GO:0015739 sialic acid transport; GO:0006814 sodium ion transport	GO:0005829 cytosol; GO:0016021 integral component of membrane; GO:0005887 integral component of plasma membrane; GO:0005765 lysosomal membrane; GO:0005764 lysosome; GO:0016020 membrane; GO:0005886 plasma membrane; GO:0030672 synaptic vesicle membrane	GO:0005351 carbohydrate:proton symporter activity; GO:0015136 sialic acid transmembrane transporter activity; GO:0015538 sialic acid:proton symporter activity; GO:0022857 transmembrane transporter activity; GO:0015114 phosphate ion transmembrane transporter activity; GO:0015293 symporter activity
TRINITY_DN2832_c0_g1	TM11D	HUMAN	-3.71945	0.00104444	0.0244497	GO:0006508 proteolysis; GO:0007585 respiratory gaseous exchange by respiratory system	GO:0070062 extracellular exosome; GO:0005576 extracellular region; GO:0005887 integral component of plasma membrane	GO:0008233 peptidase activity; GO:0004252 serine-type endopeptidase activity
TRINITY_DN6672_c0_g1	RPAC2	DROME	2.66517	0.00104834	0.0245157	GO:0006360 transcription by RNA polymerase I; GO:0042797 tRNA transcription by RNA polymerase III	GO:0005736 RNA polymerase I complex; GO:0005666 RNA polymerase III complex	GO:0003677 DNA binding; GO:0003899 DNA-directed 5'-3' RNA polymerase activity; GO:0046983 protein dimerization activity
TRINITY_DN3696_c0_g2	NA	NA	1.32809	0.00105368	0.0246136	NA	NA	NA
TRINITY_DN21314_c0_g1	NA	NA	5.97805	0.0010547	0.0246136	NA	NA	NA
TRINITY_DN5436_c0_g1	CTRB1	MOUSE	2.63826	0.00106013	0.0247149	GO:0007586 digestion; GO:0043065 positive regulation of apoptotic process; GO:0030163 protein catabolic process; GO:0006508 proteolysis; GO:0034097 response to cytokine	GO:0005737 cytoplasm; GO:0005615 extracellular space; GO:0005764 lysosome	GO:0008233 peptidase activity; GO:0004252 serine-type endopeptidase activity; GO:0046872 metal ion binding
TRINITY_DN10327_c0_g1	RESIL	DROME	7.13383	0.00106276	0.0247351	GO:0040003 chitin-based cuticle development	GO:0062129 chitin-based extracellular matrix; GO:0031012 extracellular matrix; GO:0005576 extracellular region; GO:0032992 protein-carbohydrate complex	GO:0008061 chitin binding; GO:0030023 extracellular matrix constituent conferring elasticity; GO:0008010 structural constituent of chitin-based larval cuticle; GO:0042302 structural constituent of cuticle
TRINITY_DN4584_c0_g1	PELO	DROME	1.48253	0.00106318	0.0247351	GO:0006606 protein import into nucleus; GO:0001745 compound eye morphogenesis; GO:0048132 female germ-line stem cell asymmetric division; GO:0008315 G2/MI transition of meiotic cell cycle; GO:0030718 germ-line stem cell population maintenance; GO:0036098 male germ-line stem cell population maintenance; GO:0007141 male meiosis I; GO:0051321 meiotic cell cycle; GO:0051078 meiotic nuclear envelope d…	GO:0005737 cytoplasm; GO:0042025 host cell nucleus; GO:1990533 Dom34-Hbs1 complex; GO:0005634 nucleus	GO:0061608 nuclear import signal receptor activity; GO:0004519 endonuclease activity; GO:0046872 metal ion binding; GO:0043022 ribosome binding
TRINITY_DN9353_c0_g1	NA	NA	3.24941	0.00106636	0.0247397	NA	NA	NA
TRINITY_DN3825_c0_g1	PPAF2	HOLDI	1.59293	0.00106809	0.0247397	GO:0045087 innate immune response; GO:0007391 dorsal closure; GO:0007394 dorsal closure, elongation of leading edge cells; GO:0045197 establishment or maintenance of epithelial cell apical/basal polarity; GO:0007390 germ-band shortening; GO:0007560 imaginal disc morphogenesis; GO:0048803 imaginal disc-derived male genitalia morphogenesis; GO:0048802 notum morphogenesis; GO:0006508 proteolysis; GO…	GO:0005576 extracellular region; GO:0005737 cytoplasm; GO:0005615 extracellular space	GO:0046872 metal ion binding; GO:0004252 serine-type endopeptidase activity
TRINITY_DN11807_c0_g1	S14L2	RAT	-2.46758	0.00106905	0.0247397	GO:0045542 positive regulation of cholesterol biosynthetic process	GO:0005829 cytosol; GO:0005634 nucleus; GO:0005737 cytoplasm	GO:0008047 enzyme activator activity; GO:0008289 lipid binding; GO:0016765 transferase activity, transferring alkyl or aryl (other than methyl) groups
TRINITY_DN11520_c0_g1	NA	NA	3.1784	0.00106781	0.0247397	NA	NA	NA
TRINITY_DN2481_c0_g3	S11IP	CHICK	1.41289	0.00106868	0.0247397	GO:0008104 protein localization	GO:0005737 cytoplasm	GO:0019901 protein kinase binding
TRINITY_DN4165_c0_g1	UGT5	DACCO	7.23952	0.00106994	0.0247397	GO:0007417 central nervous system development; GO:0007010 cytoskeleton organization; GO:0006682 galactosylceramide biosynthetic process; GO:0006687 glycosphingolipid metabolic process; GO:0048812 neuron projection morphogenesis; GO:0030913 paranodal junction assembly; GO:0007422 peripheral nervous system development; GO:0002175 protein localization to paranode region of axon	GO:0016021 integral component of membrane; GO:0043231 intracellular membrane-bounded organelle; GO:0005886 plasma membrane	GO:0003851 2-hydroxyacylsphingosine 1-beta-galactosyltransferase activity; GO:0047263 N-acylsphingosine galactosyltransferase activity; GO:0008489 UDP-galactose:glucosylceramide beta-1,4-galactosyltransferase activity; GO:0008194 UDP-glycosyltransferase activity; GO:0015020 glucuronosyltransferase activity
TRINITY_DN9054_c0_g1	TYPH	HUMAN	1.70947	0.00107382	0.0248041	GO:0000002 mitochondrial genome maintenance; GO:0006206 pyrimidine nucleobase metabolic process; GO:0006213 pyrimidine nucleoside metabolic process; GO:1905333 regulation of gastric motility; GO:0031641 regulation of myelination; GO:0051969 regulation of transmission of nerve impulse; GO:0001525 angiogenesis; GO:0030154 cell differentiation; GO:0006935 chemotaxis; GO:0046135 pyrimidine nucleoside…	GO:0005829 cytosol	GO:0004645 1,4-alpha-oligoglucan phosphorylase activity; GO:0042803 protein homodimerization activity; GO:0016154 pyrimidine-nucleoside phosphorylase activity; GO:0009032 thymidine phosphorylase activity; GO:0008083 growth factor activity
TRINITY_DN8161_c1_g2	NA	NA	13.3057	0.00107626	0.0248351	NA	NA	NA
TRINITY_DN4041_c0_g1	RSAD2	DANRE	2.29809	0.00107847	0.0248608	GO:0051607 defense response to virus; GO:0045087 innate immune response; GO:0009615 response to virus	GO:0005789 endoplasmic reticulum membrane	GO:0051539 4 iron, 4 sulfur cluster binding; GO:0003824 catalytic activity; GO:0046872 metal ion binding
TRINITY_DN718_c0_g1	NA	NA	10.2016	0.0010829	0.0249198	NA	NA	NA
TRINITY_DN8184_c0_g1	HIP1	HUMAN	-1.3406	0.00108323	0.0249198	GO:0007015 actin filament organization; GO:0006919 activation of cysteine-type endopeptidase activity involved in apoptotic process; GO:0006915 apoptotic process; GO:0097190 apoptotic signaling pathway; GO:0030154 cell differentiation; GO:0048268 clathrin coat assembly; GO:0072583 clathrin-dependent endocytosis; GO:0061024 membrane organization; GO:0099637 neurotransmitter receptor transport; GO:…	GO:0030136 clathrin-coated vesicle; GO:0030665 clathrin-coated vesicle membrane; GO:0005737 cytoplasm; GO:0005856 cytoskeleton; GO:0005829 cytosol; GO:0031234 extrinsic component of cytoplasmic side of plasma membrane; GO:0098890 extrinsic component of postsynaptic membrane; GO:0098888 extrinsic component of presynaptic membrane; GO:0098978 glutamatergic synapse; GO:0005794 Golgi apparatus; GO:00…	GO:0051015 actin filament binding; GO:0035612 AP-2 adaptor complex binding; GO:0035615 clathrin adaptor activity; GO:0030276 clathrin binding; GO:0032051 clathrin light chain binding; GO:0005154 epidermal growth factor receptor binding; GO:0035254 glutamate receptor binding; GO:0035091 phosphatidylinositol binding; GO:0043325 phosphatidylinositol-3,4-bisphosphate binding; GO:0080025 phosphatidyli…
TRINITY_DN9845_c1_g1	RESIL	DROME	4.7063	0.00109267	0.0249426	GO:0040003 chitin-based cuticle development	GO:0062129 chitin-based extracellular matrix; GO:0031012 extracellular matrix; GO:0005576 extracellular region; GO:0032992 protein-carbohydrate complex	GO:0008061 chitin binding; GO:0030023 extracellular matrix constituent conferring elasticity; GO:0008010 structural constituent of chitin-based larval cuticle; GO:0042302 structural constituent of cuticle
TRINITY_DN83366_c0_g1	NA	NA	4.36201	0.00109195	0.0249426	NA	NA	NA
TRINITY_DN9539_c0_g1	NA	NA	2.33524	0.00109304	0.0249426	NA	NA	NA
TRINITY_DN943_c0_g1	NA	NA	-1.26953	0.00109289	0.0249426	NA	NA	NA
TRINITY_DN175_c0_g1	NA	NA	6.58049	0.00108894	0.0249426	NA	NA	NA
TRINITY_DN11448_c0_g1	RHES	HUMAN	2.25008	0.00109	0.0249426	GO:0007626 locomotory behavior; GO:0031397 negative regulation of protein ubiquitination; GO:0051897 positive regulation of protein kinase B signaling; GO:0033235 positive regulation of protein sumoylation; GO:0043949 regulation of cAMP-mediated signaling; GO:0007165 signal transduction; GO:0001963 synaptic transmission, dopaminergic	GO:0005886 plasma membrane; GO:0045202 synapse	GO:0031681 G-protein beta-subunit binding; GO:0005525 GTP binding; GO:0003924 GTPase activity; GO:0043548 phosphatidylinositol 3-kinase binding; GO:0031624 ubiquitin conjugating enzyme binding
TRINITY_DN2043_c0_g1	NA	NA	-1.63063	0.00109213	0.0249426	NA	NA	NA
TRINITY_DN292_c0_g1	BC11B	HUMAN	-1.73126	0.0010876	0.0249426	GO:0046632 alpha-beta T cell differentiation; GO:0021902 commitment of neuronal cell to specific neuron type in forebrain; GO:0003382 epithelial cell morphogenesis; GO:0035701 hematopoietic stem cell migration; GO:0003334 keratinocyte development; GO:0097535 lymphoid lineage cell migration into thymus; GO:0007275 multicellular organism development; GO:0043066 negative regulation of apoptotic proc…	GO:0043005 neuron projection; GO:0005634 nucleus	GO:0001228 DNA-binding transcription activator activity, RNA polymerase II-specific; GO:0003700 DNA-binding transcription factor activity; GO:0046872 metal ion binding; GO:0000978 RNA polymerase II cis-regulatory region sequence-specific DNA binding; GO:0043565 sequence-specific DNA binding
TRINITY_DN15594_c1_g1	CO4A2	ASCSU	3.57933	0.00109687	0.0249439	NA	GO:0005604 basement membrane; GO:0005581 collagen trimer	GO:0005201 extracellular matrix structural constituent
TRINITY_DN3259_c0_g1	NA	NA	3.49503	0.0010975	0.0249439	NA	NA	NA
TRINITY_DN13547_c0_g3	NA	NA	1.82004	0.00109682	0.0249439	NA	NA	NA
TRINITY_DN4877_c0_g2	PDP1	BOVIN	1.47552	0.00109662	0.0249439	GO:0016311 dephosphorylation; GO:1904184 positive regulation of pyruvate dehydrogenase activity; GO:0035970 peptidyl-threonine dephosphorylation; GO:0010510 regulation of acetyl-CoA biosynthetic process from pyruvate	GO:0005759 mitochondrial matrix; GO:0005739 mitochondrion	GO:0004741 [pyruvate dehydrogenase (lipoamide)] phosphatase activity; GO:0005509 calcium ion binding; GO:0000287 magnesium ion binding; GO:0004724 magnesium-dependent protein serine/threonine phosphatase activity; GO:0004722 protein serine/threonine phosphatase activity; GO:0046872 metal ion binding
TRINITY_DN3857_c1_g1	CP4D2	DROME	3.43593	0.00109908	0.0249547	GO:0055114 oxidation-reduction process	GO:0005789 endoplasmic reticulum membrane	GO:0020037 heme binding; GO:0005506 iron ion binding; GO:0004497 monooxygenase activity; GO:0016705 oxidoreductase activity, acting on paired donors, with incorporation or reduction of molecular oxygen
TRINITY_DN11163_c0_g1	NA	NA	-1.06769	0.00110487	0.0250612	NA	NA	NA
TRINITY_DN8600_c0_g1	NA	NA	5.71333	0.00110649	0.0250647	NA	NA	NA
TRINITY_DN2857_c0_g1	TOLL8	DROME	-1.94593	0.00110724	0.0250647	GO:0003401 axis elongation; GO:0060026 convergent extension; GO:0045087 innate immune response; GO:0048935 peripheral nervous system neuron development; GO:0060049 regulation of protein glycosylation; GO:0007165 signal transduction	GO:0016324 apical plasma membrane; GO:0016021 integral component of membrane	GO:0050135 NAD(P)+ nucleosidase activity; GO:0061809 NAD+ nucleotidase, cyclic ADP-ribose generating
TRINITY_DN3040_c0_g1	CHAC1	DANRE	1.87632	0.00111356	0.0251825	GO:0006915 apoptotic process; GO:0006751 glutathione catabolic process; GO:0045746 negative regulation of Notch signaling pathway; GO:0010955 negative regulation of protein processing; GO:0022008 neurogenesis; GO:0007219 Notch signaling pathway; GO:0006986 response to unfolded protein	GO:0005737 cytoplasm; GO:0005829 cytosol; GO:0005802 trans-Golgi network	GO:0003839 gamma-glutamylcyclotransferase activity; GO:0061928 glutathione specific gamma-glutamylcyclotransferase activity; GO:0005112 Notch binding
TRINITY_DN1791_c0_g2	ACS2L	MOUSE	1.36289	0.00111936	0.0252885	GO:0019413 acetate biosynthetic process; GO:0006085 acetyl-CoA biosynthetic process; GO:0019427 acetyl-CoA biosynthetic process from acetate; GO:0019542 propionate biosynthetic process	GO:0005759 mitochondrial matrix; GO:0005739 mitochondrion	GO:0003987 acetate-CoA ligase activity; GO:0016208 AMP binding; GO:0005524 ATP binding; GO:0050218 propionate-CoA ligase activity
TRINITY_DN3875_c0_g1	NA	NA	3.75993	0.00112161	0.025314	NA	NA	NA
TRINITY_DN9107_c0_g1	NA	NA	1.09225	0.00112354	0.0253322	NA	NA	NA
TRINITY_DN5962_c0_g1	CRY2	MOUSE	1.70024	0.00112541	0.0253491	GO:0032922 circadian regulation of gene expression; GO:0007623 circadian rhythm; GO:0043153 entrainment of circadian clock by photoperiod; GO:0042593 glucose homeostasis; GO:0019915 lipid storage; GO:0042754 negative regulation of circadian rhythm; GO:2000323 negative regulation of glucocorticoid receptor signaling pathway; GO:2000850 negative regulation of glucocorticoid secretion; GO:0032515 ne…	GO:0005829 cytosol; GO:0005739 mitochondrion; GO:0016607 nuclear speck; GO:0005654 nucleoplasm; GO:0005634 nucleus; GO:0097381 photoreceptor disc membrane; GO:0042622 photoreceptor outer segment membrane	GO:0003684 damaged DNA binding; GO:0003677 DNA binding; GO:0071949 FAD binding; GO:0019900 kinase binding; GO:0035257 nuclear hormone receptor binding; GO:0019902 phosphatase binding; GO:0009881 photoreceptor activity; GO:0019901 protein kinase binding; GO:0003697 single-stranded DNA binding; GO:0000976 transcription regulatory region sequence-specific DNA binding; GO:0000166 nucleotide binding
TRINITY_DN9004_c0_g1	CUP7	DROME	4.99879	0.00112789	0.0253545	GO:0040003 chitin-based cuticle development	GO:0062129 chitin-based extracellular matrix	GO:0008010 structural constituent of chitin-based larval cuticle; GO:0008011 structural constituent of pupal chitin-based cuticle
TRINITY_DN63_c0_g2	NA	NA	2.9528	0.0011269	0.0253545	NA	NA	NA
TRINITY_DN2540_c0_g1	ZER1	DROME	1.46642	0.00112901	0.0253546	GO:0006635 fatty acid beta-oxidation; GO:0051793 medium-chain fatty acid catabolic process	GO:0031462 Cul2-RING ubiquitin ligase complex; GO:0005829 cytosol; GO:0005759 mitochondrial matrix; GO:0005739 mitochondrion	GO:0003995 acyl-CoA dehydrogenase activity; GO:0050660 flavin adenine dinucleotide binding; GO:0070991 medium-chain-acyl-CoA dehydrogenase activity
TRINITY_DN1755_c0_g1	NA	NA	4.18672	0.00113082	0.0253699	NA	NA	NA
TRINITY_DN22023_c0_g1	GTR3	CANLF	1.30652	0.00113883	0.0254489	GO:1904659 glucose transmembrane transport; GO:0008643 carbohydrate transport; GO:0042593 glucose homeostasis; GO:0090277 positive regulation of peptide hormone secretion	GO:0042995 cell projection; GO:0016021 integral component of membrane; GO:0005887 integral component of plasma membrane; GO:0043204 perikaryon	GO:0005536 glucose binding; GO:0005355 glucose transmembrane transporter activity; GO:0022857 transmembrane transporter activity
TRINITY_DN10620_c1_g1	NA	NA	-1.12693	0.00113828	0.0254489	NA	NA	NA
TRINITY_DN1359_c1_g1	CTRB1	PENVA	1.76397	0.00113801	0.0254489	GO:0030574 collagen catabolic process	GO:0005615 extracellular space	GO:0004252 serine-type endopeptidase activity
TRINITY_DN2367_c0_g2	RTJK	DROFU	1.77772	0.00113672	0.0254489	GO:0000398 mRNA splicing, via spliceosome	GO:0005654 nucleoplasm; GO:0005686 U2 snRNP; GO:0005684 U2-type spliceosomal complex	GO:0003723 RNA binding; GO:0003964 RNA-directed DNA polymerase activity
TRINITY_DN1517_c0_g1	NA	NA	1.57707	0.00114262	0.0254832	NA	NA	NA
TRINITY_DN7698_c2_g1	SPOPL	HUMAN	4.63587	0.00114194	0.0254832	GO:0031397 negative regulation of protein ubiquitination; GO:0043161 proteasome-mediated ubiquitin-dependent protein catabolic process; GO:0016567 protein ubiquitination; GO:0030162 regulation of proteolysis; GO:0006511 ubiquitin-dependent protein catabolic process	GO:0031463 Cul3-RING ubiquitin ligase complex; GO:0005737 cytoplasm; GO:0005634 nucleus	GO:0031625 ubiquitin protein ligase binding
TRINITY_DN4448_c0_g2	NA	NA	-9.80499	0.00114411	0.0254914	NA	NA	NA
TRINITY_DN24987_c1_g1	GRIK2	DANRE	1.76425	0.00114732	0.0255378	NA	GO:0016021 integral component of membrane; GO:0045211 postsynaptic membrane; GO:0032281 AMPA glutamate receptor complex; GO:0030425 dendrite; GO:0043197 dendritic spine; GO:0031901 early endosome membrane; GO:0005789 endoplasmic reticulum membrane; GO:0014069 postsynaptic density; GO:0098839 postsynaptic density membrane; GO:0055038 recycling endosome membrane	GO:0004970 ionotropic glutamate receptor activity; GO:0004971 AMPA glutamate receptor activity
TRINITY_DN24537_c0_g3	NA	NA	5.59085	0.0011497	0.0255655	NA	NA	NA
TRINITY_DN3736_c0_g1	ENTK	PIG	-3.31763	0.0011525	0.0256027	NA	GO:0016021 integral component of membrane; GO:0016020 membrane	GO:0005044 scavenger receptor activity; GO:0004252 serine-type endopeptidase activity
TRINITY_DN5633_c0_g1	AT133	MOUSE	-1.82853	0.00115689	0.0256522	GO:0006812 cation transport; GO:0006874 cellular calcium ion homeostasis	GO:0016021 integral component of membrane	GO:0005524 ATP binding; GO:0016887 ATPase activity; GO:0046872 metal ion binding
TRINITY_DN873_c1_g2	HTH	DROME	-2.04101	0.00115909	0.0256522	GO:0009887 animal organ morphogenesis; GO:0007420 brain development; GO:0048749 compound eye development; GO:0001752 compound eye photoreceptor fate commitment; GO:0009880 embryonic pattern specification; GO:0001654 eye development; GO:0048735 haltere morphogenesis; GO:0060323 head morphogenesis; GO:0007480 imaginal disc-derived leg morphogenesis; GO:0007476 imaginal disc-derived wing morphogenes…	GO:0005737 cytoplasm; GO:0005829 cytosol; GO:0005654 nucleoplasm; GO:0005634 nucleus; GO:0032993 protein-DNA complex; GO:0090575 RNA polymerase II transcription regulator complex; GO:0005667 transcription regulator complex	GO:0000987 cis-regulatory region sequence-specific DNA binding; GO:0003677 DNA binding; GO:0001228 DNA-binding transcription activator activity, RNA polymerase II-specific; GO:0003700 DNA-binding transcription factor activity; GO:0000981 DNA-binding transcription factor activity, RNA polymerase II-specific; GO:0046982 protein heterodimerization activity; GO:0000978 RNA polymerase II cis-regulator…
TRINITY_DN1900_c0_g1	NA	NA	5.68489	0.00116107	0.0256522	NA	NA	NA
TRINITY_DN16837_c0_g2	NA	NA	3.62655	0.00115706	0.0256522	NA	NA	NA
TRINITY_DN13259_c0_g1	FXL20	HUMAN	1.60705	0.00116153	0.0256522	GO:0001662 behavioral fear response; GO:0043687 post-translational protein modification; GO:0000209 protein polyubiquitination; GO:0099575 regulation of protein catabolic process at presynapse, modulating synaptic transmission; GO:2000300 regulation of synaptic vesicle exocytosis; GO:0031146 SCF-dependent proteasomal ubiquitin-dependent protein catabolic process; GO:0006511 ubiquitin-dependent pr…	GO:0005829 cytosol; GO:0098978 glutamatergic synapse; GO:0098793 presynapse; GO:0019005 SCF ubiquitin ligase complex; GO:0098685 Schaffer collateral - CA1 synapse; GO:0005737 cytoplasm; GO:0045202 synapse	NA
TRINITY_DN4253_c0_g1	SDS3	PONAB	1.36977	0.00116	0.0256522	GO:0006915 apoptotic process; GO:0016575 histone deacetylation; GO:0043065 positive regulation of apoptotic process	GO:0005634 nucleus	NA
TRINITY_DN27721_c0_g1	NA	NA	-1.49319	0.00116661	0.0257235	NA	NA	NA
TRINITY_DN5604_c0_g2	NA	NA	3.25443	0.00116703	0.0257235	NA	NA	NA
TRINITY_DN19238_c0_g1	NA	NA	1.43189	0.00116951	0.0257531	NA	NA	NA
TRINITY_DN8712_c0_g1	CHP1	PONAB	1.69987	0.00117159	0.0257589	GO:0071468 cellular response to acidic pH; GO:0031122 cytoplasmic microtubule organization; GO:0022406 membrane docking; GO:0061025 membrane fusion; GO:0061024 membrane organization; GO:0001578 microtubule bundle formation; GO:0070885 negative regulation of calcineurin-NFAT signaling cascade; GO:0032088 negative regulation of NF-kappaB transcription factor activity; GO:0010923 negative regulation…	GO:0005737 cytoplasm; GO:0005783 endoplasmic reticulum; GO:0005793 endoplasmic reticulum-Golgi intermediate compartment; GO:0000139 Golgi membrane; GO:0015630 microtubule cytoskeleton; GO:0005634 nucleus; GO:0005886 plasma membrane; GO:0030133 transport vesicle	GO:0005509 calcium ion binding; GO:0048306 calcium-dependent protein binding; GO:0019900 kinase binding; GO:0008017 microtubule binding; GO:0004860 protein kinase inhibitor activity
TRINITY_DN232_c1_g1	SET1	DROME	2.27951	0.00117205	0.0257589	GO:0044648 histone H3-K4 dimethylation; GO:0051568 histone H3-K4 methylation; GO:0080182 histone H3-K4 trimethylation	GO:0000791 euchromatin; GO:0005700 polytene chromosome; GO:0048188 Set1C/COMPASS complex; GO:0035327 transcriptionally active chromatin	GO:0042800 histone methyltransferase activity (H3-K4 specific); GO:0003723 RNA binding
TRINITY_DN11619_c0_g3	NA	NA	26.6798	0.00117755	0.025812	NA	NA	NA
TRINITY_DN21241_c0_g1	CNTP1	HUMAN	-2.50597	0.00117788	0.025812	GO:0007155 cell adhesion; GO:0022010 central nervous system myelination; GO:0007010 cytoskeleton organization; GO:0022011 myelination in peripheral nervous system; GO:0050885 neuromuscular process controlling balance; GO:0050884 neuromuscular process controlling posture; GO:0048812 neuron projection morphogenesis; GO:0019227 neuronal action potential propagation; GO:0030913 paranodal junction ass…	GO:0016021 integral component of membrane; GO:0005887 integral component of plasma membrane; GO:0033010 paranodal junction; GO:0033270 paranode region of axon; GO:0048787 presynaptic active zone membrane	GO:0017124 SH3 domain binding; GO:0038023 signaling receptor activity
TRINITY_DN10865_c0_g1	FGFR3	HUMAN	2.79211	0.00117715	0.025812	GO:0006915 apoptotic process; GO:0007275 multicellular organism development; GO:0008284 positive regulation of cell population proliferation; GO:0033674 positive regulation of kinase activity; GO:0043410 positive regulation of MAPK cascade; GO:1902036 regulation of hematopoietic stem cell differentiation; GO:0007169 transmembrane receptor protein tyrosine kinase signaling pathway; GO:0070977 bone…	GO:0005887 integral component of plasma membrane; GO:0043235 receptor complex; GO:0009986 cell surface; GO:0005783 endoplasmic reticulum; GO:0005576 extracellular region; GO:0005794 Golgi apparatus; GO:0005634 nucleus; GO:0005886 plasma membrane; GO:0030133 transport vesicle	GO:0005524 ATP binding; GO:0017134 fibroblast growth factor binding; GO:0005007 fibroblast growth factor-activated receptor activity; GO:0004714 transmembrane receptor protein tyrosine kinase activity; GO:0042802 identical protein binding; GO:0004713 protein tyrosine kinase activity
TRINITY_DN2545_c1_g1	JIP4	HUMAN	1.74662	0.00119344	0.0261276	GO:0007257 activation of JUN kinase activity; GO:0032418 lysosome localization; GO:0030335 positive regulation of cell migration; GO:0051149 positive regulation of muscle cell differentiation; GO:0045666 positive regulation of neuron differentiation; GO:0042147 retrograde transport, endosome to Golgi; GO:0051146 striated muscle cell differentiation; GO:0016192 vesicle-mediated transport	GO:0001669 acrosomal vesicle; GO:0034451 centriolar satellite; GO:0005737 cytoplasm; GO:0005829 cytosol; GO:0070062 extracellular exosome; GO:0005765 lysosomal membrane; GO:0048471 perinuclear region of cytoplasm	GO:0042802 identical protein binding; GO:0008432 JUN kinase binding; GO:0019894 kinesin binding; GO:0005078 MAP-kinase scaffold activity; GO:0030159 signaling receptor complex adaptor activity
TRINITY_DN352_c0_g1	S14L2	RAT	6.22812	0.00119844	0.0261817	GO:0045542 positive regulation of cholesterol biosynthetic process	GO:0005829 cytosol; GO:0005634 nucleus; GO:0005737 cytoplasm; GO:0005654 nucleoplasm	GO:0008047 enzyme activator activity; GO:0008289 lipid binding; GO:0016765 transferase activity, transferring alkyl or aryl (other than methyl) groups
TRINITY_DN4903_c0_g1	NET1	CHICK	-1.91178	0.00119981	0.0261817	GO:0009887 animal organ morphogenesis; GO:0016358 dendrite development; GO:0008045 motor neuron axon guidance; GO:0007520 myoblast fusion; GO:0006355 regulation of transcription, DNA-templated; GO:0009888 tissue development; GO:0019724 B cell mediated immunity; GO:0042100 B cell proliferation; GO:0032488 Cdc42 protein signal transduction; GO:0045773 positive regulation of axon extension; GO:20001…	GO:0005604 basement membrane; GO:0071944 cell periphery; GO:0005737 cytoplasm; GO:0005576 extracellular region	GO:0005102 signaling receptor binding; GO:0005125 cytokine activity
TRINITY_DN10186_c0_g1	NA	NA	2.89592	0.00119951	0.0261817	NA	NA	NA
TRINITY_DN99_c0_g3	AMPN	BOVIN	-2.60577	0.00120054	0.0261817	GO:0001525 angiogenesis; GO:0030154 cell differentiation; GO:0043171 peptide catabolic process; GO:0006508 proteolysis	GO:0005737 cytoplasm; GO:0016021 integral component of membrane; GO:0005886 plasma membrane	GO:0070006 metalloaminopeptidase activity; GO:0042277 peptide binding; GO:0001618 virus receptor activity; GO:0008270 zinc ion binding; GO:0004177 aminopeptidase activity; GO:0008237 metallopeptidase activity
TRINITY_DN961_c1_g1	E631	DROME	1.69666	0.0012032	0.0262145	GO:0019722 calcium-mediated signaling; GO:0000226 microtubule cytoskeleton organization	GO:0005737 cytoplasm; GO:0005634 nucleus; GO:0005886 plasma membrane	GO:0005509 calcium ion binding; GO:0030234 enzyme regulator activity
TRINITY_DN6970_c0_g1	CBPA1	BOVIN	-1.35036	0.00120748	0.0262738	GO:0006508 proteolysis; GO:0006691 leukotriene metabolic process	GO:0005576 extracellular region; GO:0005615 extracellular space	GO:0004180 carboxypeptidase activity; GO:0004181 metallocarboxypeptidase activity; GO:0008270 zinc ion binding
TRINITY_DN4808_c0_g1	FNTB	HUMAN	1.78232	0.00120825	0.0262738	GO:0018343 protein farnesylation; GO:0018342 protein prenylation; GO:0022400 regulation of rhodopsin mediated signaling pathway; GO:0032958 inositol phosphate biosynthetic process	GO:0005829 cytosol; GO:0005875 microtubule associated complex; GO:0005965 protein farnesyltransferase complex; GO:0005737 cytoplasm; GO:0016607 nuclear speck; GO:0005634 nucleus	GO:0004660 protein farnesyltransferase activity; GO:0008270 zinc ion binding; GO:0005524 ATP binding; GO:0005516 calmodulin binding; GO:0051765 inositol tetrakisphosphate kinase activity; GO:0008440 inositol-1,4,5-trisphosphate 3-kinase activity; GO:0016301 kinase activity
TRINITY_DN1500_c2_g1	SCR	DROME	-1.99324	0.00121213	0.0263331	GO:0009952 anterior/posterior pattern specification; GO:0007494 midgut development; GO:0045944 positive regulation of transcription by RNA polymerase II; GO:0007432 salivary gland boundary specification; GO:0045498 sex comb development	GO:0005634 nucleus	GO:0033613 activating transcription factor binding; GO:0001228 DNA-binding transcription activator activity, RNA polymerase II-specific; GO:0042803 protein homodimerization activity; GO:0000977 RNA polymerase II transcription regulatory region sequence-specific DNA binding; GO:0043565 sequence-specific DNA binding
TRINITY_DN4910_c0_g1	IP6K1	MOUSE	1.53064	0.00121591	0.0263898	GO:0006020 inositol metabolic process; GO:0032958 inositol phosphate biosynthetic process; GO:0120163 negative regulation of cold-induced thermogenesis; GO:0046854 phosphatidylinositol phosphorylation; GO:0046488 phosphatidylinositol metabolic process; GO:0006468 protein phosphorylation	GO:0005737 cytoplasm; GO:0005829 cytosol; GO:0001650 fibrillar center; GO:0005654 nucleoplasm; GO:0005634 nucleus	GO:0005524 ATP binding; GO:0052723 inositol hexakisphosphate 1-kinase activity; GO:0052724 inositol hexakisphosphate 3-kinase activity; GO:0000832 inositol hexakisphosphate 5-kinase activity; GO:0000828 inositol hexakisphosphate kinase activity; GO:0016301 kinase activity; GO:0000831 inositol hexakisphosphate 6-kinase activity
TRINITY_DN25378_c3_g1	NA	NA	4.41838	0.00121897	0.0264308	NA	NA	NA
TRINITY_DN5416_c1_g1	KLF11	MOUSE	-1.60337	0.00122031	0.0264345	GO:0006915 apoptotic process; GO:1901653 cellular response to peptide; GO:0008285 negative regulation of cell population proliferation; GO:0000122 negative regulation of transcription by RNA polymerase II; GO:0045892 negative regulation of transcription, DNA-templated; GO:0043065 positive regulation of apoptotic process; GO:0045944 positive regulation of transcription by RNA polymerase II; GO:000…	GO:0005829 cytosol; GO:0005925 focal adhesion; GO:0016604 nuclear body; GO:0005654 nucleoplasm; GO:0005634 nucleus	GO:0003677 DNA binding; GO:0003700 DNA-binding transcription factor activity; GO:0000981 DNA-binding transcription factor activity, RNA polymerase II-specific; GO:0046872 metal ion binding; GO:0000976 transcription regulatory region sequence-specific DNA binding
TRINITY_DN16719_c0_g2	NA	NA	2.62209	0.00122231	0.0264525	NA	NA	NA
TRINITY_DN29387_c0_g1	NRF6	CAEEL	1.42596	0.00122527	0.0264914	GO:0006869 lipid transport; GO:0007275 multicellular organism development	GO:0016021 integral component of membrane	GO:0008289 lipid binding; GO:0016747 transferase activity, transferring acyl groups other than amino-acyl groups
TRINITY_DN9276_c0_g1	RESIL	DROME	7.69476	0.00123382	0.026632	GO:0040003 chitin-based cuticle development	GO:0062129 chitin-based extracellular matrix; GO:0031012 extracellular matrix; GO:0005576 extracellular region; GO:0032992 protein-carbohydrate complex	GO:0008061 chitin binding; GO:0030023 extracellular matrix constituent conferring elasticity; GO:0008010 structural constituent of chitin-based larval cuticle; GO:0042302 structural constituent of cuticle
TRINITY_DN8887_c0_g1	NA	NA	3.96132	0.00123413	0.026632	NA	NA	NA
TRINITY_DN4224_c1_g2	NA	NA	-1.2238	0.00123915	0.0266875	NA	NA	NA
TRINITY_DN10075_c0_g1	ERN1	HUMAN	-1.60132	0.00123836	0.0266875	GO:0007257 activation of JUN kinase activity; GO:0007050 cell cycle arrest; GO:0071333 cellular response to glucose stimulus; GO:0034620 cellular response to unfolded protein; GO:0035924 cellular response to vascular endothelial growth factor stimulus; GO:0030968 endoplasmic reticulum unfolded protein response; GO:0001935 endothelial cell proliferation; GO:1901142 insulin metabolic process; GO:00…	GO:1990597 AIP1-IRE1 complex; GO:0005737 cytoplasm; GO:0005783 endoplasmic reticulum; GO:0005789 endoplasmic reticulum membrane; GO:0030176 integral component of endoplasmic reticulum membrane; GO:1990332 Ire1 complex; GO:1990630 IRE1-RACK1-PP2A complex; GO:1990604 IRE1-TRAF2-ASK1 complex; GO:0005739 mitochondrion; GO:0005637 nuclear inner membrane	GO:0043531 ADP binding; GO:0005524 ATP binding; GO:0004521 endoribonuclease activity; GO:0019899 enzyme binding; GO:0030544 Hsp70 protein binding; GO:0051879 Hsp90 protein binding; GO:0042802 identical protein binding; GO:0000287 magnesium ion binding; GO:0005161 platelet-derived growth factor receptor binding; GO:0042803 protein homodimerization activity; GO:0004672 protein kinase activity; GO:0…
TRINITY_DN16295_c0_g1	NA	NA	5.67752	0.00124044	0.0266875	NA	NA	NA
TRINITY_DN55_c0_g1	IGDB2	CAEEL	-2.23312	0.00124142	0.0266875	NA	GO:0016021 integral component of membrane; GO:0005886 plasma membrane; GO:0030017 sarcomere	NA
TRINITY_DN5274_c0_g1	IRE1	YEAST	1.56545	0.00124777	0.0267927	GO:0007257 activation of JUN kinase activity; GO:0030263 apoptotic chromosome condensation; GO:0007050 cell cycle arrest; GO:0030968 endoplasmic reticulum unfolded protein response; GO:0070059 intrinsic apoptotic signaling pathway in response to endoplasmic reticulum stress; GO:0036498 IRE1-mediated unfolded protein response; GO:0006397 mRNA processing; GO:0045892 negative regulation of transcrip…	GO:0005789 endoplasmic reticulum membrane; GO:0016021 integral component of membrane; GO:1990604 IRE1-TRAF2-ASK1 complex; GO:0005783 endoplasmic reticulum; GO:0030176 integral component of endoplasmic reticulum membrane; GO:0005634 nucleus	GO:0005524 ATP binding; GO:0004519 endonuclease activity; GO:0004521 endoribonuclease activity; GO:0000287 magnesium ion binding; GO:0004672 protein kinase activity; GO:0004674 protein serine/threonine kinase activity; GO:0051082 unfolded protein binding; GO:0042802 identical protein binding; GO:0046872 metal ion binding
TRINITY_DN5602_c0_g1	CRERF	DROME	1.59308	0.00124868	0.0267927	GO:0045893 positive regulation of transcription, DNA-templated; GO:0042594 response to starvation; GO:0006986 response to unfolded protein; GO:0038202 TORC1 signaling	GO:0005829 cytosol; GO:0005634 nucleus	GO:0003677 DNA binding; GO:0003700 DNA-binding transcription factor activity; GO:0046982 protein heterodimerization activity
TRINITY_DN3025_c0_g1	NA	NA	3.13289	0.00125131	0.0268237	NA	NA	NA
TRINITY_DN3016_c0_g1	NA	NA	-7.77656	0.0012549	0.0268754	NA	NA	NA
TRINITY_DN1179_c4_g2	VGFR1	HUMAN	3.48342	0.00125812	0.0269187	GO:0048514 blood vessel morphogenesis; GO:0030154 cell differentiation; GO:0016477 cell migration; GO:0035924 cellular response to vascular endothelial growth factor stimulus; GO:0048598 embryonic morphogenesis; GO:1990384 hyaloid vascular plexus regression; GO:0002548 monocyte chemotaxis; GO:0007275 multicellular organism development; GO:1905563 negative regulation of vascular endothelial cell p…	GO:0015629 actin cytoskeleton; GO:0005768 endosome; GO:0005615 extracellular space; GO:0005925 focal adhesion; GO:0005887 integral component of plasma membrane; GO:0005886 plasma membrane; GO:0043235 receptor complex	GO:0005524 ATP binding; GO:0019838 growth factor binding; GO:0036332 placental growth factor-activated receptor activity; GO:0004714 transmembrane receptor protein tyrosine kinase activity; GO:0038085 vascular endothelial growth factor binding; GO:0005021 vascular endothelial growth factor-activated receptor activity; GO:0036326 VEGF-A-activated receptor activity; GO:0036327 VEGF-B-activated rece…
TRINITY_DN13524_c1_g1	NOX5	HUMAN	-2.74093	0.00126219	0.0269253	GO:0001525 angiogenesis; GO:0006915 apoptotic process; GO:0034599 cellular response to oxidative stress; GO:0050663 cytokine secretion; GO:0061640 cytoskeleton-dependent cytokinesis; GO:0006952 defense response; GO:0001935 endothelial cell proliferation; GO:0055114 oxidation-reduction process; GO:2000379 positive regulation of reactive oxygen species metabolic process; GO:1902600 proton transmemb…	GO:0005783 endoplasmic reticulum; GO:0005789 endoplasmic reticulum membrane; GO:0043020 NADPH oxidase complex; GO:0005886 plasma membrane	GO:0005509 calcium ion binding; GO:0050660 flavin adenine dinucleotide binding; GO:0020037 heme binding; GO:0050661 NADP binding; GO:0015252 proton channel activity; GO:0016175 superoxide-generating NADPH oxidase activity
TRINITY_DN1552_c1_g1	CRQ	DROME	-2.13258	0.00126264	0.0269253	GO:0006915 apoptotic process; GO:0048102 autophagic cell death; GO:0006955 immune response; GO:0002433 immune response-regulating cell surface receptor signaling pathway involved in phagocytosis; GO:0042116 macrophage activation; GO:0006909 phagocytosis; GO:0006911 phagocytosis, engulfment; GO:0090382 phagosome maturation; GO:0050764 regulation of phagocytosis	GO:0016021 integral component of membrane; GO:0005886 plasma membrane	GO:0005044 scavenger receptor activity
TRINITY_DN4512_c0_g1	NA	NA	-2.79126	0.00126318	0.0269253	NA	NA	NA
TRINITY_DN12495_c0_g2	GBRA6	RAT	2.1136	0.00126173	0.0269253	GO:0007268 chemical synaptic transmission; GO:1902476 chloride transmembrane transport; GO:0007214 gamma-aminobutyric acid signaling pathway; GO:0034220 ion transmembrane transport; GO:0050877 nervous system process; GO:0042391 regulation of membrane potential; GO:0060078 regulation of postsynaptic membrane potential; GO:0007165 signal transduction; GO:0051932 synaptic transmission, GABAergic	GO:0099192 cerebellar Golgi cell to granule cell synapse; GO:0034707 chloride channel complex; GO:0032590 dendrite membrane; GO:1902711 GABA-A receptor complex; GO:0005887 integral component of plasma membrane; GO:0043005 neuron projection; GO:0005886 plasma membrane; GO:0098794 postsynapse; GO:0045211 postsynaptic membrane; GO:0045202 synapse; GO:0030425 dendrite; GO:0098982 GABA-ergic synapse; …	GO:0008503 benzodiazepine receptor activity; GO:0005254 chloride channel activity; GO:0004890 GABA-A receptor activity; GO:0022851 GABA-gated chloride ion channel activity; GO:0005237 inhibitory extracellular ligand-gated ion channel activity; GO:0030594 neurotransmitter receptor activity; GO:1904315 transmitter-gated ion channel activity involved in regulation of postsynaptic membrane potential;…
TRINITY_DN535_c8_g1	NA	NA	1.51784	0.00127142	0.0270446	NA	NA	NA
TRINITY_DN105_c0_g1	CHIL4	MOUSE	4.73516	0.00127356	0.0270446	GO:0005975 carbohydrate metabolic process; GO:0006032 chitin catabolic process; GO:0006954 inflammatory response	GO:0005737 cytoplasm; GO:0005576 extracellular region	GO:0008061 chitin binding
TRINITY_DN3302_c0_g1	CYT1	CROAD	18.6444	0.00127037	0.0270446	NA	GO:0005576 extracellular region	GO:0004869 cysteine-type endopeptidase inhibitor activity
TRINITY_DN1356_c0_g1	BCKD	MOUSE	-1.36613	0.00127315	0.0270446	GO:0009083 branched-chain amino acid catabolic process; GO:0042593 glucose homeostasis; GO:1904183 negative regulation of pyruvate dehydrogenase activity; GO:0016310 phosphorylation	GO:0005947 mitochondrial alpha-ketoglutarate dehydrogenase complex; GO:0005739 mitochondrion	GO:0047323 [3-methyl-2-oxobutanoate dehydrogenase (acetyl-transferring)] kinase activity; GO:0005524 ATP binding; GO:0004672 protein kinase activity; GO:0004674 protein serine/threonine kinase activity
TRINITY_DN6788_c0_g1	AT131	HUMAN	-1.5308	0.00128057	0.0270488	GO:0006874 cellular calcium ion homeostasis; GO:0034220 ion transmembrane transport; GO:0006812 cation transport	GO:0005789 endoplasmic reticulum membrane; GO:0016021 integral component of membrane; GO:0016020 membrane	GO:0005524 ATP binding; GO:0016887 ATPase activity; GO:0015410 manganese transmembrane transporter activity, phosphorylative mechanism; GO:0046872 metal ion binding
TRINITY_DN7719_c0_g1	NA	NA	3.55587	0.00127983	0.0270488	NA	NA	NA
TRINITY_DN3574_c1_g1	NA	NA	-2.48325	0.00128384	0.0270488	NA	NA	NA
TRINITY_DN15270_c0_g1	NA	NA	3.06896	0.00127683	0.0270488	NA	NA	NA
TRINITY_DN17441_c1_g2	NA	NA	1.95776	0.00128352	0.0270488	NA	NA	NA
TRINITY_DN1609_c0_g1	CYCG	DROME	1.83154	0.0012835	0.0270488	GO:0051301 cell division; GO:0006302 double-strand break repair; GO:0060429 epithelium development; GO:0007143 female meiotic nuclear division; GO:0000711 meiotic DNA repair synthesis; GO:0044772 mitotic cell cycle phase transition; GO:0007275 multicellular organism development; GO:2000134 negative regulation of G1/S transition of mitotic cell cycle; GO:0045746 negative regulation of Notch signal…	GO:0000307 cyclin-dependent protein kinase holoenzyme complex; GO:0005737 cytoplasm; GO:0005634 nucleus; GO:0005700 polytene chromosome	GO:0016538 cyclin-dependent protein serine/threonine kinase regulator activity; GO:0003677 DNA binding; GO:0004864 protein phosphatase inhibitor activity
TRINITY_DN3405_c0_g1	PTP69	DROME	-1.50263	0.00127735	0.0270488	GO:0007411 axon guidance; GO:0007155 cell adhesion; GO:0007415 defasciculation of motor neuron axon; GO:0048813 dendrite morphogenesis; GO:0097155 fasciculation of sensory neuron axon; GO:0008045 motor neuron axon guidance; GO:0035335 peptidyl-tyrosine dephosphorylation; GO:0006470 protein dephosphorylation; GO:0016201 synaptic target inhibition	GO:0030424 axon; GO:0009986 cell surface; GO:0016021 integral component of membrane; GO:0005886 plasma membrane	GO:0004725 protein tyrosine phosphatase activity; GO:0005001 transmembrane receptor protein tyrosine phosphatase activity
TRINITY_DN2273_c1_g1	ESCA	DROME	-1.53673	0.00127955	0.0270488	GO:0055059 asymmetric neuroblast division; GO:0035147 branch fusion, open tracheal system; GO:0001709 cell fate determination; GO:0001708 cell fate specification; GO:0007417 central nervous system development; GO:0007427 epithelial cell migration, open tracheal system; GO:0035215 genital disc development; GO:0030718 germ-line stem cell population maintenance; GO:0042332 gravitaxis; GO:0036335 int…	GO:0005634 nucleus	GO:0003677 DNA binding; GO:0001227 DNA-binding transcription repressor activity, RNA polymerase II-specific; GO:0046872 metal ion binding; GO:0000977 RNA polymerase II transcription regulatory region sequence-specific DNA binding
TRINITY_DN5462_c0_g1	CPMD8	HUMAN	1.64166	0.00128451	0.0270488	GO:0001654 eye development	GO:0005615 extracellular space; GO:0005886 plasma membrane	GO:0004867 serine-type endopeptidase inhibitor activity
TRINITY_DN9448_c0_g1	PERC	DROME	2.32225	0.00128791	0.0270951	GO:0007304 chorion-containing eggshell formation; GO:0007306 eggshell chorion assembly; GO:0042744 hydrogen peroxide catabolic process; GO:0042743 hydrogen peroxide metabolic process; GO:0030707 ovarian follicle cell development; GO:0001516 prostaglandin biosynthetic process; GO:0006979 response to oxidative stress	GO:0005615 extracellular space	GO:0020037 heme binding; GO:0046872 metal ion binding; GO:0004601 peroxidase activity; GO:0004666 prostaglandin-endoperoxide synthase activity
TRINITY_DN17252_c0_g1	CHIL3	MOUSE	11.7465	0.00129584	0.0271861	GO:0006915 apoptotic process; GO:0006032 chitin catabolic process; GO:0006030 chitin metabolic process; GO:0002376 immune system process; GO:0000272 polysaccharide catabolic process; GO:0044245 polysaccharide digestion; GO:0090197 positive regulation of chemokine secretion; GO:0002532 production of molecular mediator involved in inflammatory response; GO:0006954 inflammatory response; GO:0040003 …	GO:0005737 cytoplasm; GO:0005576 extracellular region; GO:0005615 extracellular space; GO:0031410 cytoplasmic vesicle; GO:0005635 nuclear envelope; GO:0048237 rough endoplasmic reticulum lumen	GO:0008061 chitin binding; GO:0004568 chitinase activity; GO:0019900 kinase binding; GO:0004563 beta-N-acetylhexosaminidase activity; GO:0030246 carbohydrate binding; GO:0102148 N-acetyl-beta-D-galactosaminidase activity
TRINITY_DN21767_c0_g1	CO5A2	HUMAN	13.2281	0.00129468	0.0271861	GO:0071230 cellular response to amino acid stimulus; GO:0030199 collagen fibril organization; GO:0030198 extracellular matrix organization; GO:0048592 eye morphogenesis; GO:1903225 negative regulation of endodermal cell differentiation; GO:0001503 ossification; GO:0001501 skeletal system development; GO:0043588 skin development; GO:0030903 notochord development	GO:0005588 collagen type V trimer; GO:0062023 collagen-containing extracellular matrix; GO:0005788 endoplasmic reticulum lumen; GO:0031012 extracellular matrix; GO:0005576 extracellular region; GO:0005615 extracellular space; GO:0005581 collagen trimer; GO:0005829 cytosol	GO:0005201 extracellular matrix structural constituent; GO:0030020 extracellular matrix structural constituent conferring tensile strength; GO:0046872 metal ion binding; GO:0046332 SMAD binding
TRINITY_DN4146_c0_g1	NA	NA	1.92705	0.0012958	0.0271861	NA	NA	NA
TRINITY_DN148_c0_g2	NA	NA	3.29741	0.00130113	0.0272326	NA	NA	NA
TRINITY_DN34875_c0_g1	SHOX2	RAT	-2.2541	0.00130166	0.0272326	GO:0003209 cardiac atrium morphogenesis; GO:0060351 cartilage development involved in endochondral bone morphogenesis; GO:0002063 chondrocyte development; GO:0048557 embryonic digestive tract morphogenesis; GO:0035115 embryonic forelimb morphogenesis; GO:0060272 embryonic skeletal joint morphogenesis; GO:0007507 heart development; GO:0003170 heart valve development; GO:0060415 muscle tissue morph…	GO:0000790 nuclear chromatin; GO:0005634 nucleus	GO:0000981 DNA-binding transcription factor activity, RNA polymerase II-specific; GO:0043565 sequence-specific DNA binding
TRINITY_DN12440_c0_g1	NA	NA	1.08739	0.00130143	0.0272326	NA	NA	NA
TRINITY_DN9127_c0_g1	NA	NA	16.4197	0.00130797	0.0273281	NA	NA	NA
TRINITY_DN4700_c0_g1	SPZ2	DROME	8.4653	0.00130864	0.0273282	GO:0007411 axon guidance; GO:0021556 central nervous system formation; GO:0045087 innate immune response; GO:0008045 motor neuron axon guidance; GO:0007399 nervous system development; GO:0010941 regulation of cell death; GO:0031637 regulation of neuronal synaptic plasticity in response to neurotrophin; GO:0008592 regulation of Toll signaling pathway	GO:0005576 extracellular region	GO:0008083 growth factor activity; GO:0005121 Toll binding
TRINITY_DN7752_c0_g2	NA	NA	-2.8496	0.00131612	0.0274589	NA	NA	NA
TRINITY_DN886_c0_g1	TX11A	CORWE	3.49717	0.00132636	0.0275136	NA	GO:0005576 extracellular region	GO:0008061 chitin binding; GO:0090729 toxin activity
TRINITY_DN8914_c0_g1	OBSTE	DROME	6.43351	0.00132846	0.0275136	GO:0040003 chitin-based cuticle development	GO:0062129 chitin-based extracellular matrix	GO:0008061 chitin binding; GO:0008010 structural constituent of chitin-based larval cuticle; GO:0008011 structural constituent of pupal chitin-based cuticle
TRINITY_DN2848_c0_g1	HEXA	HUMAN	-1.6585	0.00132668	0.0275136	GO:0005975 carbohydrate metabolic process; GO:0030207 chondroitin sulfate catabolic process; GO:0006024 glycosaminoglycan biosynthetic process; GO:0006687 glycosphingolipid metabolic process; GO:0030214 hyaluronan catabolic process; GO:0042340 keratan sulfate catabolic process	GO:0042582 azurophil granule; GO:0070062 extracellular exosome; GO:0043202 lysosomal lumen; GO:0016020 membrane	GO:0008375 acetylglucosaminyltransferase activity; GO:0004563 beta-N-acetylhexosaminidase activity; GO:0102148 N-acetyl-beta-D-galactosaminidase activity; GO:0046982 protein heterodimerization activity
TRINITY_DN17304_c1_g1	NA	NA	-5.99553	0.00132728	0.0275136	NA	NA	NA
TRINITY_DN10136_c0_g1	PERL	CAPHI	10.3457	0.00132436	0.0275136	GO:0042744 hydrogen peroxide catabolic process; GO:0048477 oogenesis; GO:0006979 response to oxidative stress; GO:0007411 axon guidance; GO:0071711 basement membrane organization; GO:0010172 embryonic body morphogenesis; GO:0016203 muscle attachment; GO:0048681 negative regulation of axon regeneration; GO:0110011 regulation of basement membrane organization; GO:0019731 antibacterial humoral respo…	GO:0005576 extracellular region; GO:0005604 basement membrane; GO:0005615 extracellular space; GO:0016323 basolateral plasma membrane; GO:0005737 cytoplasm; GO:0042600 egg chorion	GO:0020037 heme binding; GO:0046872 metal ion binding; GO:0004601 peroxidase activity; GO:0005509 calcium ion binding; GO:0036393 thiocyanate peroxidase activity
TRINITY_DN1004_c1_g1	NA	NA	1.84641	0.00132465	0.0275136	NA	NA	NA
TRINITY_DN13052_c1_g1	COX3	LOCMI	2.1108	0.00132279	0.0275136	GO:0019646 aerobic electron transport chain	GO:0016021 integral component of membrane; GO:0005743 mitochondrial inner membrane	GO:0004129 cytochrome-c oxidase activity
TRINITY_DN14016_c0_g1	NA	NA	-1.76058	0.00132157	0.0275136	NA	NA	NA
TRINITY_DN8811_c0_g1	NA	NA	-3.52292	0.00133306	0.0275835	NA	NA	NA
TRINITY_DN4192_c1_g1	NA	NA	1.82325	0.00135292	0.027969	NA	NA	NA
TRINITY_DN9734_c0_g1	NA	NA	4.95414	0.00135705	0.0280288	NA	NA	NA
TRINITY_DN19756_c0_g1	S22AL	MOUSE	1.93308	0.00136119	0.0280886	GO:0015879 carnitine transport; GO:0015697 quaternary ammonium group transport; GO:0006915 apoptotic process; GO:0006811 ion transport	GO:0016021 integral component of membrane; GO:0031231 intrinsic component of peroxisomal membrane; GO:0005777 peroxisome	GO:0005524 ATP binding; GO:0015226 carnitine transmembrane transporter activity; GO:0015651 quaternary ammonium group transmembrane transporter activity; GO:0022857 transmembrane transporter activity
TRINITY_DN5042_c0_g2	ST1B1	CHICK	1.53115	0.00138035	0.0284581	GO:0008202 steroid metabolic process	GO:0005737 cytoplasm	GO:0008146 sulfotransferase activity
TRINITY_DN12493_c0_g2	NA	NA	-1.34413	0.00138184	0.0284628	NA	NA	NA
TRINITY_DN13977_c0_g1	NA	NA	21.3076	0.0013887	0.0285574	NA	NA	NA
TRINITY_DN23758_c0_g1	NA	NA	-1.35436	0.00138895	0.0285574	NA	NA	NA
TRINITY_DN1132_c0_g1	VIT1	SOLIN	-2.07643	0.00139096	0.0285728	NA	GO:0005576 extracellular region	GO:0005319 lipid transporter activity; GO:0045735 nutrient reservoir activity
TRINITY_DN11146_c1_g3	COAA1	MOUSE	-1.69854	0.00139641	0.0286587	GO:0051216 cartilage development; GO:0001958 endochondral ossification; GO:0030198 extracellular matrix organization	GO:0005938 cell cortex; GO:0005581 collagen trimer; GO:0062023 collagen-containing extracellular matrix; GO:0031012 extracellular matrix; GO:0005615 extracellular space; GO:0043235 receptor complex	GO:0005201 extracellular matrix structural constituent; GO:0046872 metal ion binding
TRINITY_DN1179_c6_g3	NA	NA	2.90074	0.00140472	0.0288031	NA	NA	NA
TRINITY_DN2094_c2_g1	NA	NA	4.32509	0.00140881	0.0288479	NA	NA	NA
TRINITY_DN7930_c0_g1	NA	NA	7.38166	0.00141143	0.0288479	NA	NA	NA
TRINITY_DN6387_c0_g1	NOS	DROME	1.75626	0.001412	0.0288479	GO:0006809 nitric oxide biosynthetic process; GO:0006527 arginine catabolic process; GO:0007444 imaginal disc development; GO:0008285 negative regulation of cell population proliferation; GO:0008156 negative regulation of DNA replication; GO:0007399 nervous system development; GO:0007263 nitric oxide mediated signal transduction; GO:0031284 positive regulation of guanylate cyclase activity; GO:00…	GO:0005829 cytosol; GO:0005634 nucleus; GO:0005777 peroxisome; GO:0005886 plasma membrane; GO:0012506 vesicle membrane	GO:0005516 calmodulin binding; GO:0050660 flavin adenine dinucleotide binding; GO:0010181 FMN binding; GO:0020037 heme binding; GO:0046872 metal ion binding; GO:0050661 NADP binding; GO:0004517 nitric-oxide synthase activity; GO:0003958 NADPH-hemoprotein reductase activity; GO:0016491 oxidoreductase activity; GO:0016709 oxidoreductase activity, acting on paired donors, with incorporation or reduc…
TRINITY_DN7232_c0_g2	UGT4	DACCO	1.96897	0.00141095	0.0288479	GO:0008202 steroid metabolic process; GO:0052697 xenobiotic glucuronidation	GO:0016021 integral component of membrane; GO:0005783 endoplasmic reticulum; GO:0005789 endoplasmic reticulum membrane; GO:0043231 intracellular membrane-bounded organelle; GO:0005640 nuclear outer membrane	GO:0015020 glucuronosyltransferase activity; GO:0008194 UDP-glycosyltransferase activity
TRINITY_DN331_c1_g1	NA	NA	5.19394	0.00141437	0.0288702	NA	NA	NA
TRINITY_DN8748_c0_g1	FUCTC	DROME	-3.78373	0.00142068	0.0289208	GO:0036065 fucosylation; GO:0006486 protein glycosylation	GO:0032580 Golgi cisterna membrane; GO:0016021 integral component of membrane	GO:0046920 alpha-(1->3)-fucosyltransferase activity; GO:0008417 fucosyltransferase activity
TRINITY_DN3723_c0_g1	DPYD	HUMAN	1.54106	0.00141947	0.0289208	GO:0019483 beta-alanine biosynthetic process; GO:0006145 purine nucleobase catabolic process; GO:0006208 pyrimidine nucleobase catabolic process; GO:0046135 pyrimidine nucleoside catabolic process; GO:0006214 thymidine catabolic process; GO:0006210 thymine catabolic process; GO:0006212 uracil catabolic process	GO:0005737 cytoplasm; GO:0005829 cytosol	GO:0051539 4 iron, 4 sulfur cluster binding; GO:0017113 dihydropyrimidine dehydrogenase (NADP+) activity; GO:0050660 flavin adenine dinucleotide binding; GO:0051536 iron-sulfur cluster binding; GO:0046872 metal ion binding; GO:0050661 NADP binding; GO:0042803 protein homodimerization activity; GO:0002058 uracil binding; GO:0010181 FMN binding
TRINITY_DN318_c4_g1	NA	NA	5.71355	0.00141895	0.0289208	NA	NA	NA
TRINITY_DN5290_c1_g1	ST14	BOVIN	-1.65814	0.00143413	0.0290168	GO:0030216 keratinocyte differentiation	GO:0016021 integral component of membrane	GO:0004252 serine-type endopeptidase activity
TRINITY_DN3006_c0_g1	ANPRB	MOUSE	1.72932	0.00143153	0.0290168	GO:0060348 bone development; GO:0097011 cellular response to granulocyte macrophage colony-stimulating factor stimulus; GO:0006182 cGMP biosynthetic process; GO:0019934 cGMP-mediated signaling; GO:0051447 negative regulation of meiotic cell cycle; GO:1900194 negative regulation of oocyte maturation; GO:0001503 ossification; GO:0010753 positive regulation of cGMP-mediated signaling; GO:0007168 rec…	GO:0005887 integral component of plasma membrane; GO:0005886 plasma membrane	GO:0005524 ATP binding; GO:0005525 GTP binding; GO:0004383 guanylate cyclase activity; GO:0042562 hormone binding; GO:0042802 identical protein binding; GO:0016941 natriuretic peptide receptor activity; GO:0017046 peptide hormone binding; GO:0001653 peptide receptor activity; GO:0004672 protein kinase activity
TRINITY_DN4240_c0_g1	NA	NA	-12.7121	0.00143274	0.0290168	NA	NA	NA
TRINITY_DN854_c0_g1	ST1C4	HUMAN	-1.21941	0.00143437	0.0290168	GO:0008202 steroid metabolic process; GO:0050427 3'-phosphoadenosine 5'-phosphosulfate metabolic process; GO:0006068 ethanol catabolic process; GO:0051923 sulfation; GO:0006790 sulfur compound metabolic process	GO:0005737 cytoplasm; GO:0005829 cytosol	GO:0008146 sulfotransferase activity; GO:0004062 aryl sulfotransferase activity; GO:0004027 alcohol sulfotransferase activity
TRINITY_DN81306_c0_g1	GLBD	MOLAR	7.67947	0.00143257	0.0290168	NA	NA	GO:0020037 heme binding; GO:0046872 metal ion binding; GO:0019825 oxygen binding; GO:0005344 oxygen carrier activity
TRINITY_DN9163_c0_g1	TBCD1	HUMAN	1.71569	0.00143027	0.0290168	GO:0090630 activation of GTPase activity; GO:0006886 intracellular protein transport; GO:0061024 membrane organization; GO:0032880 regulation of protein localization	GO:0005829 cytosol; GO:0005634 nucleus	GO:0005096 GTPase activator activity; GO:0017137 Rab GTPase binding
TRINITY_DN88497_c0_g1	NOG1	HUMAN	1.47517	0.00143265	0.0290168	GO:0000463 maturation of LSU-rRNA from tricistronic rRNA transcript (SSU-rRNA, 5.8S rRNA, LSU-rRNA); GO:0030336 negative regulation of cell migration; GO:0008285 negative regulation of cell population proliferation; GO:0022408 negative regulation of cell-cell adhesion; GO:0033342 negative regulation of collagen binding; GO:0008156 negative regulation of DNA replication; GO:0031397 negative regula…	GO:0005737 cytoplasm; GO:0005829 cytosol; GO:0016020 membrane; GO:0031965 nuclear membrane; GO:0005730 nucleolus; GO:0005654 nucleoplasm; GO:0005634 nucleus; GO:0048471 perinuclear region of cytoplasm	GO:0005525 GTP binding; GO:0003924 GTPase activity; GO:0003723 RNA binding
TRINITY_DN1639_c0_g1	NA	NA	4.03342	0.00143994	0.0291034	NA	NA	NA
TRINITY_DN1410_c1_g1	NA	NA	2.61642	0.0014454	0.0291878	NA	NA	NA
TRINITY_DN9666_c0_g2	NA	NA	-1.59096	0.00146128	0.0293319	NA	NA	NA
TRINITY_DN8365_c0_g1	ADA2	HUMAN	-1.88377	0.00145539	0.0293319	GO:0006154 adenosine catabolic process; GO:0046103 inosine biosynthetic process; GO:0044267 cellular protein metabolic process; GO:0007275 multicellular organism development; GO:0043312 neutrophil degranulation	GO:0005615 extracellular space; GO:0035578 azurophil granule lumen; GO:0005576 extracellular region	GO:0004000 adenosine deaminase activity; GO:0031685 adenosine receptor binding; GO:0043394 proteoglycan binding; GO:0008270 zinc ion binding; GO:0008083 growth factor activity; GO:0008201 heparin binding; GO:0042803 protein homodimerization activity
TRINITY_DN10422_c0_g1	NA	NA	-2.87788	0.00146285	0.0293319	NA	NA	NA
TRINITY_DN3679_c0_g1	NA	NA	-1.54211	0.00146147	0.0293319	NA	NA	NA
TRINITY_DN16795_c0_g6	NA	NA	1.99828	0.0014629	0.0293319	NA	NA	NA
TRINITY_DN4320_c0_g1	PPN	DROME	5.69304	0.00145705	0.0293319	GO:0030198 extracellular matrix organization; GO:0007275 multicellular organism development	GO:0005604 basement membrane	GO:0005201 extracellular matrix structural constituent; GO:0008233 peptidase activity; GO:0004867 serine-type endopeptidase inhibitor activity
TRINITY_DN2191_c0_g1	NA	NA	2.04413	0.00145853	0.0293319	NA	NA	NA
TRINITY_DN3433_c0_g2	NA	NA	-1.4444	0.00145627	0.0293319	NA	NA	NA
TRINITY_DN6187_c0_g1	LIP1	CAEEL	-2.83554	0.00146638	0.0293757	GO:0016042 lipid catabolic process	GO:0005576 extracellular region	GO:0016787 hydrolase activity
TRINITY_DN81411_c0_g1	NA	NA	2.45556	0.00147009	0.0294238	NA	NA	NA
TRINITY_DN1419_c0_g3	NA	NA	2.77284	0.00147204	0.0294368	NA	NA	NA
TRINITY_DN6383_c1_g2	NA	NA	2.19664	0.00147909	0.0295519	NA	NA	NA
TRINITY_DN15566_c1_g1	NA	NA	2.72485	0.00148376	0.029619	NA	NA	NA
TRINITY_DN210_c0_g2	PDXD1	MOUSE	-1.32257	0.0014894	0.0297054	GO:0019752 carboxylic acid metabolic process; GO:0001667 ameboidal-type cell migration; GO:0030149 sphingolipid catabolic process; GO:0006665 sphingolipid metabolic process	GO:0005783 endoplasmic reticulum; GO:0005794 Golgi apparatus; GO:0043231 intracellular membrane-bounded organelle	GO:0016831 carboxy-lyase activity; GO:0030170 pyridoxal phosphate binding; GO:0008117 sphinganine-1-phosphate aldolase activity
TRINITY_DN427_c3_g1	NA	NA	-2.58797	0.00149446	0.02978	NA	NA	NA
TRINITY_DN9954_c0_g1	MET24	HUMAN	-3.30405	0.00150025	0.0298659	GO:0032259 methylation	GO:0005576 extracellular region	GO:0008168 methyltransferase activity
TRINITY_DN8270_c0_g2	IGLR2	CAEEL	1.45144	0.00150141	0.0298659	NA	GO:0016021 integral component of membrane; GO:0005763 mitochondrial small ribosomal subunit	GO:0070181 small ribosomal subunit rRNA binding; GO:0003735 structural constituent of ribosome
TRINITY_DN2509_c0_g1	NA	NA	-2.35951	0.00150309	0.029873	NA	NA	NA
TRINITY_DN1183_c0_g1	NA	NA	-1.55609	0.00150741	0.0299073	NA	NA	NA
TRINITY_DN16076_c0_g1	NA	NA	11.0932	0.00150745	0.0299073	NA	NA	NA
TRINITY_DN10836_c1_g3	CNTP1	MOUSE	-1.79986	0.00151137	0.0299587	GO:0007155 cell adhesion; GO:0022010 central nervous system myelination; GO:0007010 cytoskeleton organization; GO:0022011 myelination in peripheral nervous system; GO:0050885 neuromuscular process controlling balance; GO:0050884 neuromuscular process controlling posture; GO:0031175 neuron projection development; GO:0048812 neuron projection morphogenesis; GO:0019227 neuronal action potential prop…	GO:0030424 axon; GO:0016021 integral component of membrane; GO:0043209 myelin sheath; GO:0033010 paranodal junction; GO:0033270 paranode region of axon; GO:0005886 plasma membrane; GO:0048787 presynaptic active zone membrane; GO:0005918 septate junction	GO:0017124 SH3 domain binding
TRINITY_DN23715_c0_g1	HLF	RAT	33.486	0.00152153	0.0301075	GO:0007275 multicellular organism development; GO:0045944 positive regulation of transcription by RNA polymerase II; GO:0048511 rhythmic process; GO:0035914 skeletal muscle cell differentiation	GO:0000790 nuclear chromatin; GO:0005654 nucleoplasm; GO:0005634 nucleus	GO:0003677 DNA binding; GO:0001228 DNA-binding transcription activator activity, RNA polymerase II-specific; GO:0000981 DNA-binding transcription factor activity, RNA polymerase II-specific; GO:0003690 double-stranded DNA binding; GO:0000977 RNA polymerase II transcription regulatory region sequence-specific DNA binding; GO:0043565 sequence-specific DNA binding
TRINITY_DN1527_c0_g1	SP63	STRPU	1.03475	0.00152072	0.0301075	NA	GO:0031225 anchored component of membrane; GO:0031514 motile cilium; GO:0005886 plasma membrane	GO:0005509 calcium ion binding
TRINITY_DN4872_c0_g1	CHIT2	DROME	2.08248	0.00152474	0.0301446	GO:0006032 chitin catabolic process; GO:0040003 chitin-based cuticle development; GO:0008362 chitin-based embryonic cuticle biosynthetic process; GO:0018990 ecdysis, chitin-based cuticle; GO:0008363 larval chitin-based cuticle development; GO:0000272 polysaccharide catabolic process; GO:0042060 wound healing; GO:0006915 apoptotic process; GO:0002376 immune system process; GO:0090197 positive regu…	GO:0005576 extracellular region; GO:0005615 extracellular space; GO:0005737 cytoplasm	GO:0008061 chitin binding; GO:0004568 chitinase activity
TRINITY_DN2662_c0_g1	GP158	BOVIN	-1.39043	0.00152952	0.0302127	NA	GO:0016021 integral component of membrane; GO:0005886 plasma membrane	GO:0004930 G protein-coupled receptor activity
TRINITY_DN1154_c0_g1	ERN2	HUMAN	-1.58108	0.00153132	0.0302219	GO:0007257 activation of JUN kinase activity; GO:0007050 cell cycle arrest; GO:0071333 cellular response to glucose stimulus; GO:0034620 cellular response to unfolded protein; GO:0035924 cellular response to vascular endothelial growth factor stimulus; GO:0030968 endoplasmic reticulum unfolded protein response; GO:0001935 endothelial cell proliferation; GO:1901142 insulin metabolic process; GO:00…	GO:1990597 AIP1-IRE1 complex; GO:0005737 cytoplasm; GO:0005783 endoplasmic reticulum; GO:0005789 endoplasmic reticulum membrane; GO:0030176 integral component of endoplasmic reticulum membrane; GO:1990332 Ire1 complex; GO:1990630 IRE1-RACK1-PP2A complex; GO:1990604 IRE1-TRAF2-ASK1 complex; GO:0005739 mitochondrion; GO:0005637 nuclear inner membrane; GO:0016021 integral component of membrane	GO:0043531 ADP binding; GO:0005524 ATP binding; GO:0004521 endoribonuclease activity; GO:0019899 enzyme binding; GO:0030544 Hsp70 protein binding; GO:0051879 Hsp90 protein binding; GO:0042802 identical protein binding; GO:0000287 magnesium ion binding; GO:0005161 platelet-derived growth factor receptor binding; GO:0042803 protein homodimerization activity; GO:0004672 protein kinase activity; GO:0…
TRINITY_DN188_c0_g1	NRF6	CAEEL	-1.7346	0.00153413	0.030251	GO:0006869 lipid transport; GO:0007275 multicellular organism development	GO:0016021 integral component of membrane	GO:0008289 lipid binding; GO:0016747 transferase activity, transferring acyl groups other than amino-acyl groups
TRINITY_DN3734_c0_g1	NA	NA	3.57312	0.00154225	0.0303582	NA	NA	NA
TRINITY_DN5074_c0_g1	NA	NA	-20.5995	0.00154108	0.0303582	NA	NA	NA
TRINITY_DN279_c0_g1	NA	NA	-5.26603	0.00154479	0.0303817	NA	NA	NA
TRINITY_DN9233_c0_g1	NA	NA	90.0399	0.00154717	0.0304021	NA	NA	NA
TRINITY_DN850_c0_g1	NA	NA	10.5327	0.001554	0.0304534	NA	NA	NA
TRINITY_DN792_c0_g2	NA	NA	1.50809	0.00155516	0.0304534	NA	NA	NA
TRINITY_DN1181_c0_g1	NA	NA	2.21036	0.00155507	0.0304534	NA	NA	NA
TRINITY_DN1993_c0_g1	MYLK	BOVIN	1.37438	0.00155152	0.0304534	NA	GO:0032154 cleavage furrow; GO:0005737 cytoplasm; GO:0005856 cytoskeleton; GO:0030027 lamellipodium	GO:0003779 actin binding; GO:0005524 ATP binding; GO:0005516 calmodulin binding; GO:0046872 metal ion binding; GO:0004687 myosin light chain kinase activity
TRINITY_DN38179_c1_g1	NA	NA	-6.697	0.00155685	0.0304602	NA	NA	NA
TRINITY_DN5451_c0_g1	TREA	APIME	1.62126	0.00155972	0.03049	GO:0005991 trehalose metabolic process	GO:0016021 integral component of membrane	GO:0004555 alpha,alpha-trehalase activity
TRINITY_DN5378_c0_g1	NA	NA	-1.11057	0.00156247	0.0305174	NA	NA	NA
TRINITY_DN1312_c0_g2	CETN1	HUMAN	1.35366	0.00156955	0.0305521	GO:0051301 cell division; GO:0034605 cellular response to heat; GO:0007099 centriole replication; GO:0000278 mitotic cell cycle; GO:0006289 nucleotide-excision repair	GO:0005814 centriole; GO:0005813 centrosome; GO:0005737 cytoplasm; GO:0032391 photoreceptor connecting cilium; GO:0000922 spindle pole	GO:0005509 calcium ion binding; GO:0031683 G-protein beta/gamma-subunit complex binding; GO:0032795 heterotrimeric G-protein binding; GO:0008017 microtubule binding
TRINITY_DN4916_c0_g1	CUT	DROME	-1.82209	0.00156965	0.0305521	GO:0007469 antennal development; GO:0048098 antennal joint development; GO:0007417 central nervous system development; GO:0070983 dendrite guidance; GO:0048813 dendrite morphogenesis; GO:0008585 female gonad development; GO:0060288 formation of a compartment boundary; GO:0048193 Golgi vesicle transport; GO:0008587 imaginal disc-derived wing margin morphogenesis; GO:0061332 Malpighian tubule bud m…	GO:0000139 Golgi membrane; GO:0005634 nucleus	GO:0003677 DNA binding; GO:0000977 RNA polymerase II transcription regulatory region sequence-specific DNA binding; GO:0000976 transcription regulatory region sequence-specific DNA binding
TRINITY_DN1340_c0_g4	NA	NA	4.94944	0.00156745	0.0305521	NA	NA	NA
TRINITY_DN6155_c0_g1	RESIL	DROME	36.2155	0.00156641	0.0305521	GO:0040003 chitin-based cuticle development	GO:0062129 chitin-based extracellular matrix; GO:0031012 extracellular matrix; GO:0005576 extracellular region; GO:0032992 protein-carbohydrate complex	GO:0008061 chitin binding; GO:0030023 extracellular matrix constituent conferring elasticity; GO:0008010 structural constituent of chitin-based larval cuticle; GO:0042302 structural constituent of cuticle
TRINITY_DN8559_c0_g1	NA	NA	-9.18385	0.00157381	0.0306069	NA	NA	NA
TRINITY_DN3931_c0_g1	CBPA1	BOVIN	-1.36288	0.00157582	0.0306197	GO:0006691 leukotriene metabolic process; GO:0006508 proteolysis	GO:0005615 extracellular space	GO:0004181 metallocarboxypeptidase activity; GO:0008270 zinc ion binding
TRINITY_DN6565_c0_g1	SSRA	BOVIN	-1.39393	0.0015811	0.0306696	NA	GO:0005783 endoplasmic reticulum; GO:0005789 endoplasmic reticulum membrane; GO:0016021 integral component of membrane	NA
TRINITY_DN18529_c0_g1	NA	NA	37.5033	0.00157993	0.0306696	NA	NA	NA
TRINITY_DN465_c8_g1	NA	NA	-2.16955	0.00158781	0.0307734	NA	NA	NA
TRINITY_DN347_c1_g1	RESIL	DROME	7.69425	0.00159202	0.030805	GO:0040003 chitin-based cuticle development	GO:0062129 chitin-based extracellular matrix; GO:0031012 extracellular matrix; GO:0005576 extracellular region; GO:0032992 protein-carbohydrate complex	GO:0008061 chitin binding; GO:0030023 extracellular matrix constituent conferring elasticity; GO:0008010 structural constituent of chitin-based larval cuticle; GO:0042302 structural constituent of cuticle
TRINITY_DN10893_c0_g1	NA	NA	1.29518	0.00159217	0.030805	NA	NA	NA
TRINITY_DN13010_c0_g2	WSCD2	HUMAN	-1.7473	0.00159897	0.0309102	NA	GO:0016021 integral component of membrane	GO:0008146 sulfotransferase activity
TRINITY_DN469_c0_g1	VIGLN	MOUSE	-1.63379	0.00160115	0.0309259	GO:0008203 cholesterol metabolic process; GO:0006869 lipid transport; GO:0035773 insulin secretion involved in cellular response to glucose stimulus; GO:0006629 lipid metabolic process; GO:0007269 neurotransmitter secretion	GO:0005737 cytoplasm; GO:0005829 cytosol; GO:0034364 high-density lipoprotein particle; GO:0005634 nucleus; GO:0005844 polysome; GO:0016021 integral component of membrane; GO:0030667 secretory granule membrane; GO:0030672 synaptic vesicle membrane	GO:0003729 mRNA binding; GO:0004725 protein tyrosine phosphatase activity
TRINITY_DN27345_c1_g1	NA	NA	2.97152	0.00160294	0.0309341	NA	NA	NA
TRINITY_DN12029_c0_g1	CU22	BOMMO	4.47861	0.00161542	0.0311484	NA	NA	GO:0042302 structural constituent of cuticle
TRINITY_DN14619_c0_g1	NA	NA	2.2784	0.0016192	0.0311947	NA	NA	NA
TRINITY_DN7465_c1_g1	NA	NA	3.62979	0.00162174	0.0312171	NA	NA	NA
TRINITY_DN3629_c1_g1	NA	NA	1.46582	0.00162809	0.0313127	NA	NA	NA
TRINITY_DN9314_c0_g1	RERGL	BOVIN	1.84159	0.00163353	0.0313558	GO:0007165 signal transduction; GO:0048382 mesendoderm development	GO:0016020 membrane	GO:0005525 GTP binding; GO:0003924 GTPase activity
TRINITY_DN4895_c0_g1	MIB1	HUMAN	-1.33695	0.00163448	0.0313558	GO:0001568 blood vessel development; GO:0006897 endocytosis; GO:0001947 heart looping; GO:0001701 in utero embryonic development; GO:0045665 negative regulation of neuron differentiation; GO:0001841 neural tube formation; GO:0007219 Notch signaling pathway; GO:0045807 positive regulation of endocytosis; GO:0016567 protein ubiquitination; GO:0001756 somitogenesis; GO:0006511 ubiquitin-dependent pr…	GO:0005813 centrosome; GO:0005737 cytoplasm; GO:0031410 cytoplasmic vesicle; GO:0005829 cytosol; GO:0005886 plasma membrane; GO:0014069 postsynaptic density; GO:0016324 apical plasma membrane; GO:0009897 external side of plasma membrane; GO:0005576 extracellular region; GO:0016021 integral component of membrane	GO:0004842 ubiquitin-protein transferase activity; GO:0008270 zinc ion binding; GO:0005509 calcium ion binding; GO:0036218 dTTP diphosphatase activity; GO:0035529 NADH pyrophosphatase activity; GO:0003676 nucleic acid binding; GO:0047429 nucleoside-triphosphate diphosphatase activity; GO:0004528 phosphodiesterase I activity
TRINITY_DN14108_c1_g1	CHIA	HUMAN	2.82974	0.00163387	0.0313558	GO:0006915 apoptotic process; GO:0006032 chitin catabolic process; GO:0006030 chitin metabolic process; GO:0002376 immune system process; GO:0000272 polysaccharide catabolic process; GO:0044245 polysaccharide digestion; GO:0090197 positive regulation of chemokine secretion; GO:0002532 production of molecular mediator involved in inflammatory response	GO:0005737 cytoplasm; GO:0005576 extracellular region; GO:0005615 extracellular space	GO:0008061 chitin binding; GO:0004568 chitinase activity; GO:0019900 kinase binding
TRINITY_DN6608_c0_g1	RXR	LYMST	1.4517	0.00164181	0.0314696	GO:0007275 multicellular organism development; GO:0048856 anatomical structure development; GO:0030154 cell differentiation; GO:0000122 negative regulation of transcription by RNA polymerase II; GO:0045944 positive regulation of transcription by RNA polymerase II; GO:0006357 regulation of transcription by RNA polymerase II; GO:0032526 response to retinoic acid; GO:0048384 retinoic acid receptor s…	GO:0005737 cytoplasm; GO:0030426 growth cone; GO:0042025 host cell nucleus; GO:0016020 membrane; GO:0005634 nucleus; GO:0090575 RNA polymerase II transcription regulator complex	GO:0003700 DNA-binding transcription factor activity; GO:0016918 retinal binding; GO:0043565 sequence-specific DNA binding; GO:0003707 steroid hormone receptor activity; GO:0008270 zinc ion binding; GO:0004879 nuclear receptor activity; GO:0044323 retinoic acid-responsive element binding; GO:0000977 RNA polymerase II transcription regulatory region sequence-specific DNA binding
TRINITY_DN3129_c0_g1	NA	NA	-4.55738	0.00164799	0.0315121	NA	NA	NA
TRINITY_DN3693_c0_g1	NA	NA	2.78573	0.00164802	0.0315121	NA	NA	NA
TRINITY_DN12254_c0_g1	NA	NA	1.84467	0.0016482	0.0315121	NA	NA	NA
TRINITY_DN233_c0_g1	NA	NA	11.3637	0.00165352	0.0315872	NA	NA	NA
TRINITY_DN478_c1_g1	NA	NA	1.02474	0.00165711	0.0315989	NA	NA	NA
TRINITY_DN597_c1_g1	NA	NA	-3.50793	0.00165832	0.0315989	NA	NA	NA
TRINITY_DN5911_c0_g1	NA	NA	-4.31535	0.00165743	0.0315989	NA	NA	NA
TRINITY_DN1036_c0_g1	LRP	CAEEL	-1.86366	0.00166125	0.031628	GO:0042395 ecdysis, collagen and cuticulin-based cuticle; GO:0006897 endocytosis; GO:0002119 nematode larval development; GO:0040017 positive regulation of locomotion; GO:0040018 positive regulation of multicellular organism growth; GO:0030334 regulation of cell migration; GO:0015918 sterol transport	GO:0016324 apical plasma membrane; GO:0005905 clathrin-coated pit; GO:0030139 endocytic vesicle; GO:0016021 integral component of membrane	GO:0005509 calcium ion binding; GO:0015248 sterol transporter activity
TRINITY_DN7118_c1_g1	NA	NA	4.93668	0.00166966	0.0317615	NA	NA	NA
TRINITY_DN431_c0_g1	NA	NA	-8.95833	0.00167107	0.0317615	NA	NA	NA
TRINITY_DN28965_c0_g2	NA	NA	-1.24605	0.00168129	0.0319289	NA	NA	NA
TRINITY_DN682_c0_g1	GLBL2	MOUSE	-1.74454	0.001684	0.0319343	GO:0005975 carbohydrate metabolic process	GO:0005576 extracellular region; GO:0005773 vacuole; GO:0005764 lysosome	GO:0004565 beta-galactosidase activity
TRINITY_DN951_c0_g1	TFE3	MOUSE	1.20184	0.00168439	0.0319343	GO:0002250 adaptive immune response; GO:0006959 humoral immune response; GO:0120163 negative regulation of cold-induced thermogenesis; GO:0090336 positive regulation of brown fat cell differentiation; GO:0045785 positive regulation of cell adhesion; GO:0045944 positive regulation of transcription by RNA polymerase II; GO:0045893 positive regulation of transcription, DNA-templated; GO:0045670 regu…	GO:0005737 cytoplasm; GO:0005829 cytosol; GO:0005654 nucleoplasm; GO:0005634 nucleus; GO:0005667 transcription regulator complex	GO:0003677 DNA binding; GO:0003700 DNA-binding transcription factor activity; GO:0046982 protein heterodimerization activity; GO:0000976 transcription regulatory region sequence-specific DNA binding
TRINITY_DN14117_c0_g2	ESS2	HUMAN	1.46144	0.00168987	0.0319845	GO:0000398 mRNA splicing, via spliceosome; GO:0007399 nervous system development	GO:0071013 catalytic step 2 spliceosome; GO:0005634 nucleus	NA
TRINITY_DN11521_c0_g3	NA	NA	6.82097	0.00168883	0.0319845	NA	NA	NA
TRINITY_DN9736_c1_g1	CP18A	DROME	2.002	0.00169322	0.0320212	GO:0007304 chorion-containing eggshell formation; GO:0046344 ecdysteroid catabolic process; GO:0042738 exogenous drug catabolic process; GO:0007480 imaginal disc-derived leg morphogenesis; GO:0007552 metamorphosis; GO:0006082 organic acid metabolic process; GO:0055114 oxidation-reduction process; GO:0035210 prepupal development; GO:0035074 pupation; GO:0006805 xenobiotic metabolic process	GO:0005737 cytoplasm; GO:0005789 endoplasmic reticulum membrane; GO:0016021 integral component of membrane; GO:0043231 intracellular membrane-bounded organelle	GO:0020037 heme binding; GO:0005506 iron ion binding; GO:0016712 oxidoreductase activity, acting on paired donors, with incorporation or reduction of molecular oxygen, reduced flavin or flavoprotein as one donor, and incorporation of one atom of oxygen; GO:0008395 steroid hydroxylase activity
TRINITY_DN32543_c0_g1	S12A2	MOUSE	1.70518	0.00169561	0.0320395	GO:0015696 ammonium transport; GO:0060444 branching involved in mammary gland duct morphogenesis; GO:0006884 cell volume homeostasis; GO:0030644 cellular chloride ion homeostasis; GO:0030007 cellular potassium ion homeostasis; GO:1990869 cellular response to chemokine; GO:0035865 cellular response to potassium ion; GO:0006883 cellular sodium ion homeostasis; GO:0055064 chloride ion homeostasis; G…	GO:0016324 apical plasma membrane; GO:0009925 basal plasma membrane; GO:0016323 basolateral plasma membrane; GO:0044297 cell body; GO:0071944 cell periphery; GO:0042995 cell projection; GO:0030659 cytoplasmic vesicle membrane; GO:0005829 cytosol; GO:0016021 integral component of membrane; GO:0016328 lateral plasma membrane; GO:0043005 neuron projection; GO:0043025 neuronal cell body; GO:0005886 p…	GO:0008519 ammonium transmembrane transporter activity; GO:0015377 cation:chloride symporter activity; GO:0051087 chaperone binding; GO:0051879 Hsp90 protein binding; GO:0046873 metal ion transmembrane transporter activity; GO:0015079 potassium ion transmembrane transporter activity; GO:0015379 potassium:chloride symporter activity; GO:0019901 protein kinase binding; GO:0015081 sodium ion transme…
TRINITY_DN19111_c0_g1	C1GLT	DROME	-5.35019	0.00169702	0.0320395	GO:0021551 central nervous system morphogenesis; GO:0009247 glycolipid biosynthetic process; GO:0055001 muscle cell development; GO:1902037 negative regulation of hematopoietic stem cell differentiation; GO:0007528 neuromuscular junction development; GO:0016267 O-glycan processing, core 1; GO:0006486 protein glycosylation; GO:0051489 regulation of filopodium assembly	GO:0016021 integral component of membrane	GO:0048531 beta-1,3-galactosyltransferase activity; GO:0016263 glycoprotein-N-acetylgalactosamine 3-beta-galactosyltransferase activity; GO:0046872 metal ion binding
TRINITY_DN11233_c0_g1	NA	NA	-1.47394	0.00170304	0.0321265	NA	NA	NA
TRINITY_DN2092_c0_g6	NA	NA	1.54391	0.00170451	0.0321273	NA	NA	NA
TRINITY_DN4567_c0_g1	IRE1	CAEEL	-1.68219	0.00170977	0.0321856	GO:0030968 endoplasmic reticulum unfolded protein response; GO:0070059 intrinsic apoptotic signaling pathway in response to endoplasmic reticulum stress; GO:0036498 IRE1-mediated unfolded protein response; GO:0006397 mRNA processing; GO:0002119 nematode larval development; GO:0090305 nucleic acid phosphodiester bond hydrolysis; GO:1902255 positive regulation of intrinsic apoptotic signaling pathw…	GO:0005789 endoplasmic reticulum membrane; GO:0030176 integral component of endoplasmic reticulum membrane; GO:1990604 IRE1-TRAF2-ASK1 complex	GO:0005524 ATP binding; GO:0004521 endoribonuclease activity; GO:0004672 protein kinase activity; GO:0004674 protein serine/threonine kinase activity; GO:0051082 unfolded protein binding
TRINITY_DN16201_c1_g1	NA	NA	2.4638	0.0017122	0.0321856	NA	NA	NA
TRINITY_DN163_c0_g2	NA	NA	1.9264	0.00171139	0.0321856	NA	NA	NA
TRINITY_DN5615_c0_g1	CSPG4	HUMAN	-1.52749	0.00171329	0.0321856	GO:0000187 activation of MAPK activity; GO:0001525 angiogenesis; GO:0008283 cell population proliferation; GO:0008347 glial cell migration; GO:0006954 inflammatory response; GO:0035556 intracellular signal transduction; GO:0010977 negative regulation of neuron projection development; GO:0016322 neuron remodeling; GO:0048008 platelet-derived growth factor receptor signaling pathway; GO:0050731 pos…	GO:0016324 apical plasma membrane; GO:0042995 cell projection; GO:0009986 cell surface; GO:0062023 collagen-containing extracellular matrix; GO:0016021 integral component of membrane; GO:0031258 lamellipodium membrane; GO:0005654 nucleoplasm; GO:0005886 plasma membrane; GO:0001726 ruffle; GO:0070062 extracellular exosome; GO:0005576 extracellular region; GO:0005925 focal adhesion; GO:0005796 Golg…	GO:0005518 collagen binding; GO:0015026 coreceptor activity; GO:0019901 protein kinase binding
TRINITY_DN927_c1_g1	NA	NA	-1.89734	0.00171657	0.0321939	NA	NA	NA
TRINITY_DN12938_c0_g1	NA	NA	-2.32657	0.00171643	0.0321939	NA	NA	NA
TRINITY_DN1120_c0_g1	NA	NA	2.7872	0.00171876	0.0322083	NA	NA	NA
TRINITY_DN21288_c0_g1	TFDP1	BOVIN	-1.08478	0.00172084	0.0322206	GO:0043276 anoikis; GO:0007049 cell cycle; GO:0008544 epidermis development; GO:0070345 negative regulation of fat cell proliferation; GO:0051091 positive regulation of DNA-binding transcription factor activity; GO:1900087 positive regulation of G1/S transition of mitotic cell cycle; GO:2000278 regulation of DNA biosynthetic process; GO:0006357 regulation of transcription by RNA polymerase II; GO…	GO:0005737 cytoplasm; GO:0005829 cytosol; GO:0005654 nucleoplasm; GO:0005634 nucleus; GO:0090575 RNA polymerase II transcription regulator complex	GO:0000987 cis-regulatory region sequence-specific DNA binding; GO:0001228 DNA-binding transcription activator activity, RNA polymerase II-specific; GO:0019904 protein domain specific binding; GO:0000977 RNA polymerase II transcription regulatory region sequence-specific DNA binding; GO:0008134 transcription factor binding
TRINITY_DN10111_c0_g1	NA	NA	2.09492	0.0017228	0.0322306	NA	NA	NA
TRINITY_DN7184_c0_g1	OBSTE	DROME	6.51557	0.00173309	0.0323963	GO:0040003 chitin-based cuticle development	GO:0062129 chitin-based extracellular matrix	GO:0008061 chitin binding; GO:0008010 structural constituent of chitin-based larval cuticle; GO:0008011 structural constituent of pupal chitin-based cuticle
TRINITY_DN552_c0_g1	NA	NA	6.6704	0.00173891	0.0324783	NA	NA	NA
TRINITY_DN7273_c0_g2	NA	NA	6.77043	0.00176468	0.0329325	NA	NA	NA
TRINITY_DN3148_c0_g1	TM11G	MOUSE	-10.4391	0.00177739	0.0331131	GO:0042381 hemolymph coagulation; GO:0016485 protein processing	GO:0005576 extracellular region; GO:0005887 integral component of plasma membrane; GO:0005886 plasma membrane; GO:0030133 transport vesicle	GO:0004252 serine-type endopeptidase activity; GO:0046872 metal ion binding; GO:0008236 serine-type peptidase activity
TRINITY_DN2459_c0_g1	MIDN	XENTR	-1.62449	0.00177875	0.0331131	GO:0010499 proteasomal ubiquitin-independent protein catabolic process	GO:0005654 nucleoplasm; GO:0005634 nucleus; GO:0005829 cytosol; GO:0005730 nucleolus	NA
TRINITY_DN2446_c0_g1	PXDN	MOUSE	1.87507	0.00177771	0.0331131	GO:0030199 collagen fibril organization; GO:0030198 extracellular matrix organization; GO:0042744 hydrogen peroxide catabolic process; GO:0055114 oxidation-reduction process; GO:0006979 response to oxidative stress	GO:0062023 collagen-containing extracellular matrix; GO:0005783 endoplasmic reticulum; GO:0005615 extracellular space	GO:0019806 bromide peroxidase activity; GO:0005201 extracellular matrix structural constituent; GO:0020037 heme binding; GO:0046872 metal ion binding; GO:0004601 peroxidase activity
TRINITY_DN4505_c0_g1	MYS9	DROME	-1.42868	0.0017839	0.0331817	GO:0030036 actin cytoskeleton organization; GO:0007015 actin filament organization; GO:0030048 actin filament-based movement; GO:0045167 asymmetric protein localization involved in cell fate determination; GO:0045175 basal protein localization; GO:0007298 border follicle cell migration; GO:0045217 cell-cell junction maintenance; GO:0019749 cytoskeleton-dependent cytoplasmic transport, nurse cell …	GO:0015629 actin cytoskeleton; GO:0045178 basal part of cell; GO:0005938 cell cortex; GO:0042995 cell projection; GO:0005737 cytoplasm; GO:0005829 cytosol; GO:0030139 endocytic vesicle; GO:0045172 germline ring canal; GO:0030426 growth cone; GO:0070865 investment cone; GO:0016020 membrane; GO:0005875 microtubule associated complex; GO:0031476 myosin VI complex; GO:0032991 protein-containing compl…	GO:0003779 actin binding; GO:0051015 actin filament binding; GO:0030898 actin-dependent ATPase activity; GO:0005524 ATP binding; GO:0016887 ATPase activity; GO:0005516 calmodulin binding; GO:0000146 microfilament motor activity; GO:0008017 microtubule binding; GO:0032027 myosin light chain binding; GO:0070856 myosin VI light chain binding
TRINITY_DN3073_c1_g1	RESIL	DROME	3.9416	0.00179786	0.0332926	GO:0040003 chitin-based cuticle development	GO:0062129 chitin-based extracellular matrix; GO:0031012 extracellular matrix; GO:0005576 extracellular region; GO:0032992 protein-carbohydrate complex	GO:0008061 chitin binding; GO:0030023 extracellular matrix constituent conferring elasticity; GO:0008010 structural constituent of chitin-based larval cuticle; GO:0042302 structural constituent of cuticle
TRINITY_DN27699_c0_g1	NA	NA	-40.5991	0.0017959	0.0332926	NA	NA	NA
TRINITY_DN2789_c1_g1	TX11A	ETHRU	4.30802	0.00179624	0.0332926	NA	GO:0005576 extracellular region	GO:0008061 chitin binding; GO:0090729 toxin activity
TRINITY_DN3383_c0_g1	NA	NA	-5.40477	0.00179869	0.0332926	NA	NA	NA
TRINITY_DN8368_c0_g1	NA	NA	-10.4272	0.00179672	0.0332926	NA	NA	NA
TRINITY_DN7234_c0_g1	NA	NA	-8.45642	0.00179173	0.0332926	NA	NA	NA
TRINITY_DN6095_c0_g1	NA	NA	4.5078	0.00180077	0.033304	NA	NA	NA
TRINITY_DN3229_c1_g1	NA	NA	-1.26572	0.00180596	0.0333452	NA	NA	NA
TRINITY_DN19121_c0_g1	CPN2	HUMAN	1.42832	0.00180742	0.0333452	GO:0050821 protein stabilization; GO:0030449 regulation of complement activation; GO:1903077 negative regulation of protein localization to plasma membrane; GO:0030335 positive regulation of cell migration; GO:0046813 receptor-mediated virion attachment to host cell	GO:0072562 blood microparticle; GO:0070062 extracellular exosome; GO:0031012 extracellular matrix; GO:0005576 extracellular region; GO:0005615 extracellular space; GO:0016021 integral component of membrane; GO:0062023 collagen-containing extracellular matrix	GO:0030234 enzyme regulator activity; GO:0005518 collagen binding; GO:0001968 fibronectin binding; GO:0043236 laminin binding
TRINITY_DN643_c1_g1	S2611	MOUSE	1.53384	0.0018073	0.0333452	GO:0008272 sulfate transport	GO:0005783 endoplasmic reticulum; GO:0005794 Golgi apparatus; GO:0016021 integral component of membrane; GO:0005887 integral component of plasma membrane; GO:0043231 intracellular membrane-bounded organelle; GO:0005765 lysosomal membrane; GO:0005654 nucleoplasm; GO:0005886 plasma membrane	GO:0008509 anion transmembrane transporter activity; GO:0015301 anion:anion antiporter activity; GO:0008271 secondary active sulfate transmembrane transporter activity; GO:0015116 sulfate transmembrane transporter activity
TRINITY_DN6663_c2_g1	NA	NA	13.8744	0.00180903	0.0333477	NA	NA	NA
TRINITY_DN17496_c1_g1	NA	NA	-4.06169	0.00181097	0.0333563	NA	NA	NA
TRINITY_DN8471_c0_g1	NA	NA	1.12743	0.0018185	0.0333816	NA	NA	NA
TRINITY_DN6588_c0_g2	XDH	CHICK	1.31602	0.00181387	0.0333816	GO:0034418 urate biosynthetic process; GO:0009115 xanthine catabolic process	GO:0005829 cytosol; GO:0005777 peroxisome	GO:0051537 2 iron, 2 sulfur cluster binding; GO:0009055 electron transfer activity; GO:0071949 FAD binding; GO:0050660 flavin adenine dinucleotide binding; GO:0070674 hypoxanthine dehydrogenase activity; GO:0005506 iron ion binding; GO:0030151 molybdenum ion binding; GO:0043546 molybdopterin cofactor binding; GO:0004854 xanthine dehydrogenase activity; GO:0004855 xanthine oxidase activity
TRINITY_DN5666_c1_g1	CDA1	BOMMO	2.51718	0.00181972	0.0333816	GO:0006032 chitin catabolic process; GO:0000272 polysaccharide catabolic process	GO:0005615 extracellular space	GO:0008061 chitin binding; GO:0004099 chitin deacetylase activity; GO:0008270 zinc ion binding
TRINITY_DN16631_c0_g1	NA	NA	5.00062	0.00181761	0.0333816	NA	NA	NA
TRINITY_DN4288_c0_g2	CAH2	TRIHK	2.91661	0.00181586	0.0333816	NA	GO:0005737 cytoplasm; GO:0005886 plasma membrane	GO:0004089 carbonate dehydratase activity; GO:0008270 zinc ion binding
TRINITY_DN722_c0_g2	AT1B1	ARTSF	1.37252	0.0018238	0.0334294	GO:0006813 potassium ion transport; GO:0006814 sodium ion transport	GO:0005890 sodium:potassium-exchanging ATPase complex	NA
TRINITY_DN8729_c0_g1	ALG8	DROME	-1.82263	0.00182893	0.0334423	GO:0003384 apical constriction involved in gastrulation; GO:0007377 germ-band extension; GO:0006490 oligosaccharide-lipid intermediate biosynthetic process; GO:0006486 protein glycosylation; GO:0006487 protein N-linked glycosylation	GO:0005783 endoplasmic reticulum; GO:0005789 endoplasmic reticulum membrane; GO:0016021 integral component of membrane	GO:0042283 dolichyl pyrophosphate Glc1Man9GlcNAc2 alpha-1,3-glucosyltransferase activity
TRINITY_DN17419_c0_g1	NA	NA	5.13932	0.0018287	0.0334423	NA	NA	NA
TRINITY_DN10482_c0_g1	NA	NA	-2.34108	0.00182629	0.0334423	NA	NA	NA
TRINITY_DN3553_c1_g1	ETS1B	XENLA	-1.54094	0.00183217	0.0334528	GO:0010595 positive regulation of endothelial cell migration; GO:0045765 regulation of angiogenesis	GO:0005634 nucleus	GO:0003700 DNA-binding transcription factor activity; GO:0043565 sequence-specific DNA binding
TRINITY_DN1849_c0_g1	UGT5	DACCO	4.12287	0.00183246	0.0334528	NA	GO:0016021 integral component of membrane	GO:0015020 glucuronosyltransferase activity
TRINITY_DN4137_c0_g1	DHGL	DROME	2.07942	0.0018345	0.033463	GO:0006006 glucose metabolic process; GO:0008364 pupal chitin-based cuticle development; GO:0046693 sperm storage	GO:0005576 extracellular region	GO:0050660 flavin adenine dinucleotide binding; GO:0016614 oxidoreductase activity, acting on CH-OH group of donors
TRINITY_DN142_c0_g1	NA	NA	1.26489	0.00183793	0.0334985	NA	NA	NA
TRINITY_DN8648_c0_g1	NA	NA	-4.95555	0.00184085	0.0335151	NA	NA	NA
TRINITY_DN17596_c0_g1	NA	NA	2.26162	0.00184253	0.0335151	NA	NA	NA
TRINITY_DN19168_c0_g2	CU22	BOMMO	3.31943	0.00184382	0.0335151	NA	NA	GO:0042302 structural constituent of cuticle
TRINITY_DN1761_c6_g1	NA	NA	2.02036	0.00184476	0.0335151	NA	NA	NA
TRINITY_DN2344_c0_g1	NA	NA	11.6639	0.00185306	0.033589	NA	NA	NA
TRINITY_DN4920_c0_g1	DS	DROME	-2.17431	0.00185148	0.033589	GO:0098609 cell-cell adhesion; GO:0042067 establishment of ommatidial planar polarity; GO:0001736 establishment of planar polarity; GO:0007156 homophilic cell adhesion via plasma membrane adhesion molecules; GO:0007560 imaginal disc morphogenesis; GO:0035331 negative regulation of hippo signaling; GO:0035332 positive regulation of hippo signaling; GO:0090251 protein localization involved in estab…	GO:0016327 apicolateral plasma membrane; GO:0030054 cell junction; GO:0016021 integral component of membrane; GO:0005886 plasma membrane	GO:0005509 calcium ion binding
TRINITY_DN1102_c0_g2	CP4C3	DROME	4.04311	0.00185328	0.033589	GO:0055114 oxidation-reduction process	GO:0005789 endoplasmic reticulum membrane	GO:0070330 aromatase activity; GO:0020037 heme binding; GO:0005506 iron ion binding; GO:0004497 monooxygenase activity; GO:0016705 oxidoreductase activity, acting on paired donors, with incorporation or reduction of molecular oxygen
TRINITY_DN11008_c0_g2	NA	NA	-1.72072	0.00186218	0.0337234	NA	NA	NA
TRINITY_DN5049_c4_g1	CBLN2	HUMAN	-1.54983	0.00188615	0.0341301	GO:0099558 maintenance of synapse structure; GO:0051965 positive regulation of synapse assembly; GO:1905606 regulation of presynapse assembly; GO:0098814 spontaneous synaptic transmission; GO:0050808 synapse organization	GO:0005615 extracellular space; GO:0098978 glutamatergic synapse	NA
TRINITY_DN38092_c0_g1	NA	NA	-2.97769	0.00189414	0.0342313	NA	NA	NA
TRINITY_DN17349_c0_g2	NA	NA	3.00504	0.00189477	0.0342313	NA	NA	NA
TRINITY_DN22680_c0_g1	NA	NA	-6.45338	0.00190443	0.0343784	NA	NA	NA
TRINITY_DN12534_c0_g1	NA	NA	-1.70603	0.00190624	0.0343838	NA	NA	NA
TRINITY_DN1227_c1_g1	NA	NA	1.70413	0.00192318	0.0346066	NA	NA	NA
TRINITY_DN12067_c0_g1	NA	NA	1.51841	0.00192056	0.0346066	NA	NA	NA
TRINITY_DN5411_c0_g1	NA	NA	2.85718	0.00192172	0.0346066	NA	NA	NA
TRINITY_DN15033_c0_g1	NA	NA	-7.07455	0.00192978	0.0346682	NA	NA	NA
TRINITY_DN134_c0_g1	TGMH	TACTR	2.13886	0.00193226	0.0346682	GO:0018149 peptide cross-linking	GO:0016020 membrane	GO:0046872 metal ion binding; GO:0003810 protein-glutamine gamma-glutamyltransferase activity
TRINITY_DN6679_c0_g1	KHDR3	HUMAN	1.21231	0.00193046	0.0346682	GO:0006397 mRNA processing; GO:0000381 regulation of alternative mRNA splicing, via spliceosome; GO:0016032 viral process	GO:0005654 nucleoplasm; GO:0005634 nucleus; GO:0032991 protein-containing complex	GO:0042802 identical protein binding; GO:0003729 mRNA binding; GO:0019904 protein domain specific binding; GO:0003723 RNA binding; GO:0017124 SH3 domain binding
TRINITY_DN9850_c0_g1	NA	NA	-6.2032	0.00193274	0.0346682	NA	NA	NA
TRINITY_DN43739_c0_g1	POL	RSVSA	-1.96222	0.00193813	0.0347376	GO:0015074 DNA integration; GO:0006310 DNA recombination; GO:0075713 establishment of integrated proviral latency; GO:0046718 viral entry into host cell; GO:0044826 viral genome integration into host DNA	GO:0019012 virion	GO:0004190 aspartic-type endopeptidase activity; GO:0003677 DNA binding; GO:0003887 DNA-directed DNA polymerase activity; GO:0003723 RNA binding; GO:0003964 RNA-directed DNA polymerase activity; GO:0004523 RNA-DNA hybrid ribonuclease activity; GO:0008270 zinc ion binding
TRINITY_DN6051_c0_g1	PSME4	XENLA	-1.24917	0.00194189	0.0347774	GO:0006974 cellular response to DNA damage stimulus; GO:0006281 DNA repair; GO:0010499 proteasomal ubiquitin-independent protein catabolic process; GO:0035093 spermatogenesis, exchange of chromosomal proteins	GO:0005829 cytosol; GO:0016607 nuclear speck; GO:0005634 nucleus; GO:1990111 spermatoproteasome complex	GO:0070577 lysine-acetylated histone binding; GO:0016504 peptidase activator activity; GO:0070628 proteasome binding
TRINITY_DN15433_c0_g1	CP4X1	HUMAN	5.35367	0.00194676	0.0348095	GO:0055114 oxidation-reduction process; GO:0018879 biphenyl metabolic process; GO:0006725 cellular aromatic compound metabolic process; GO:0042738 exogenous drug catabolic process; GO:0018917 fluorene metabolic process	GO:0005789 endoplasmic reticulum membrane; GO:0016021 integral component of membrane; GO:0043231 intracellular membrane-bounded organelle	GO:0062189 anandamide 14,15 epoxidase activity; GO:0020037 heme binding; GO:0005506 iron ion binding; GO:0004497 monooxygenase activity; GO:0070330 aromatase activity; GO:0008144 drug binding; GO:0018585 fluorene oxygenase activity; GO:0015643 toxic substance binding
TRINITY_DN2351_c0_g1	NA	NA	1.34929	0.00194644	0.0348095	NA	NA	NA
TRINITY_DN18240_c0_g2	NA	NA	2.78287	0.00194937	0.0348287	NA	NA	NA
TRINITY_DN2705_c0_g1	NA	NA	2.15409	0.00195199	0.034848	NA	NA	NA
TRINITY_DN88782_c0_g1	WASP	HUMAN	-1.38119	0.0019551	0.034876	GO:0051666 actin cortical patch localization; GO:0030041 actin filament polymerization; GO:0030048 actin filament-based movement; GO:0008154 actin polymerization or depolymerization; GO:0032488 Cdc42 protein signal transduction; GO:0071346 cellular response to interferon-gamma; GO:0006897 endocytosis; GO:0016197 endosomal transport; GO:0006955 immune response; GO:2000146 negative regulation of ce…	GO:0005884 actin filament; GO:0005911 cell-cell junction; GO:0005829 cytosol; GO:0005634 nucleus; GO:0045335 phagocytic vesicle; GO:0005886 plasma membrane; GO:0035861 site of double-strand break; GO:0012506 vesicle membrane; GO:0015629 actin cytoskeleton; GO:0070062 extracellular exosome	GO:0051015 actin filament binding; GO:0042802 identical protein binding; GO:0043274 phospholipase binding; GO:0019901 protein kinase binding; GO:0048365 Rac GTPase binding; GO:0017124 SH3 domain binding; GO:0031267 small GTPase binding; GO:0030695 GTPase regulator activity
TRINITY_DN8751_c0_g1	NA	NA	2.75644	0.00195715	0.034885	NA	NA	NA
TRINITY_DN4994_c0_g1	ORML3	DANRE	-1.31377	0.00196082	0.034923	GO:0090156 cellular sphingolipid homeostasis; GO:0006672 ceramide metabolic process; GO:1900060 negative regulation of ceramide biosynthetic process	GO:0005783 endoplasmic reticulum; GO:0016021 integral component of membrane; GO:0035339 SPOTS complex	NA
TRINITY_DN7490_c1_g1	LRC15	MOUSE	1.50232	0.00196439	0.0349493	GO:1903077 negative regulation of protein localization to plasma membrane; GO:0030335 positive regulation of cell migration; GO:0046813 receptor-mediated virion attachment to host cell	GO:0009986 cell surface; GO:0062023 collagen-containing extracellular matrix; GO:0031012 extracellular matrix; GO:0005615 extracellular space; GO:0016021 integral component of membrane	GO:0005518 collagen binding; GO:0001968 fibronectin binding; GO:0043236 laminin binding
TRINITY_DN28445_c0_g1	NA	NA	-2.78966	0.00196538	0.0349493	NA	NA	NA
TRINITY_DN937_c0_g2	R213A	DANRE	-2.11904	0.00196963	0.0349973	GO:0008015 blood circulation; GO:2000051 negative regulation of non-canonical Wnt signaling pathway; GO:0002040 sprouting angiogenesis; GO:0006511 ubiquitin-dependent protein catabolic process	GO:0005829 cytosol; GO:0005730 nucleolus	GO:0016887 ATPase activity; GO:0046872 metal ion binding; GO:0004842 ubiquitin-protein transferase activity
TRINITY_DN5785_c0_g2	RAD52	HUMAN	1.64215	0.00197632	0.0350393	GO:0006974 cellular response to DNA damage stimulus; GO:0034599 cellular response to oxidative stress; GO:0010792 DNA double-strand break processing involved in repair via single-strand annealing; GO:0000730 DNA recombinase assembly; GO:0006310 DNA recombination; GO:0006302 double-strand break repair; GO:0000724 double-strand break repair via homologous recombination; GO:0045002 double-strand bre…	GO:0005654 nucleoplasm; GO:0005634 nucleus; GO:0032991 protein-containing complex; GO:0032993 protein-DNA complex	GO:0003677 DNA binding; GO:0042802 identical protein binding; GO:0003697 single-stranded DNA binding
TRINITY_DN69174_c0_g1	NA	NA	3.72484	0.00197664	0.0350393	NA	NA	NA
TRINITY_DN1547_c0_g1	NA	NA	-1.54358	0.00197515	0.0350393	NA	NA	NA
TRINITY_DN19855_c0_g1	NA	NA	3.95374	0.00197826	0.0350405	NA	NA	NA
TRINITY_DN4467_c0_g1	TRYT	PIG	-5.67547	0.00198729	0.035173	GO:0006508 proteolysis; GO:0045087 innate immune response	GO:0005615 extracellular space; GO:0005576 extracellular region	GO:0004252 serine-type endopeptidase activity; GO:0046872 metal ion binding
TRINITY_DN7045_c0_g1	RESIL	DROME	4.52157	0.0019946	0.0351869	GO:0040003 chitin-based cuticle development	GO:0062129 chitin-based extracellular matrix; GO:0031012 extracellular matrix; GO:0005576 extracellular region; GO:0032992 protein-carbohydrate complex	GO:0008061 chitin binding; GO:0030023 extracellular matrix constituent conferring elasticity; GO:0008010 structural constituent of chitin-based larval cuticle; GO:0042302 structural constituent of cuticle
TRINITY_DN868_c16_g1	NA	NA	-1.93279	0.00200362	0.0351869	NA	NA	NA
TRINITY_DN990_c0_g2	NA	NA	2.39517	0.00199081	0.0351869	NA	NA	NA
TRINITY_DN92_c0_g4	NA	NA	1.65084	0.00200098	0.0351869	NA	NA	NA
TRINITY_DN4778_c0_g2	NA	NA	5.95	0.00199725	0.0351869	NA	NA	NA
TRINITY_DN2481_c2_g1	NA	NA	2.79915	0.00199687	0.0351869	NA	NA	NA
TRINITY_DN158_c0_g1	2ABA	DROME	1.06515	0.00200105	0.0351869	GO:0007098 centrosome cycle; GO:0007623 circadian rhythm; GO:0007447 imaginal disc pattern formation; GO:0045201 maintenance of neuroblast polarity; GO:0007091 metaphase/anaphase transition of mitotic cell cycle; GO:0000278 mitotic cell cycle; GO:0007406 negative regulation of neuroblast proliferation; GO:0070262 peptidyl-serine dephosphorylation; GO:0090263 positive regulation of canonical Wnt s…	GO:0005829 cytosol; GO:0005634 nucleus; GO:0000159 protein phosphatase type 2A complex	GO:0019888 protein phosphatase regulator activity
TRINITY_DN5459_c0_g1	CDIP1	HUMAN	1.73922	0.00200031	0.0351869	GO:0006915 apoptotic process; GO:0042771 intrinsic apoptotic signaling pathway in response to DNA damage by p53 class mediator; GO:0033209 tumor necrosis factor-mediated signaling pathway	GO:0098560 cytoplasmic side of late endosome membrane; GO:0098574 cytoplasmic side of lysosomal membrane; GO:0005634 nucleus	GO:0046872 metal ion binding
TRINITY_DN1132_c0_g2	NA	NA	-6.49684	0.00200327	0.0351869	NA	NA	NA
TRINITY_DN170_c0_g1	NA	NA	1.59231	0.00200242	0.0351869	NA	NA	NA
TRINITY_DN572_c4_g1	NA	NA	-1.35996	0.00200711	0.0351937	NA	NA	NA
TRINITY_DN9137_c0_g1	CAH14	MOUSE	7.04195	0.00200575	0.0351937	GO:0015670 carbon dioxide transport; GO:0006730 one-carbon metabolic process; GO:0006885 regulation of pH	GO:0016021 integral component of membrane; GO:0005886 plasma membrane; GO:0005737 cytoplasm	GO:0004089 carbonate dehydratase activity; GO:0016836 hydro-lyase activity; GO:0008270 zinc ion binding
TRINITY_DN2974_c1_g3	NA	NA	-3.2685	0.00200949	0.0352041	NA	NA	NA
TRINITY_DN1362_c3_g1	NKCL	MANSE	-1.52368	0.00201082	0.0352041	GO:0006813 potassium ion transport; GO:0006814 sodium ion transport; GO:0017183 peptidyl-diphthamide biosynthetic process from peptidyl-histidine	GO:0016021 integral component of membrane; GO:0005737 cytoplasm; GO:0005634 nucleus	GO:0015377 cation:chloride symporter activity; GO:0016740 transferase activity
[truncated: 1,461 more rows]
