# Supplementary material for: Differential gene expression in response to fungal pathogen exposure in the aquatic invertebrate, Daphnia dentifera
Source: Ecol Evol. 2023 Jul 28;13(8):e10354. doi: 10.1002/ece3.10354 (PMC10375369; doi:10.1002/ece3.10354)
Supplement: Supplementary file 8 — Table S6. [file ECE3-13-e10354-s006.txt]

	GO.ID	Term	Annotated	Significant	Expected	p.value
1	GO:0009987	cellular process	7289	798	903.79	7.7e-11
2	GO:0044267	cellular protein metabolic process	2318	204	287.42	2.6e-06
3	GO:0006807	nitrogen compound metabolic process	4375	436	542.48	1.4e-05
4	GO:0044260	cellular macromolecule metabolic process	3341	309	414.27	1.5e-05
5	GO:0043170	macromolecule metabolic process	4097	406	508	4.7e-05
6	GO:0019538	protein metabolic process	2650	262	328.58	5.7e-05
7	GO:0090304	nucleic acid metabolic process	1568	117	194.42	6.9e-05
8	GO:0043412	macromolecule modification	1791	171	222.07	0.00022
9	GO:0006996	organelle organization	1538	123	190.7	0.00031
10	GO:0034641	cellular nitrogen compound metabolic process	2453	224	304.16	0.00054
11	GO:0018298	protein-chromophore linkage	39	0	4.84	0.00056
12	GO:0016070	RNA metabolic process	1189	90	147.43	0.00066
13	GO:0006139	nucleobase-containing compound metabolic process	1852	161	229.64	0.00070
14	GO:0007155	cell adhesion	403	54	49.97	0.00082
15	GO:0006464	cellular protein modification process	1666	167	206.57	0.00095
16	GO:0036211	protein modification process	1666	167	206.57	0.00095
17	GO:0070647	protein modification by small protein conjugation or removal	538	35	66.71	0.00098
18	GO:0044237	cellular metabolic process	4935	533	611.91	0.00102
19	GO:0043043	peptide biosynthetic process	437	21	54.19	0.00105
20	GO:0010950	positive regulation of endopeptidase activity	28	3	3.47	0.00108
21	GO:0022610	biological adhesion	410	56	50.84	0.00108
22	GO:0044265	cellular macromolecule catabolic process	640	36	79.36	0.00121
23	GO:0032446	protein modification by small protein conjugation	490	30	60.76	0.00141
24	GO:0010952	positive regulation of peptidase activity	30	3	3.72	0.00196
25	GO:0050906	detection of stimulus involved in sensory perception	46	6	5.7	0.00211
26	GO:0031325	positive regulation of cellular metabolic process	902	101	111.84	0.00224
27	GO:0035303	regulation of dephosphorylation	66	4	8.18	0.00224
28	GO:0010467	gene expression	1929	172	239.19	0.00233
29	GO:0032469	endoplasmic reticulum calcium ion homeostasis	14	0	1.74	0.00253
30	GO:0006518	peptide metabolic process	563	37	69.81	0.00274
31	GO:2001056	positive regulation of cysteine-type endopeptidase activity	22	2	2.73	0.00281
32	GO:0051606	detection of stimulus	85	12	10.54	0.00282
33	GO:0006368	transcription elongation from RNA polymerase II promoter	37	0	4.59	0.00285
34	GO:0007626	locomotory behavior	96	9	11.9	0.00292
35	GO:0035567	non-canonical Wnt signaling pathway	12	1	1.49	0.00296
36	GO:0009581	detection of external stimulus	68	9	8.43	0.00312
37	GO:0009582	detection of abiotic stimulus	68	9	8.43	0.00312
38	GO:0022416	chaeta development	20	1	2.48	0.00335
39	GO:0006412	translation	416	21	51.58	0.00338
40	GO:0050982	detection of mechanical stimulus	22	1	2.73	0.00341
41	GO:0006396	RNA processing	413	22	51.21	0.00342
42	GO:1901564	organonitrogen compound metabolic process	3217	348	398.89	0.00350
43	GO:0051336	regulation of hydrolase activity	281	40	34.84	0.00359
44	GO:0034622	cellular protein-containing complex assembly	406	18	50.34	0.00405
45	GO:0007186	G protein-coupled receptor signaling pathway	179	22	22.19	0.00411
46	GO:0042403	thyroid hormone metabolic process	21	0	2.6	0.00430
47	GO:0046483	heterocycle metabolic process	1967	185	243.9	0.00435
48	GO:0032784	regulation of DNA-templated transcription, elongation	24	0	2.98	0.00453
49	GO:0034243	regulation of transcription elongation from RNA polymerase II promoter	24	0	2.98	0.00453
50	GO:0043280	positive regulation of cysteine-type endopeptidase activity involved in apoptotic process	21	2	2.6	0.00478
51	GO:0099068	postsynapse assembly	15	0	1.86	0.00492
52	GO:0052547	regulation of peptidase activity	74	10	9.18	0.00494
53	GO:0016567	protein ubiquitination	454	30	56.29	0.00498
54	GO:0051276	chromosome organization	461	31	57.16	0.00506
55	GO:0055091	phospholipid homeostasis	13	0	1.61	0.00564
56	GO:0052548	regulation of endopeptidase activity	68	8	8.43	0.00581
57	GO:0001708	cell fate specification	36	3	4.46	0.00581
58	GO:0034645	cellular macromolecule biosynthetic process	1576	149	195.42	0.00597
59	GO:0051302	regulation of cell division	63	3	7.81	0.00619
60	GO:0050974	detection of mechanical stimulus involved in sensory perception	18	1	2.23	0.00643
61	GO:0043933	protein-containing complex subunit organization	641	42	79.48	0.00646
62	GO:0051726	regulation of cell cycle	366	19	45.38	0.00650
63	GO:0035304	regulation of protein dephosphorylation	39	3	4.84	0.00659
64	GO:0099072	regulation of postsynaptic membrane neurotransmitter receptor levels	16	0	1.98	0.00667
65	GO:0035883	enteroendocrine cell differentiation	10	0	1.24	0.00711
66	GO:0051649	establishment of localization in cell	1019	80	126.35	0.00712
67	GO:0043604	amide biosynthetic process	484	32	60.01	0.00729
68	GO:0007049	cell cycle	702	51	87.04	0.00752
69	GO:0044257	cellular protein catabolic process	555	34	68.82	0.00753
70	GO:0051603	proteolysis involved in cellular protein catabolic process	535	33	66.34	0.00754
71	GO:0010604	positive regulation of macromolecule metabolic process	928	92	115.07	0.00781
72	GO:0006354	DNA-templated transcription, elongation	42	0	5.21	0.00786
73	GO:0048589	developmental growth	336	43	41.66	0.00786
74	GO:0006725	cellular aromatic compound metabolic process	2021	196	250.59	0.00850
75	GO:0055069	zinc ion homeostasis	16	0	1.98	0.00873
76	GO:0006367	transcription initiation from RNA polymerase II promoter	39	1	4.84	0.00908
77	GO:0051641	cellular localization	1335	116	165.53	0.00920
78	GO:0034331	cell junction maintenance	20	0	2.48	0.00921
79	GO:0045935	positive regulation of nucleobase-containing compound metabolic process	368	34	45.63	0.00948
80	GO:0034470	ncRNA processing	225	9	27.9	0.00960
81	GO:0051246	regulation of protein metabolic process	963	93	119.41	0.00978
82	GO:1903432	regulation of TORC1 signaling	45	1	5.58	0.00983
83	GO:0065003	protein-containing complex assembly	548	34	67.95	0.01004
84	GO:0016192	vesicle-mediated transport	613	55	76.01	0.01005
85	GO:0046320	regulation of fatty acid oxidation	31	5	3.84	0.01017
86	GO:0032268	regulation of cellular protein metabolic process	784	79	97.21	0.01047
87	GO:0048665	neuron fate specification	17	1	2.11	0.01121
88	GO:0045682	regulation of epidermis development	15	0	1.86	0.01128
89	GO:0030258	lipid modification	157	21	19.47	0.01130
90	GO:0031396	regulation of protein ubiquitination	80	5	9.92	0.01161
91	GO:0000132	establishment of mitotic spindle orientation	36	1	4.46	0.01169
92	GO:0006511	ubiquitin-dependent protein catabolic process	475	28	58.9	0.01172
93	GO:0034660	ncRNA metabolic process	296	13	36.7	0.01183
94	GO:0016569	covalent chromatin modification	142	6	17.61	0.01213
95	GO:0043632	modification-dependent macromolecule catabolic process	484	29	60.01	0.01222
96	GO:0048639	positive regulation of developmental growth	77	6	9.55	0.01230
97	GO:0007140	male meiotic nuclear division	32	0	3.97	0.01230
98	GO:0006401	RNA catabolic process	67	1	8.31	0.01250
99	GO:0050808	synapse organization	217	20	26.91	0.01281
100	GO:0044271	cellular nitrogen compound biosynthetic process	1430	140	177.31	0.01304
101	GO:0030574	collagen catabolic process	43	5	5.33	0.01309
102	GO:0043268	positive regulation of potassium ion transport	12	0	1.49	0.01318
103	GO:1901381	positive regulation of potassium ion transmembrane transport	12	0	1.49	0.01318
104	GO:0019941	modification-dependent protein catabolic process	481	29	59.64	0.01322
105	GO:0046907	intracellular transport	758	56	93.99	0.01354
106	GO:0016049	cell growth	186	16	23.06	0.01365
107	GO:0010743	regulation of macrophage derived foam cell differentiation	11	0	1.36	0.01387
108	GO:0010745	negative regulation of macrophage derived foam cell differentiation	11	0	1.36	0.01387
109	GO:0010872	regulation of cholesterol esterification	11	0	1.36	0.01387
110	GO:0038202	TORC1 signaling	47	1	5.83	0.01411
111	GO:0043666	regulation of phosphoprotein phosphatase activity	15	0	1.86	0.01420
112	GO:0034375	high-density lipoprotein particle remodeling	14	1	1.74	0.01443
113	GO:1901142	insulin metabolic process	12	2	1.49	0.01459
114	GO:0032528	microvillus organization	20	1	2.48	0.01500
115	GO:0022613	ribonucleoprotein complex biogenesis	219	6	27.15	0.01506
116	GO:0045725	positive regulation of glycogen biosynthetic process	20	4	2.48	0.01520
117	GO:0097090	presynaptic membrane organization	17	0	2.11	0.01561
118	GO:0010499	proteasomal ubiquitin-independent protein catabolic process	12	2	1.49	0.01596
119	GO:0042254	ribosome biogenesis	185	5	22.94	0.01604
120	GO:0030163	protein catabolic process	611	43	75.76	0.01611
121	GO:0048638	regulation of developmental growth	158	19	19.59	0.01631
122	GO:0043954	cellular component maintenance	23	0	2.85	0.01643
123	GO:0033365	protein localization to organelle	465	29	57.66	0.01649
124	GO:0032963	collagen metabolic process	54	9	6.7	0.01654
125	GO:0006914	autophagy	208	20	25.79	0.01659
126	GO:0061919	process utilizing autophagic mechanism	208	20	25.79	0.01659
127	GO:0002097	tRNA wobble base modification	19	0	2.36	0.01661
128	GO:0006654	phosphatidic acid biosynthetic process	22	1	2.73	0.01689
129	GO:0040007	growth	488	69	60.51	0.01766
130	GO:0040001	establishment of mitotic spindle localization	39	1	4.84	0.01784
131	GO:0006974	cellular response to DNA damage stimulus	309	20	38.31	0.01802
132	GO:0050794	regulation of cellular process	3491	383	432.86	0.01813
133	GO:0061136	regulation of proteasomal protein catabolic process	69	4	8.56	0.01816
134	GO:0006413	translational initiation	70	3	8.68	0.01845
135	GO:0010921	regulation of phosphatase activity	37	1	4.59	0.01847
136	GO:0044238	primary metabolic process	4892	545	606.58	0.01894
137	GO:0016477	cell migration	428	65	53.07	0.01903
138	GO:0051781	positive regulation of cell division	17	0	2.11	0.01924
139	GO:0045927	positive regulation of growth	129	9	16	0.01964
140	GO:0009653	anatomical structure morphogenesis	1215	190	150.65	0.01966
141	GO:0023052	signaling	1970	247	244.27	0.01994
142	GO:1903320	regulation of protein modification by small protein conjugation or removal	85	5	10.54	0.02029
143	GO:0001941	postsynaptic membrane organization	28	0	3.47	0.02035
144	GO:0002181	cytoplasmic translation	47	2	5.83	0.02065
145	GO:0051345	positive regulation of hydrolase activity	154	22	19.1	0.02116
146	GO:0051294	establishment of spindle orientation	38	2	4.71	0.02122
147	GO:0002753	cytoplasmic pattern recognition receptor signaling pathway	11	0	1.36	0.02185
148	GO:0016570	histone modification	136	6	16.86	0.02218
149	GO:0002067	glandular epithelial cell differentiation	11	0	1.36	0.02243
150	GO:0044839	cell cycle G2/M phase transition	67	1	8.31	0.02245
151	GO:0043691	reverse cholesterol transport	16	1	1.98	0.02246
152	GO:0035418	protein localization to synapse	21	0	2.6	0.02258
153	GO:1903078	positive regulation of protein localization to plasma membrane	20	0	2.48	0.02282
154	GO:0016311	dephosphorylation	145	15	17.98	0.02350
155	GO:0022402	cell cycle process	524	39	64.97	0.02377
156	GO:0071403	cellular response to high density lipoprotein particle stimulus	10	0	1.24	0.02400
157	GO:0035306	positive regulation of dephosphorylation	26	3	3.22	0.02414
158	GO:0006402	mRNA catabolic process	47	1	5.83	0.02418
159	GO:0000086	G2/M transition of mitotic cell cycle	61	1	7.56	0.02447
160	GO:0030537	larval behavior	16	1	1.98	0.02455
161	GO:0055076	transition metal ion homeostasis	46	4	5.7	0.02496
162	GO:0009059	macromolecule biosynthetic process	1607	160	199.26	0.02501
163	GO:0000956	nuclear-transcribed mRNA catabolic process	23	1	2.85	0.02516
164	GO:0007032	endosome organization	26	1	3.22	0.02517
165	GO:0098661	inorganic anion transmembrane transport	28	4	3.47	0.02518
166	GO:0070925	organelle assembly	368	22	45.63	0.02518
167	GO:0003008	system process	756	120	93.74	0.02530
168	GO:0048146	positive regulation of fibroblast proliferation	17	3	2.11	0.02576
169	GO:0030048	actin filament-based movement	39	5	4.84	0.02597
170	GO:0010564	regulation of cell cycle process	231	11	28.64	0.02606
171	GO:0007017	microtubule-based process	369	21	45.75	0.02608
172	GO:0046321	positive regulation of fatty acid oxidation	26	5	3.22	0.02816
173	GO:0031323	regulation of cellular metabolic process	1770	200	219.47	0.02910
174	GO:0010389	regulation of G2/M transition of mitotic cell cycle	44	0	5.46	0.02931
175	GO:0051254	positive regulation of RNA metabolic process	310	28	38.44	0.02931
176	GO:1902749	regulation of cell cycle G2/M phase transition	52	0	6.45	0.02960
177	GO:0099558	maintenance of synapse structure	15	0	1.86	0.02979
178	GO:0006400	tRNA modification	83	1	10.29	0.02986
179	GO:0046473	phosphatidic acid metabolic process	24	2	2.98	0.02988
180	GO:0045604	regulation of epidermal cell differentiation	13	0	1.61	0.03068
181	GO:0007154	cell communication	2000	253	247.99	0.03096
182	GO:0043201	response to leucine	13	0	1.61	0.03135
183	GO:0051171	regulation of nitrogen compound metabolic process	1639	167	203.23	0.03157
184	GO:0009611	response to wounding	192	37	23.81	0.03168
185	GO:0032465	regulation of cytokinesis	51	3	6.32	0.03177
186	GO:0099518	vesicle cytoskeletal trafficking	33	3	4.09	0.03201
187	GO:0010874	regulation of cholesterol efflux	17	0	2.11	0.03225
188	GO:0046839	phospholipid dephosphorylation	18	0	2.23	0.03265
189	GO:0009893	positive regulation of metabolic process	1069	120	132.55	0.03266
190	GO:0000280	nuclear division	231	14	28.64	0.03277
191	GO:0009056	catabolic process	1466	189	181.78	0.03299
192	GO:0035690	cellular response to drug	17	3	2.11	0.03342
193	GO:0032233	positive regulation of actin filament bundle assembly	11	1	1.36	0.03348
194	GO:0060026	convergent extension	13	1	1.61	0.03372
195	GO:0048762	mesenchymal cell differentiation	36	5	4.46	0.03383
196	GO:1902369	negative regulation of RNA catabolic process	11	0	1.36	0.03388
197	GO:0043242	negative regulation of protein-containing complex disassembly	29	1	3.6	0.03401
198	GO:0035307	positive regulation of protein dephosphorylation	23	3	2.85	0.03418
199	GO:0007165	signal transduction	1763	223	218.6	0.03421
200	GO:0060261	positive regulation of transcription initiation from RNA polymerase II promoter	14	0	1.74	0.03427
201	GO:2000144	positive regulation of DNA-templated transcription, initiation	14	0	1.74	0.03427
202	GO:0008033	tRNA processing	103	2	12.77	0.03442
203	GO:0045475	locomotor rhythm	11	0	1.36	0.03458
204	GO:0098742	cell-cell adhesion via plasma-membrane adhesion molecules	75	10	9.3	0.03459
205	GO:0050910	detection of mechanical stimulus involved in sensory perception of sound	12	1	1.49	0.03465
206	GO:0014031	mesenchymal cell development	13	0	1.61	0.03471
207	GO:0014032	neural crest cell development	13	0	1.61	0.03471
208	GO:0097104	postsynaptic membrane assembly	13	0	1.61	0.03489
209	GO:0009057	macromolecule catabolic process	784	65	97.21	0.03497
210	GO:0043462	regulation of ATPase activity	24	0	2.98	0.03528
211	GO:0070727	cellular macromolecule localization	864	72	107.13	0.03583
212	GO:0006897	endocytosis	190	20	23.56	0.03584
213	GO:0019219	regulation of nucleobase-containing compound metabolic process	819	76	101.55	0.03596
214	GO:0009894	regulation of catabolic process	377	29	46.75	0.03655
215	GO:0044085	cellular component biogenesis	1323	124	164.04	0.03741
216	GO:0009070	serine family amino acid biosynthetic process	15	2	1.86	0.03754
217	GO:0008152	metabolic process	5524	633	684.94	0.03776
218	GO:0071402	cellular response to lipoprotein particle stimulus	16	1	1.98	0.03810
219	GO:0032755	positive regulation of interleukin-6 production	10	0	1.24	0.03811
220	GO:1904377	positive regulation of protein localization to cell periphery	21	0	2.6	0.03819
221	GO:0002098	tRNA wobble uridine modification	17	0	2.11	0.03830
222	GO:0006259	DNA metabolic process	470	32	58.28	0.03836
223	GO:0099504	synaptic vesicle cycle	89	8	11.04	0.03851
224	GO:1902850	microtubule cytoskeleton organization involved in mitosis	93	3	11.53	0.03859
225	GO:0006886	intracellular protein transport	513	36	63.61	0.03886
226	GO:0099003	vesicle-mediated transport in synapse	91	8	11.28	0.03917
227	GO:0016540	protein autoprocessing	10	2	1.24	0.03921
228	GO:0045184	establishment of protein localization	906	77	112.34	0.03944
229	GO:0006414	translational elongation	26	1	3.22	0.03973
230	GO:0071385	cellular response to glucocorticoid stimulus	11	0	1.36	0.03976
231	GO:0031329	regulation of cellular catabolic process	304	24	37.69	0.03979
232	GO:0000226	microtubule cytoskeleton organization	268	14	33.23	0.03991
233	GO:0009451	RNA modification	112	3	13.89	0.04033
234	GO:0016071	mRNA metabolic process	187	9	23.19	0.04046
235	GO:1990709	presynaptic active zone organization	11	0	1.36	0.04071
236	GO:0032204	regulation of telomere maintenance	16	0	1.98	0.04074
237	GO:0010742	macrophage derived foam cell differentiation	12	1	1.49	0.04074
238	GO:0034433	steroid esterification	12	1	1.49	0.04074
239	GO:0034434	sterol esterification	12	1	1.49	0.04074
240	GO:0034435	cholesterol esterification	12	1	1.49	0.04074
241	GO:0090077	foam cell differentiation	12	1	1.49	0.04074
242	GO:1902414	protein localization to cell junction	31	0	3.84	0.04075
243	GO:0071704	organic substance metabolic process	5229	593	648.37	0.04077
244	GO:0046474	glycerophospholipid biosynthetic process	94	6	11.66	0.04122
245	GO:0051173	positive regulation of nitrogen compound metabolic process	817	87	101.3	0.04124
246	GO:1902116	negative regulation of organelle assembly	17	2	2.11	0.04138
247	GO:0070875	positive regulation of glycogen metabolic process	22	5	2.73	0.04148
248	GO:0006399	tRNA metabolic process	139	5	17.24	0.04164
249	GO:0035794	positive regulation of mitochondrial membrane permeability	15	0	1.86	0.04189
250	GO:0005979	regulation of glycogen biosynthetic process	27	5	3.35	0.04227
251	GO:0002068	glandular epithelial cell development	10	0	1.24	0.04259
252	GO:0071840	cellular component organization or biogenesis	2646	278	328.09	0.04285
253	GO:0032786	positive regulation of DNA-templated transcription, elongation	14	0	1.74	0.04309
254	GO:0032968	positive regulation of transcription elongation from RNA polymerase II promoter	14	0	1.74	0.04309
255	GO:0032434	regulation of proteasomal ubiquitin-dependent protein catabolic process	53	3	6.57	0.04336
256	GO:0006468	protein phosphorylation	533	54	66.09	0.04404
257	GO:0034613	cellular protein localization	855	72	106.02	0.04418
258	GO:0048247	lymphocyte chemotaxis	11	1	1.36	0.04433
259	GO:1901575	organic substance catabolic process	1231	148	152.64	0.04463
260	GO:0030029	actin filament-based process	266	27	32.98	0.04485
261	GO:0050789	regulation of biological process	3879	440	480.97	0.04510
262	GO:0060260	regulation of transcription initiation from RNA polymerase II promoter	16	0	1.98	0.04531
263	GO:2000142	regulation of DNA-templated transcription, initiation	16	0	1.98	0.04531
264	GO:0098814	spontaneous synaptic transmission	14	2	1.74	0.04557
265	GO:1901998	toxin transport	10	0	1.24	0.04589
266	GO:1904356	regulation of telomere maintenance via telomere lengthening	12	0	1.49	0.04624
267	GO:0051640	organelle localization	248	21	30.75	0.04651
268	GO:0032940	secretion by cell	411	46	50.96	0.04660
269	GO:0009069	serine family amino acid metabolic process	30	3	3.72	0.04664
270	GO:0018958	phenol-containing compound metabolic process	70	13	8.68	0.04678
271	GO:0010608	posttranscriptional regulation of gene expression	268	23	33.23	0.04679
272	GO:0002576	platelet degranulation	18	0	2.23	0.04709
273	GO:0043457	regulation of cellular respiration	12	0	1.49	0.04728
274	GO:0008654	phospholipid biosynthetic process	115	9	14.26	0.04767
275	GO:0006508	proteolysis	930	96	115.31	0.04775
276	GO:0042733	embryonic digit morphogenesis	16	0	1.98	0.04793
277	GO:0048870	cell motility	469	71	58.15	0.04800
278	GO:0051674	localization of cell	469	71	58.15	0.04800
279	GO:0016358	dendrite development	140	15	17.36	0.04882
280	GO:0033044	regulation of chromosome organization	99	4	12.28	0.04914
281	GO:0042074	cell migration involved in gastrulation	12	3	1.49	0.04920
282	GO:0010875	positive regulation of cholesterol efflux	16	0	1.98	0.04923
283	GO:0060042	retina morphogenesis in camera-type eye	30	2	3.72	0.04940
284	GO:0042742	defense response to bacterium	67	9	8.31	0.05056
285	GO:1904263	positive regulation of TORC1 signaling	31	1	3.84	0.05065
286	GO:0010043	response to zinc ion	24	3	2.98	0.05098
287	GO:0010324	membrane invagination	17	1	2.11	0.05129
288	GO:0051965	positive regulation of synapse assembly	21	1	2.6	0.05146
289	GO:0010907	positive regulation of glucose metabolic process	25	5	3.1	0.05158
290	GO:0019395	fatty acid oxidation	74	9	9.18	0.05185
291	GO:1901652	response to peptide	170	15	21.08	0.05195
292	GO:0042490	mechanoreceptor differentiation	22	4	2.73	0.05237
293	GO:0060113	inner ear receptor cell differentiation	22	4	2.73	0.05237
294	GO:0061462	protein localization to lysosome	18	1	2.23	0.05262
295	GO:0048588	developmental cell growth	101	12	12.52	0.05270
296	GO:0007034	vacuolar transport	75	4	9.3	0.05293
297	GO:0032501	multicellular organismal process	3092	498	383.39	0.05300
298	GO:0000819	sister chromatid segregation	126	7	15.62	0.05343
299	GO:0042246	tissue regeneration	39	5	4.84	0.05363
300	GO:0015766	disaccharide transport	12	0	1.49	0.05369
301	GO:0015771	trehalose transport	12	0	1.49	0.05369
302	GO:0015772	oligosaccharide transport	12	0	1.49	0.05369
303	GO:0030050	vesicle transport along actin filament	12	2	1.49	0.05372
304	GO:2001237	negative regulation of extrinsic apoptotic signaling pathway	22	1	2.73	0.05381
305	GO:0032482	Rab protein signal transduction	31	1	3.84	0.05393
306	GO:0006356	regulation of transcription by RNA polymerase I	19	0	2.36	0.05412
307	GO:0032886	regulation of microtubule-based process	112	5	13.89	0.05437
308	GO:0048790	maintenance of presynaptic active zone structure	10	0	1.24	0.05448
309	GO:0010506	regulation of autophagy	142	12	17.61	0.05449
310	GO:1901698	response to nitrogen compound	350	41	43.4	0.05471
311	GO:0006913	nucleocytoplasmic transport	216	12	26.78	0.05533
312	GO:0051169	nuclear transport	216	12	26.78	0.05533
313	GO:0040008	regulation of growth	318	47	39.43	0.05541
314	GO:0031018	endocrine pancreas development	17	1	2.11	0.05600
315	GO:0048013	ephrin receptor signaling pathway	13	0	1.61	0.05612
316	GO:0061572	actin filament bundle organization	41	6	5.08	0.05627
317	GO:0031397	negative regulation of protein ubiquitination	30	1	3.72	0.05665
318	GO:0098609	cell-cell adhesion	196	25	24.3	0.05670
319	GO:0043949	regulation of cAMP-mediated signaling	15	3	1.86	0.05690
320	GO:1903322	positive regulation of protein modification by small protein conjugation or removal	51	4	6.32	0.05742
321	GO:0009218	pyrimidine ribonucleotide metabolic process	15	1	1.86	0.05749
322	GO:0010962	regulation of glucan biosynthetic process	28	6	3.47	0.05755
323	GO:0045923	positive regulation of fatty acid metabolic process	28	5	3.47	0.05755
324	GO:0030162	regulation of proteolysis	316	23	39.18	0.05863
325	GO:0008104	protein localization	1241	118	153.88	0.05876
326	GO:0072665	protein localization to vacuole	35	1	4.34	0.05888
327	GO:0007416	synapse assembly	107	9	13.27	0.05917
328	GO:0099173	postsynapse organization	82	6	10.17	0.05977
329	GO:0051239	regulation of multicellular organismal process	807	111	100.06	0.05988
330	GO:0016925	protein sumoylation	27	0	3.35	0.06003
331	GO:0033143	regulation of intracellular steroid hormone receptor signaling pathway	12	0	1.49	0.06048
332	GO:0010507	negative regulation of autophagy	53	2	6.57	0.06053
333	GO:0046324	regulation of glucose import	38	7	4.71	0.06067
334	GO:0007051	spindle organization	109	4	13.52	0.06134
335	GO:0031589	cell-substrate adhesion	111	20	13.76	0.06140
336	GO:0009967	positive regulation of signal transduction	532	67	65.96	0.06150
337	GO:0007029	endoplasmic reticulum organization	37	2	4.59	0.06151
338	GO:0051301	cell division	269	21	33.35	0.06204
339	GO:0008345	larval locomotory behavior	12	1	1.49	0.06210
340	GO:0034394	protein localization to cell surface	10	0	1.24	0.06222
341	GO:0034637	cellular carbohydrate biosynthetic process	58	7	7.19	0.06226
342	GO:0043603	cellular amide metabolic process	672	65	83.32	0.06235
343	GO:0031398	positive regulation of protein ubiquitination	46	4	5.7	0.06243
344	GO:0051653	spindle localization	46	3	5.7	0.06243
345	GO:0031330	negative regulation of cellular catabolic process	98	3	12.15	0.06258
346	GO:1905953	negative regulation of lipid localization	24	3	2.98	0.06261
347	GO:0030856	regulation of epithelial cell differentiation	29	2	3.6	0.06275
348	GO:0072594	establishment of protein localization to organelle	299	19	37.07	0.06365
349	GO:0060485	mesenchyme development	43	5	5.33	0.06383
350	GO:0008347	glial cell migration	28	3	3.47	0.06415
351	GO:0000075	cell cycle checkpoint	87	1	10.79	0.06487
352	GO:0034440	lipid oxidation	88	13	10.91	0.06516
353	GO:0015031	protein transport	869	76	107.75	0.06525
354	GO:0033344	cholesterol efflux	20	1	2.48	0.06552
355	GO:0000076	DNA replication checkpoint	16	0	1.98	0.06560
356	GO:0006590	thyroid hormone generation	11	0	1.36	0.06645
357	GO:0099565	chemical synaptic transmission, postsynaptic	24	4	2.98	0.06667
358	GO:1990778	protein localization to cell periphery	123	6	15.25	0.06698
359	GO:0140013	meiotic nuclear division	97	3	12.03	0.06754
360	GO:0010887	negative regulation of cholesterol storage	11	0	1.36	0.06754
361	GO:0033700	phospholipid efflux	11	0	1.36	0.06754
362	GO:0035166	post-embryonic hemopoiesis	10	1	1.24	0.06817
363	GO:0045747	positive regulation of Notch signaling pathway	23	0	2.85	0.06952
364	GO:0051252	regulation of RNA metabolic process	692	66	85.8	0.06955
365	GO:0030155	regulation of cell adhesion	192	28	23.81	0.06967
366	GO:0034248	regulation of cellular amide metabolic process	234	22	29.01	0.07074
367	GO:0033036	macromolecule localization	1406	139	174.34	0.07091
368	GO:1903429	regulation of cell maturation	14	1	1.74	0.07092
369	GO:1901880	negative regulation of protein depolymerization	26	1	3.22	0.07112
370	GO:0000212	meiotic spindle organization	10	0	1.24	0.07113
371	GO:0006661	phosphatidylinositol biosynthetic process	48	2	5.95	0.07225
372	GO:1903050	regulation of proteolysis involved in cellular protein catabolic process	85	5	10.54	0.07226
373	GO:0051293	establishment of spindle localization	45	3	5.58	0.07258
374	GO:1901096	regulation of autophagosome maturation	11	0	1.36	0.07346
375	GO:0010498	proteasomal protein catabolic process	264	22	32.73	0.07407
376	GO:1903321	negative regulation of protein modification by small protein conjugation or removal	31	1	3.84	0.07433
377	GO:0030334	regulation of cell migration	243	39	30.13	0.07438
378	GO:0010676	positive regulation of cellular carbohydrate metabolic process	26	5	3.22	0.07448
379	GO:0045665	negative regulation of neuron differentiation	16	1	1.98	0.07462
380	GO:0006928	movement of cell or subcellular component	686	108	85.06	0.07495
381	GO:0001676	long-chain fatty acid metabolic process	30	4	3.72	0.07512
382	GO:0051443	positive regulation of ubiquitin-protein transferase activity	14	0	1.74	0.07539
383	GO:0032200	telomere organization	53	1	6.57	0.07539
384	GO:0006936	muscle contraction	106	14	13.14	0.07559
385	GO:0032885	regulation of polysaccharide biosynthetic process	29	7	3.6	0.07559
386	GO:0010827	regulation of glucose transmembrane transport	39	7	4.84	0.07574
387	GO:1901699	cellular response to nitrogen compound	197	21	24.43	0.07603
388	GO:0030307	positive regulation of cell growth	90	5	11.16	0.07639
389	GO:0051592	response to calcium ion	47	6	5.83	0.07666
390	GO:0061318	renal filtration cell differentiation	16	2	1.98	0.07674
391	GO:0120193	tight junction organization	25	1	3.1	0.07701
392	GO:0000278	mitotic cell cycle	434	31	53.81	0.07711
393	GO:0000022	mitotic spindle elongation	27	1	3.35	0.07723
394	GO:0051231	spindle elongation	27	1	3.35	0.07723
395	GO:0042133	neurotransmitter metabolic process	20	2	2.48	0.07743
396	GO:0015837	amine transport	32	7	3.97	0.07744
397	GO:0032467	positive regulation of cytokinesis	12	0	1.49	0.07795
398	GO:0045088	regulation of innate immune response	47	1	5.83	0.07818
399	GO:1902993	positive regulation of amyloid precursor protein catabolic process	16	2	1.98	0.07869
400	GO:0010453	regulation of cell fate commitment	12	1	1.49	0.07877
401	GO:0040014	regulation of multicellular organism growth	41	4	5.08	0.07883
402	GO:0007059	chromosome segregation	175	11	21.7	0.07965
403	GO:0043112	receptor metabolic process	48	8	5.95	0.07972
404	GO:0032368	regulation of lipid transport	56	6	6.94	0.08026
405	GO:1901800	positive regulation of proteasomal protein catabolic process	45	4	5.58	0.08059
406	GO:0016574	histone ubiquitination	27	0	3.35	0.08090
407	GO:0006310	DNA recombination	173	8	21.45	0.08112
408	GO:0065007	biological regulation	4312	496	534.66	0.08140
409	GO:0006887	exocytosis	199	14	24.67	0.08142
410	GO:0045893	positive regulation of transcription, DNA-templated	292	28	36.21	0.08157
411	GO:1902680	positive regulation of RNA biosynthetic process	292	28	36.21	0.08157
412	GO:1903508	positive regulation of nucleic acid-templated transcription	292	28	36.21	0.08157
413	GO:0035315	hair cell differentiation	23	3	2.85	0.08164
414	GO:0003007	heart morphogenesis	88	7	10.91	0.08167
415	GO:0042572	retinol metabolic process	28	6	3.47	0.08198
416	GO:1905710	positive regulation of membrane permeability	16	1	1.98	0.08233
417	GO:0006417	regulation of translation	198	16	24.55	0.08241
418	GO:0071824	protein-DNA complex subunit organization	98	8	12.15	0.08259
419	GO:0070252	actin-mediated cell contraction	23	2	2.85	0.08262
420	GO:0006470	protein dephosphorylation	93	8	11.53	0.08272
421	GO:1901143	insulin catabolic process	10	2	1.24	0.08281
422	GO:1990928	response to amino acid starvation	25	1	3.1	0.08326
423	GO:0006027	glycosaminoglycan catabolic process	12	3	1.49	0.08329
424	GO:0010824	regulation of centrosome duplication	15	1	1.86	0.08343
425	GO:0046605	regulation of centrosome cycle	15	1	1.86	0.08343
426	GO:0006479	protein methylation	60	3	7.44	0.08349
427	GO:0008213	protein alkylation	60	3	7.44	0.08349
428	GO:0042886	amide transport	901	81	111.72	0.08436
429	GO:0033043	regulation of organelle organization	418	32	51.83	0.08445
430	GO:0097105	presynaptic membrane assembly	12	0	1.49	0.08467
431	GO:0034067	protein localization to Golgi apparatus	16	0	1.98	0.08485
432	GO:0060078	regulation of postsynaptic membrane potential	25	4	3.1	0.08501
433	GO:0051438	regulation of ubiquitin-protein transferase activity	39	1	4.84	0.08587
434	GO:0032259	methylation	161	10	19.96	0.08608
435	GO:0007178	transmembrane receptor protein serine/threonine kinase signaling pathway	105	16	13.02	0.08608
436	GO:0010557	positive regulation of macromolecule biosynthetic process	403	44	49.97	0.08625
437	GO:1903076	regulation of protein localization to plasma membrane	30	1	3.72	0.08646
438	GO:0048514	blood vessel morphogenesis	188	30	23.31	0.08682
439	GO:0033173	calcineurin-NFAT signaling cascade	14	2	1.74	0.08698
440	GO:0048016	inositol phosphate-mediated signaling	14	2	1.74	0.08698
441	GO:0070884	regulation of calcineurin-NFAT signaling cascade	14	2	1.74	0.08698
442	GO:0044249	cellular biosynthetic process	2188	249	271.3	0.08749
443	GO:0008356	asymmetric cell division	18	2	2.23	0.08817
444	GO:0060395	SMAD protein signal transduction	10	2	1.24	0.08818
445	GO:0009220	pyrimidine ribonucleotide biosynthetic process	14	1	1.74	0.08855
446	GO:1901890	positive regulation of cell junction assembly	38	6	4.71	0.08860
447	GO:0072659	protein localization to plasma membrane	93	6	11.53	0.08864
448	GO:0007632	visual behavior	12	0	1.49	0.08913
449	GO:0098813	nuclear chromosome segregation	155	10	19.22	0.08933
450	GO:0000070	mitotic sister chromatid segregation	115	7	14.26	0.08968
451	GO:0015833	peptide transport	888	80	110.11	0.08973
452	GO:0090174	organelle membrane fusion	41	2	5.08	0.09010
453	GO:0060560	developmental growth involved in morphogenesis	91	11	11.28	0.09059
454	GO:1901566	organonitrogen compound biosynthetic process	1051	113	130.32	0.09077
455	GO:0090066	regulation of anatomical structure size	186	20	23.06	0.09122
456	GO:0006941	striated muscle contraction	50	3	6.2	0.09131
457	GO:0006884	cell volume homeostasis	12	1	1.49	0.09140
458	GO:0055064	chloride ion homeostasis	12	1	1.49	0.09140
459	GO:0055083	monovalent inorganic anion homeostasis	12	1	1.49	0.09140
460	GO:1901879	regulation of protein depolymerization	34	1	4.22	0.09143
461	GO:0051017	actin filament bundle assembly	40	6	4.96	0.09212
462	GO:0043161	proteasome-mediated ubiquitin-dependent protein catabolic process	246	19	30.5	0.09302
463	GO:0009895	negative regulation of catabolic process	106	5	13.14	0.09324
464	GO:0051261	protein depolymerization	42	1	5.21	0.09343
465	GO:1901983	regulation of protein acetylation	16	1	1.98	0.09348
466	GO:0006575	cellular modified amino acid metabolic process	110	14	13.64	0.09361
467	GO:0050877	nervous system process	502	75	62.25	0.09367
468	GO:0009408	response to heat	72	5	8.93	0.09378
469	GO:0051123	RNA polymerase II preinitiation complex assembly	19	0	2.36	0.09431
470	GO:0034436	glycoprotein transport	13	0	1.61	0.09476
471	GO:0003012	muscle system process	123	15	15.25	0.09503
472	GO:0090330	regulation of platelet aggregation	17	4	2.11	0.09538
473	GO:0050731	positive regulation of peptidyl-tyrosine phosphorylation	34	8	4.22	0.09549
474	GO:0061045	negative regulation of wound healing	38	7	4.71	0.09612
475	GO:0046902	regulation of mitochondrial membrane permeability	20	0	2.48	0.09634
476	GO:0098586	cellular response to virus	11	0	1.36	0.09662
477	GO:0048663	neuron fate commitment	44	4	5.46	0.09663
478	GO:0042136	neurotransmitter biosynthetic process	10	1	1.24	0.09691
479	GO:0070873	regulation of glycogen metabolic process	30	6	3.72	0.09697
480	GO:0050896	response to stimulus	3180	415	394.3	0.09701
481	GO:0016043	cellular component organization	2524	272	312.96	0.09704
482	GO:0007346	regulation of mitotic cell cycle	191	9	23.68	0.09719
483	GO:0097194	execution phase of apoptosis	25	0	3.1	0.09732
484	GO:0021536	diencephalon development	21	2	2.6	0.09740
485	GO:0032887	regulation of spindle elongation	20	1	2.48	0.09749
486	GO:0032888	regulation of mitotic spindle elongation	20	1	2.48	0.09749
487	GO:0060079	excitatory postsynaptic potential	22	3	2.73	0.09771
488	GO:0014897	striated muscle hypertrophy	25	3	3.1	0.09772
489	GO:0034367	protein-containing complex remodeling	18	3	2.23	0.09787
490	GO:1902003	regulation of amyloid-beta formation	18	2	2.23	0.09787
491	GO:1902991	regulation of amyloid precursor protein catabolic process	18	2	2.23	0.09787
492	GO:0006281	DNA repair	238	16	29.51	0.09789
493	GO:0010948	negative regulation of cell cycle process	68	2	8.43	0.09807
494	GO:0051129	negative regulation of cellular component organization	254	27	31.49	0.09816
495	GO:0061041	regulation of wound healing	52	9	6.45	0.09845
496	GO:0048814	regulation of dendrite morphogenesis	56	8	6.94	0.09854
497	GO:1900746	regulation of vascular endothelial growth factor signaling pathway	11	0	1.36	0.09860
498	GO:1902547	regulation of cellular response to vascular endothelial growth factor stimulus	11	0	1.36	0.09860
499	GO:0032515	negative regulation of phosphoprotein phosphatase activity	10	0	1.24	0.09868
500	GO:0018205	peptidyl-lysine modification	128	9	15.87	0.09904
501	GO:0042060	wound healing	135	24	16.74	0.09911
502	GO:1901655	cellular response to ketone	28	5	3.47	0.09912
503	GO:0010628	positive regulation of gene expression	244	14	30.25	0.09926
504	GO:0045017	glycerolipid biosynthetic process	115	8	14.26	0.09987
505	GO:1903313	positive regulation of mRNA metabolic process	13	0	1.61	0.10009
506	GO:0030010	establishment of cell polarity	69	6	8.56	0.10009
507	GO:0006325	chromatin organization	225	17	27.9	0.10026
508	GO:0031570	DNA integrity checkpoint	63	0	7.81	0.10032
509	GO:1901342	regulation of vasculature development	102	16	12.65	0.10047
510	GO:0060627	regulation of vesicle-mediated transport	164	15	20.34	0.10058
511	GO:1902750	negative regulation of cell cycle G2/M phase transition	29	0	3.6	0.10071
512	GO:0048285	organelle fission	258	19	31.99	0.10076
513	GO:1901224	positive regulation of NIK/NF-kappaB signaling	21	2	2.6	0.10091
514	GO:1905475	regulation of protein localization to membrane	59	4	7.32	0.10164
515	GO:2000145	regulation of cell motility	251	42	31.12	0.10167
516	GO:0031328	positive regulation of cellular biosynthetic process	433	47	53.69	0.10216
517	GO:0046856	phosphatidylinositol dephosphorylation	12	0	1.49	0.10233
518	GO:0022607	cellular component assembly	1177	116	145.94	0.10238
519	GO:0008361	regulation of cell size	78	8	9.67	0.10248
520	GO:1900271	regulation of long-term synaptic potentiation	12	3	1.49	0.10268
521	GO:0048278	vesicle docking	28	2	3.47	0.10276
522	GO:2000116	regulation of cysteine-type endopeptidase activity	44	6	5.46	0.10279
523	GO:0023051	regulation of signaling	1184	148	146.81	0.10279
524	GO:0072657	protein localization to membrane	209	15	25.91	0.10281
525	GO:0010648	negative regulation of cell communication	449	57	55.67	0.10288
526	GO:0023057	negative regulation of signaling	449	57	55.67	0.10288
527	GO:0008277	regulation of G protein-coupled receptor signaling pathway	32	5	3.97	0.10335
528	GO:0009584	detection of visible light	28	6	3.47	0.10343
529	GO:0099515	actin filament-based transport	13	2	1.61	0.10417
530	GO:0060255	regulation of macromolecule metabolic process	1852	199	229.64	0.10439
531	GO:0046323	glucose import	46	7	5.7	0.10490
532	GO:0007267	cell-cell signaling	514	81	63.73	0.10550
533	GO:0050819	negative regulation of coagulation	24	5	2.98	0.10570
534	GO:0046903	secretion	465	53	57.66	0.10635
535	GO:0001649	osteoblast differentiation	36	5	4.46	0.10641
536	GO:1901988	negative regulation of cell cycle phase transition	55	2	6.82	0.10667
537	GO:0099537	trans-synaptic signaling	216	33	26.78	0.10685
538	GO:0001558	regulation of cell growth	152	13	18.85	0.10687
539	GO:0009065	glutamine family amino acid catabolic process	13	2	1.61	0.10687
540	GO:0045089	positive regulation of innate immune response	22	0	2.73	0.10689
541	GO:1903362	regulation of cellular protein catabolic process	106	6	13.14	0.10725
542	GO:0060443	mammary gland morphogenesis	13	1	1.61	0.10727
543	GO:0010243	response to organonitrogen compound	337	39	41.79	0.10748
544	GO:0009966	regulation of signal transduction	1040	128	128.95	0.10753
545	GO:1901360	organic cyclic compound metabolic process	2199	238	272.66	0.10841
546	GO:0044248	cellular catabolic process	1208	145	149.79	0.10842
547	GO:0007093	mitotic cell cycle checkpoint	60	1	7.44	0.10843
548	GO:0042220	response to cocaine	19	3	2.36	0.10856
549	GO:0001752	compound eye photoreceptor fate commitment	11	2	1.36	0.10876
550	GO:0042706	eye photoreceptor cell fate commitment	11	2	1.36	0.10876
551	GO:0031503	protein-containing complex localization	110	5	13.64	0.10977
552	GO:1900034	regulation of cellular response to heat	22	0	2.73	0.10994
553	GO:0071985	multivesicular body sorting pathway	18	0	2.23	0.11004
554	GO:0001952	regulation of cell-matrix adhesion	60	15	7.44	0.11007
555	GO:0048585	negative regulation of response to stimulus	533	74	66.09	0.11031
556	GO:0045667	regulation of osteoblast differentiation	21	4	2.6	0.11037
557	GO:0016310	phosphorylation	674	67	83.57	0.11060
558	GO:0042462	eye photoreceptor cell development	42	6	5.21	0.11065
559	GO:0051240	positive regulation of multicellular organismal process	384	61	47.61	0.11077
560	GO:1903047	mitotic cell cycle process	357	25	44.27	0.11083
561	GO:0060048	cardiac muscle contraction	34	3	4.22	0.11087
562	GO:0034103	regulation of tissue remodeling	17	1	2.11	0.11104
563	GO:0001764	neuron migration	36	3	4.46	0.11111
564	GO:0046488	phosphatidylinositol metabolic process	85	8	10.54	0.11156
565	GO:0032481	positive regulation of type I interferon production	12	0	1.49	0.11166
566	GO:0009615	response to virus	52	4	6.45	0.11189
567	GO:0006544	glycine metabolic process	10	1	1.24	0.11226
568	GO:0031334	positive regulation of protein-containing complex assembly	66	1	8.18	0.11313
569	GO:0040011	locomotion	643	110	79.73	0.11445
570	GO:0051205	protein insertion into membrane	25	0	3.1	0.11451
571	GO:0001819	positive regulation of cytokine production	50	2	6.2	0.11465
572	GO:1904292	regulation of ERAD pathway	12	0	1.49	0.11470
573	GO:0009612	response to mechanical stimulus	77	10	9.55	0.11473
574	GO:0050680	negative regulation of epithelial cell proliferation	71	8	8.8	0.11503
575	GO:0032365	intracellular lipid transport	30	4	3.72	0.11506
576	GO:0050817	coagulation	73	13	9.05	0.11517
577	GO:0097659	nucleic acid-templated transcription	718	69	89.03	0.11595
578	GO:0001944	vasculature development	220	34	27.28	0.11611
579	GO:0007158	neuron cell-cell adhesion	11	0	1.36	0.11659
580	GO:0032781	positive regulation of ATPase activity	15	0	1.86	0.11673
581	GO:0014033	neural crest cell differentiation	15	1	1.86	0.11747
582	GO:0048864	stem cell development	15	0	1.86	0.11747
583	GO:0006397	mRNA processing	146	8	18.1	0.11786
584	GO:1901799	negative regulation of proteasomal protein catabolic process	12	0	1.49	0.11813
585	GO:0007166	cell surface receptor signaling pathway	863	129	107.01	0.11832
586	GO:0045055	regulated exocytosis	146	11	18.1	0.11839
587	GO:0007026	negative regulation of microtubule depolymerization	12	1	1.49	0.11853
588	GO:0010543	regulation of platelet activation	22	6	2.73	0.11857
589	GO:1905114	cell surface receptor signaling pathway involved in cell-cell signaling	176	27	21.82	0.11864
590	GO:0071233	cellular response to leucine	10	0	1.24	0.11877
591	GO:0031058	positive regulation of histone modification	24	0	2.98	0.11891
592	GO:0000723	telomere maintenance	50	1	6.2	0.11893
593	GO:0006972	hyperosmotic response	14	1	1.74	0.11901
594	GO:0051031	tRNA transport	19	0	2.36	0.11904
595	GO:0007010	cytoskeleton organization	540	47	66.96	0.11917
596	GO:0072337	modified amino acid transport	20	2	2.48	0.11922
597	GO:0097120	receptor localization to synapse	15	0	1.86	0.11942
598	GO:0018105	peptidyl-serine phosphorylation	90	2	11.16	0.11958
599	GO:0002448	mast cell mediated immunity	11	0	1.36	0.11973
600	GO:0045599	negative regulation of fat cell differentiation	17	4	2.11	0.11978
601	GO:0008544	epidermis development	78	15	9.67	0.12017
602	GO:0031034	myosin filament assembly	29	1	3.6	0.12018
603	GO:0071688	striated muscle myosin thick filament assembly	29	1	3.6	0.12018
604	GO:0043171	peptide catabolic process	45	7	5.58	0.12019
605	GO:0016072	rRNA metabolic process	107	5	13.27	0.12053
606	GO:0007349	cellularization	19	2	2.36	0.12060
607	GO:0001837	epithelial to mesenchymal transition	25	5	3.1	0.12079
608	GO:0019222	regulation of metabolic process	2085	233	258.53	0.12121
609	GO:0032436	positive regulation of proteasomal ubiquitin-dependent protein catabolic process	37	3	4.59	0.12132
610	GO:1902004	positive regulation of amyloid-beta formation	15	2	1.86	0.12133
611	GO:0072015	glomerular visceral epithelial cell development	14	2	1.74	0.12167
612	GO:0072112	glomerular visceral epithelial cell differentiation	14	2	1.74	0.12167
613	GO:0031114	regulation of microtubule depolymerization	16	1	1.98	0.12189
614	GO:0009605	response to external stimulus	980	162	121.51	0.12194
615	GO:0007603	phototransduction, visible light	15	3	1.86	0.12210
616	GO:0016056	rhodopsin mediated signaling pathway	15	3	1.86	0.12210
617	GO:0043414	macromolecule methylation	112	6	13.89	0.12284
618	GO:0042255	ribosome assembly	48	0	5.95	0.12291
619	GO:0072528	pyrimidine-containing compound biosynthetic process	22	2	2.73	0.12296
620	GO:0060119	inner ear receptor cell development	17	3	2.11	0.12328
621	GO:0005978	glycogen biosynthetic process	33	6	4.09	0.12344
622	GO:0009968	negative regulation of signal transduction	428	53	53.07	0.12361
623	GO:0048584	positive regulation of response to stimulus	659	78	81.71	0.12368
624	GO:0034205	amyloid-beta formation	19	2	2.36	0.12373
625	GO:0051321	meiotic cell cycle	182	9	22.57	0.12407
626	GO:0010646	regulation of cell communication	1185	147	146.93	0.12410
627	GO:0008039	synaptic target recognition	22	5	2.73	0.12480
628	GO:0006351	transcription, DNA-templated	716	69	88.78	0.12504
629	GO:0034198	cellular response to amino acid starvation	23	1	2.85	0.12529
630	GO:0000027	ribosomal large subunit assembly	35	0	4.34	0.12573
631	GO:0140352	export from cell	428	49	53.07	0.12585
632	GO:0040012	regulation of locomotion	289	47	35.83	0.12586
633	GO:0090501	RNA phosphodiester bond hydrolysis	21	1	2.6	0.12605
634	GO:0046326	positive regulation of glucose import	25	4	3.1	0.12625
635	GO:1901991	negative regulation of mitotic cell cycle phase transition	51	2	6.32	0.12708
636	GO:0006364	rRNA processing	106	5	13.14	0.12716
637	GO:0072359	circulatory system development	366	50	45.38	0.12724
638	GO:0016525	negative regulation of angiogenesis	30	4	3.72	0.12751
639	GO:1901343	negative regulation of vasculature development	30	4	3.72	0.12751
640	GO:2000181	negative regulation of blood vessel morphogenesis	30	4	3.72	0.12751
641	GO:0007052	mitotic spindle organization	83	3	10.29	0.12757
642	GO:0097720	calcineurin-mediated signaling	15	2	1.86	0.12759
643	GO:0106056	regulation of calcineurin-mediated signaling	15	2	1.86	0.12759
644	GO:0044770	cell cycle phase transition	168	8	20.83	0.12862
645	GO:0006751	glutathione catabolic process	10	2	1.24	0.12900
646	GO:0045616	regulation of keratinocyte differentiation	10	0	1.24	0.12927
647	GO:0072678	T cell migration	22	4	2.73	0.13024
648	GO:0007596	blood coagulation	65	13	8.06	0.13025
649	GO:0060581	cell fate commitment involved in pattern specification	10	1	1.24	0.13045
650	GO:1903531	negative regulation of secretion by cell	27	2	3.35	0.13052
651	GO:0007005	mitochondrion organization	221	17	27.4	0.13105
652	GO:0042398	cellular modified amino acid biosynthetic process	28	2	3.47	0.13137
653	GO:0048542	lymph gland development	11	0	1.36	0.13305
654	GO:0000079	regulation of cyclin-dependent protein serine/threonine kinase activity	28	1	3.47	0.13314
655	GO:1904029	regulation of cyclin-dependent protein kinase activity	28	1	3.47	0.13314
656	GO:1904262	negative regulation of TORC1 signaling	12	0	1.49	0.13316
657	GO:0006409	tRNA export from nucleus	18	0	2.23	0.13318
658	GO:0071431	tRNA-containing ribonucleoprotein complex export from nucleus	18	0	2.23	0.13318
659	GO:2001252	positive regulation of chromosome organization	51	2	6.32	0.13377
660	GO:0050773	regulation of dendrite development	75	8	9.3	0.13387
661	GO:0045453	bone resorption	11	1	1.36	0.13389
662	GO:0032890	regulation of organic acid transport	32	7	3.97	0.13431
663	GO:1902905	positive regulation of supramolecular fiber organization	52	2	6.45	0.13434
664	GO:0031098	stress-activated protein kinase signaling cascade	95	5	11.78	0.13446
665	GO:0032007	negative regulation of TOR signaling	21	1	2.6	0.13469
666	GO:0044331	cell-cell adhesion mediated by cadherin	23	2	2.85	0.13495
667	GO:0045806	negative regulation of endocytosis	10	1	1.24	0.13501
668	GO:0045596	negative regulation of cell differentiation	148	22	18.35	0.13561
669	GO:0061013	regulation of mRNA catabolic process	29	1	3.6	0.13604
670	GO:0019079	viral genome replication	22	1	2.73	0.13618
671	GO:0030490	maturation of SSU-rRNA	12	0	1.49	0.13626
672	GO:0007131	reciprocal meiotic recombination	35	1	4.34	0.13665
673	GO:0035825	homologous recombination	35	1	4.34	0.13665
674	GO:0140527	reciprocal homologous recombination	35	1	4.34	0.13665
675	GO:0072348	sulfur compound transport	23	2	2.85	0.13676
676	GO:0006403	RNA localization	94	3	11.66	0.13699
677	GO:0014896	muscle hypertrophy	26	3	3.22	0.13701
678	GO:0032774	RNA biosynthetic process	722	69	89.52	0.13716
679	GO:0043281	regulation of cysteine-type endopeptidase activity involved in apoptotic process	43	6	5.33	0.13793
680	GO:0055081	anion homeostasis	19	2	2.36	0.13860
681	GO:1902476	chloride transmembrane transport	19	2	2.36	0.13860
682	GO:0055092	sterol homeostasis	41	5	5.08	0.13906
683	GO:0006352	DNA-templated transcription, initiation	54	1	6.7	0.13925
684	GO:0045944	positive regulation of transcription by RNA polymerase II	266	28	32.98	0.13945
685	GO:0018209	peptidyl-serine modification	98	3	12.15	0.13956
686	GO:0050793	regulation of developmental process	838	109	103.91	0.14036
687	GO:0060389	pathway-restricted SMAD protein phosphorylation	10	1	1.24	0.14043
688	GO:0006221	pyrimidine nucleotide biosynthetic process	18	1	2.23	0.14077
689	GO:0007268	chemical synaptic transmission	214	33	26.53	0.14107
690	GO:0098916	anterograde trans-synaptic signaling	214	33	26.53	0.14107
691	GO:0045943	positive regulation of transcription by RNA polymerase I	17	0	2.11	0.14149
692	GO:1901653	cellular response to peptide	119	10	14.76	0.14231
693	GO:0032273	positive regulation of protein polymerization	36	1	4.46	0.14253
694	GO:0030032	lamellipodium assembly	21	2	2.6	0.14277
695	GO:0065004	protein-DNA complex assembly	84	6	10.42	0.14310
696	GO:0022411	cellular component disassembly	171	12	21.2	0.14375
697	GO:0010972	negative regulation of G2/M transition of mitotic cell cycle	22	0	2.73	0.14390
698	GO:0051168	nuclear export	72	4	8.93	0.14415
699	GO:0031123	RNA 3'-end processing	37	0	4.59	0.14462
700	GO:0002066	columnar/cuboidal epithelial cell development	13	0	1.61	0.14522
701	GO:0000077	DNA damage checkpoint	57	0	7.07	0.14559
702	GO:0006366	transcription by RNA polymerase II	514	50	63.73	0.14571
703	GO:0001568	blood vessel development	204	33	25.29	0.14609
704	GO:0034368	protein-lipid complex remodeling	17	3	2.11	0.14643
705	GO:0034369	plasma lipoprotein particle remodeling	17	3	2.11	0.14643
706	GO:0030518	intracellular steroid hormone receptor signaling pathway	18	0	2.23	0.14697
707	GO:0010923	negative regulation of phosphatase activity	29	1	3.6	0.14709
708	GO:0008645	hexose transmembrane transport	48	8	5.95	0.14778
709	GO:1904659	glucose transmembrane transport	48	8	5.95	0.14778
710	GO:0009071	serine family amino acid catabolic process	11	0	1.36	0.14784
711	GO:0051445	regulation of meiotic cell cycle	14	1	1.74	0.14803
712	GO:1901661	quinone metabolic process	31	3	3.84	0.14808
713	GO:0002065	columnar/cuboidal epithelial cell differentiation	16	0	1.98	0.14814
714	GO:0006690	icosanoid metabolic process	67	17	8.31	0.14830
715	GO:0000959	mitochondrial RNA metabolic process	17	1	2.11	0.14837
716	GO:0099536	synaptic signaling	244	34	30.25	0.14844
717	GO:1903046	meiotic cell cycle process	116	4	14.38	0.14899
718	GO:0015696	ammonium transport	14	1	1.74	0.14928
719	GO:0022618	ribonucleoprotein complex assembly	72	1	8.93	0.14963
720	GO:1903506	regulation of nucleic acid-templated transcription	626	64	77.62	0.14965
721	GO:2001141	regulation of RNA biosynthetic process	626	64	77.62	0.14965
722	GO:0007019	microtubule depolymerization	19	1	2.36	0.14967
723	GO:0016198	axon choice point recognition	12	1	1.49	0.14975
724	GO:0016199	axon midline choice point recognition	12	1	1.49	0.14975
725	GO:0070102	interleukin-6-mediated signaling pathway	10	1	1.24	0.14995
726	GO:0070103	regulation of interleukin-6-mediated signaling pathway	10	1	1.24	0.14995
727	GO:0070105	positive regulation of interleukin-6-mediated signaling pathway	10	1	1.24	0.14995
728	GO:0070741	response to interleukin-6	10	1	1.24	0.14995
729	GO:0071354	cellular response to interleukin-6	10	1	1.24	0.14995
730	GO:0032881	regulation of polysaccharide metabolic process	32	8	3.97	0.14997
731	GO:1904375	regulation of protein localization to cell periphery	40	1	4.96	0.15012
732	GO:0035050	embryonic heart tube development	42	5	5.21	0.15012
733	GO:0009266	response to temperature stimulus	113	7	14.01	0.15052
734	GO:0009792	embryo development ending in birth or egg hatching	281	35	34.84	0.15069
735	GO:0003013	circulatory system process	159	24	19.72	0.15075
736	GO:0006829	zinc ion transport	20	3	2.48	0.15096
737	GO:0090101	negative regulation of transmembrane receptor protein serine/threonine kinase signaling pathway	54	6	6.7	0.15124
738	GO:0045766	positive regulation of angiogenesis	70	11	8.68	0.15128
739	GO:1904018	positive regulation of vasculature development	70	11	8.68	0.15128
740	GO:0033692	cellular polysaccharide biosynthetic process	48	7	5.95	0.15150
741	GO:0035270	endocrine system development	29	4	3.6	0.15171
742	GO:0032270	positive regulation of cellular protein metabolic process	423	46	52.45	0.15212
743	GO:0050879	multicellular organismal movement	28	1	3.47	0.15213
744	GO:0050881	musculoskeletal movement	28	1	3.47	0.15213
745	GO:0051952	regulation of amine transport	30	7	3.72	0.15279
746	GO:0046425	regulation of receptor signaling pathway via JAK-STAT	28	3	3.47	0.15298
747	GO:1904892	regulation of receptor signaling pathway via STAT	28	3	3.47	0.15298
748	GO:0120192	tight junction assembly	22	1	2.73	0.15351
749	GO:0006611	protein export from nucleus	63	4	7.81	0.15382
750	GO:0003300	cardiac muscle hypertrophy	24	3	2.98	0.15437
751	GO:0010811	positive regulation of cell-substrate adhesion	34	6	4.22	0.15445
752	GO:0045862	positive regulation of proteolysis	103	9	12.77	0.15445
753	GO:0090559	regulation of membrane permeability	21	1	2.6	0.15445
754	GO:0051054	positive regulation of DNA metabolic process	60	4	7.44	0.15457
755	GO:0002183	cytoplasmic translational initiation	15	1	1.86	0.15457
756	GO:0042415	norepinephrine metabolic process	10	2	1.24	0.15459
757	GO:0006260	DNA replication	148	8	18.35	0.15505
758	GO:0006904	vesicle docking involved in exocytosis	20	1	2.48	0.15530
759	GO:0032435	negative regulation of proteasomal ubiquitin-dependent protein catabolic process	11	0	1.36	0.15575
760	GO:0006635	fatty acid beta-oxidation	33	1	4.09	0.15576
761	GO:0040013	negative regulation of locomotion	69	9	8.56	0.15596
762	GO:0140353	lipid export from cell	21	3	2.6	0.15625
763	GO:0003208	cardiac ventricle morphogenesis	15	0	1.86	0.15633
764	GO:0044403	biological process involved in symbiotic interaction	193	14	23.93	0.15654
765	GO:1901068	guanosine-containing compound metabolic process	26	2	3.22	0.15689
766	GO:0016032	viral process	175	12	21.7	0.15719
767	GO:0043434	response to peptide hormone	156	14	19.34	0.15747
768	GO:0007588	excretion	21	3	2.6	0.15769
769	GO:0048806	genitalia development	18	4	2.23	0.15770
770	GO:1904776	regulation of protein localization to cell cortex	10	0	1.24	0.15793
771	GO:0030301	cholesterol transport	45	8	5.58	0.15797
772	GO:0032479	regulation of type I interferon production	22	0	2.73	0.15825
773	GO:0032606	type I interferon production	22	0	2.73	0.15825
774	GO:0009250	glucan biosynthetic process	34	7	4.22	0.15827
775	GO:0015749	monosaccharide transmembrane transport	52	8	6.45	0.15833
776	GO:0034219	carbohydrate transmembrane transport	52	8	6.45	0.15833
777	GO:0071383	cellular response to steroid hormone stimulus	38	3	4.71	0.15844
778	GO:1903959	regulation of anion transmembrane transport	54	10	6.7	0.15847
779	GO:0090092	regulation of transmembrane receptor protein serine/threonine kinase signaling pathway	78	11	9.67	0.15851
780	GO:0090136	epithelial cell-cell adhesion	10	0	1.24	0.15884
781	GO:0035305	negative regulation of dephosphorylation	35	2	4.34	0.15890
782	GO:0032392	DNA geometric change	32	1	3.97	0.16000
783	GO:0070830	bicellular tight junction assembly	11	0	1.36	0.16043
784	GO:0044772	mitotic cell cycle phase transition	161	8	19.96	0.16046
785	GO:0006493	protein O-linked glycosylation	73	7	9.05	0.16060
786	GO:0099024	plasma membrane invagination	13	1	1.61	0.16081
787	GO:0010565	regulation of cellular ketone metabolic process	63	10	7.81	0.16089
788	GO:0032370	positive regulation of lipid transport	45	5	5.58	0.16115
789	GO:0006355	regulation of transcription, DNA-templated	624	64	77.37	0.16134
790	GO:0006882	cellular zinc ion homeostasis	11	0	1.36	0.16142
791	GO:2000058	regulation of ubiquitin-dependent protein catabolic process	67	4	8.31	0.16142
792	GO:0017038	protein import	203	13	25.17	0.16149
793	GO:0010586	miRNA metabolic process	15	1	1.86	0.16184
794	GO:0051048	negative regulation of secretion	36	4	4.46	0.16184
795	GO:0009314	response to radiation	166	12	20.58	0.16225
796	GO:0043628	ncRNA 3'-end processing	11	0	1.36	0.16310
797	GO:0006750	glutathione biosynthetic process	10	0	1.24	0.16322
798	GO:0019184	nonribosomal peptide biosynthetic process	10	0	1.24	0.16322
799	GO:0006817	phosphate ion transport	16	4	1.98	0.16335
800	GO:0072010	glomerular epithelium development	15	2	1.86	0.16349
801	GO:0072310	glomerular epithelial cell development	15	2	1.86	0.16349
802	GO:0072311	glomerular epithelial cell differentiation	15	2	1.86	0.16349
803	GO:0038093	Fc receptor signaling pathway	21	4	2.6	0.16356
804	GO:0050803	regulation of synapse structure or activity	127	14	15.75	0.16378
805	GO:0008380	RNA splicing	108	6	13.39	0.16388
806	GO:0008593	regulation of Notch signaling pathway	49	6	6.08	0.16400
807	GO:0015698	inorganic anion transport	79	15	9.8	0.16427
808	GO:0045913	positive regulation of carbohydrate metabolic process	29	7	3.6	0.16429
809	GO:0045880	positive regulation of smoothened signaling pathway	27	3	3.35	0.16451
810	GO:0006839	mitochondrial transport	105	4	13.02	0.16500
811	GO:0044255	cellular lipid metabolic process	628	102	77.87	0.16508
812	GO:0051234	establishment of localization	2107	242	261.26	0.16513
813	GO:0140014	mitotic nuclear division	151	11	18.72	0.16559
814	GO:1903311	regulation of mRNA metabolic process	43	2	5.33	0.16579
815	GO:0010998	regulation of translational initiation by eIF2 alpha phosphorylation	11	1	1.36	0.16598
816	GO:0086003	cardiac muscle cell contraction	13	0	1.61	0.16600
817	GO:0006446	regulation of translational initiation	48	2	5.95	0.16618
818	GO:0086009	membrane repolarization	11	0	1.36	0.16623
819	GO:0030239	myofibril assembly	70	6	8.68	0.16626
820	GO:0042659	regulation of cell fate specification	10	1	1.24	0.16631
821	GO:0080090	regulation of primary metabolic process	1752	200	217.24	0.16638
822	GO:1990823	response to leukemia inhibitory factor	16	0	1.98	0.16654
823	GO:1990830	cellular response to leukemia inhibitory factor	16	0	1.98	0.16654
824	GO:0097242	amyloid-beta clearance	12	0	1.49	0.16677
825	GO:0015918	sterol transport	47	8	5.83	0.16697
826	GO:2000278	regulation of DNA biosynthetic process	27	4	3.35	0.16720
827	GO:2000112	regulation of cellular macromolecule biosynthetic process	904	100	112.09	0.16723
828	GO:0044282	small molecule catabolic process	221	41	27.4	0.16730
829	GO:0009201	ribonucleoside triphosphate biosynthetic process	23	2	2.85	0.16731
830	GO:0035295	tube development	482	73	59.77	0.16751
831	GO:0032373	positive regulation of sterol transport	20	1	2.48	0.16798
832	GO:0032376	positive regulation of cholesterol transport	20	1	2.48	0.16798
833	GO:0097064	ncRNA export from nucleus	20	0	2.48	0.16825
834	GO:0060122	inner ear receptor cell stereocilium organization	14	2	1.74	0.16827
835	GO:0022603	regulation of anatomical structure morphogenesis	339	51	42.03	0.16863
836	GO:0030336	negative regulation of cell migration	58	7	7.19	0.16866
837	GO:0010828	positive regulation of glucose transmembrane transport	26	4	3.22	0.16880
838	GO:0043401	steroid hormone mediated signaling pathway	22	1	2.73	0.16884
839	GO:0050832	defense response to fungus	19	3	2.36	0.16895
840	GO:1901987	regulation of cell cycle phase transition	124	5	15.38	0.16913
841	GO:0035065	regulation of histone acetylation	12	0	1.49	0.16920
842	GO:0045930	negative regulation of mitotic cell cycle	86	3	10.66	0.16938
843	GO:0071705	nitrogen compound transport	1043	103	129.33	0.16944
844	GO:0034654	nucleobase-containing compound biosynthetic process	920	97	114.07	0.16957
845	GO:0003044	regulation of systemic arterial blood pressure mediated by a chemical signal	19	4	2.36	0.16978
846	GO:0009312	oligosaccharide biosynthetic process	11	0	1.36	0.17008
847	GO:0042632	cholesterol homeostasis	38	4	4.71	0.17073
848	GO:0009142	nucleoside triphosphate biosynthetic process	27	2	3.35	0.17106
849	GO:0006607	NLS-bearing protein import into nucleus	48	1	5.95	0.17111
850	GO:0006629	lipid metabolic process	838	151	103.91	0.17132
851	GO:0047496	vesicle transport along microtubule	20	1	2.48	0.17143
852	GO:0042274	ribosomal small subunit biogenesis	21	0	2.6	0.17147
853	GO:0050805	negative regulation of synaptic transmission	24	4	2.98	0.17147
854	GO:0002833	positive regulation of response to biotic stimulus	48	2	5.95	0.17151
855	GO:0033554	cellular response to stress	794	76	98.45	0.17152
856	GO:1901565	organonitrogen compound catabolic process	828	89	102.67	0.17160
857	GO:0071559	response to transforming growth factor beta	70	11	8.68	0.17198
858	GO:0006898	receptor-mediated endocytosis	89	8	11.04	0.17247
859	GO:0007420	brain development	231	28	28.64	0.17259
860	GO:0007599	hemostasis	71	13	8.8	0.17278
861	GO:0016571	histone methylation	46	3	5.7	0.17282
862	GO:0035265	organ growth	67	13	8.31	0.17301
863	GO:0043488	regulation of mRNA stability	24	1	2.98	0.17310
864	GO:0055006	cardiac cell development	35	7	4.34	0.17323
865	GO:0010821	regulation of mitochondrion organization	56	7	6.94	0.17336
866	GO:0032608	interferon-beta production	14	0	1.74	0.17356
867	GO:0032648	regulation of interferon-beta production	14	0	1.74	0.17356
868	GO:0008355	olfactory learning	15	2	1.86	0.17399
869	GO:0055017	cardiac muscle tissue growth	17	3	2.11	0.17478
870	GO:0006270	DNA replication initiation	26	1	3.22	0.17510
871	GO:0033260	nuclear DNA replication	26	2	3.22	0.17510
872	GO:0032006	regulation of TOR signaling	78	6	9.67	0.17541
873	GO:0045214	sarcomere organization	39	1	4.84	0.17554
874	GO:0051271	negative regulation of cellular component movement	64	9	7.94	0.17568
875	GO:0051656	establishment of organelle localization	179	15	22.19	0.17574
876	GO:0090151	establishment of protein localization to mitochondrial membrane	16	0	1.98	0.17614
877	GO:0006024	glycosaminoglycan biosynthetic process	29	4	3.6	0.17632
878	GO:0001706	endoderm formation	13	1	1.61	0.17691
879	GO:0035987	endodermal cell differentiation	13	1	1.61	0.17691
880	GO:0043393	regulation of protein binding	52	6	6.45	0.17705
881	GO:0006357	regulation of transcription by RNA polymerase II	458	49	56.79	0.17727
882	GO:1902882	regulation of response to oxidative stress	21	2	2.6	0.17734
883	GO:0018022	peptidyl-lysine methylation	47	3	5.83	0.17776
884	GO:0006754	ATP biosynthetic process	17	1	2.11	0.17818
885	GO:0086002	cardiac muscle cell action potential involved in contraction	10	0	1.24	0.17846
886	GO:0007424	open tracheal system development	15	5	1.86	0.17853
887	GO:0016055	Wnt signaling pathway	153	23	18.97	0.17905
888	GO:0007167	enzyme linked receptor protein signaling pathway	352	55	43.65	0.17929
889	GO:0016051	carbohydrate biosynthetic process	110	24	13.64	0.17964
890	GO:0042026	protein refolding	12	2	1.49	0.17999
891	GO:0071470	cellular response to osmotic stress	13	1	1.61	0.18000
892	GO:0007179	transforming growth factor beta receptor signaling pathway	55	8	6.82	0.18018
893	GO:0031060	regulation of histone methylation	22	0	2.73	0.18034
894	GO:2001020	regulation of response to DNA damage stimulus	69	4	8.56	0.18051
895	GO:0010038	response to metal ion	152	21	18.85	0.18055
896	GO:0006631	fatty acid metabolic process	219	37	27.15	0.18062
897	GO:0045669	positive regulation of osteoblast differentiation	14	2	1.74	0.18065
898	GO:0071417	cellular response to organonitrogen compound	183	20	22.69	0.18091
899	GO:0070527	platelet aggregation	28	7	3.47	0.18107
900	GO:0051346	negative regulation of hydrolase activity	87	14	10.79	0.18130
901	GO:0070848	response to growth factor	230	36	28.52	0.18135
902	GO:0005975	carbohydrate metabolic process	368	69	45.63	0.18159
903	GO:0006261	DNA-dependent DNA replication	87	3	10.79	0.18168
904	GO:0008089	anterograde axonal transport	13	1	1.61	0.18178
905	GO:0045765	regulation of angiogenesis	100	16	12.4	0.18189
906	GO:2000146	negative regulation of cell motility	62	9	7.69	0.18209
907	GO:0071495	cellular response to endogenous stimulus	371	50	46	0.18224
908	GO:0043408	regulation of MAPK cascade	220	34	27.28	0.18225
909	GO:0000271	polysaccharide biosynthetic process	49	8	6.08	0.18278
910	GO:0006691	leukotriene metabolic process	12	2	1.49	0.18292
911	GO:0043266	regulation of potassium ion transport	38	3	4.71	0.18314
912	GO:0060419	heart growth	20	3	2.48	0.18338
913	GO:0045833	negative regulation of lipid metabolic process	33	5	4.09	0.18342
914	GO:0030036	actin cytoskeleton organization	239	25	29.63	0.18350
915	GO:0034374	low-density lipoprotein particle remodeling	14	2	1.74	0.18350
916	GO:0044281	small molecule metabolic process	1085	198	134.53	0.18464
917	GO:0009306	protein secretion	182	27	22.57	0.18530
918	GO:0035592	establishment of protein localization to extracellular region	182	27	22.57	0.18530
919	GO:0007635	chemosensory behavior	28	3	3.47	0.18537
920	GO:0035239	tube morphogenesis	343	52	42.53	0.18554
921	GO:0010737	protein kinase A signaling	12	2	1.49	0.18580
922	GO:1903035	negative regulation of response to wounding	43	10	5.33	0.18592
923	GO:0000165	MAPK cascade	238	35	29.51	0.18604
924	GO:0032509	endosome transport via multivesicular body sorting pathway	15	0	1.86	0.18694
925	GO:1901798	positive regulation of signal transduction by p53 class mediator	26	3	3.22	0.18704
926	GO:0050778	positive regulation of immune response	85	5	10.54	0.18757
927	GO:0060429	epithelium development	532	83	65.96	0.18821
928	GO:1905954	positive regulation of lipid localization	52	6	6.45	0.18877
929	GO:0099111	microtubule-based transport	81	2	10.04	0.18877
930	GO:0016242	negative regulation of macroautophagy	12	1	1.49	0.18908
931	GO:0016333	morphogenesis of follicular epithelium	12	0	1.49	0.18908
932	GO:0016334	establishment or maintenance of polarity of follicular epithelium	12	0	1.49	0.18908
933	GO:0000045	autophagosome assembly	35	4	4.34	0.18953
934	GO:0061053	somite development	27	3	3.35	0.18979
935	GO:0010390	histone monoubiquitination	13	0	1.61	0.19014
936	GO:0051170	import into nucleus	165	10	20.46	0.19018
937	GO:0045103	intermediate filament-based process	19	1	2.36	0.19022
938	GO:0045104	intermediate filament cytoskeleton organization	19	1	2.36	0.19022
939	GO:0001756	somitogenesis	23	3	2.85	0.19037
940	GO:0001881	receptor recycling	13	3	1.61	0.19080
941	GO:0036314	response to sterol	10	0	1.24	0.19085
942	GO:0055088	lipid homeostasis	70	11	8.68	0.19123
943	GO:0030195	negative regulation of blood coagulation	21	5	2.6	0.19126
944	GO:0040018	positive regulation of multicellular organism growth	21	1	2.6	0.19278
945	GO:0009891	positive regulation of biosynthetic process	476	62	59.02	0.19287
946	GO:0007006	mitochondrial membrane organization	46	0	5.7	0.19307
947	GO:0042045	epithelial fluid transport	16	1	1.98	0.19335
948	GO:0051304	chromosome separation	59	3	7.32	0.19378
949	GO:0019935	cyclic-nucleotide-mediated signaling	40	8	4.96	0.19381
950	GO:0070989	oxidative demethylation	12	3	1.49	0.19422
951	GO:0009913	epidermal cell differentiation	55	10	6.82	0.19454
952	GO:0032535	regulation of cellular component size	145	12	17.98	0.19457
953	GO:1901990	regulation of mitotic cell cycle phase transition	119	5	14.76	0.19469
954	GO:0030838	positive regulation of actin filament polymerization	26	1	3.22	0.19525
955	GO:0007274	neuromuscular synaptic transmission	29	3	3.6	0.19600
956	GO:0035316	non-sensory hair organization	10	0	1.24	0.19611
957	GO:0035317	imaginal disc-derived wing hair organization	10	0	1.24	0.19611
958	GO:0019220	regulation of phosphate metabolic process	466	48	57.78	0.19613
959	GO:0051174	regulation of phosphorus metabolic process	466	48	57.78	0.19613
960	GO:0007127	meiosis I	59	2	7.32	0.19692
961	GO:0007610	behavior	306	37	37.94	0.19718
962	GO:0032024	positive regulation of insulin secretion	22	2	2.73	0.19730
963	GO:0003151	outflow tract morphogenesis	13	0	1.61	0.19742
964	GO:0030522	intracellular receptor signaling pathway	42	4	5.21	0.19755
965	GO:0006144	purine nucleobase metabolic process	20	4	2.48	0.19817
966	GO:0071826	ribonucleoprotein complex subunit organization	73	2	9.05	0.19822
967	GO:0061180	mammary gland epithelium development	11	1	1.36	0.19934
968	GO:0033559	unsaturated fatty acid metabolic process	56	15	6.94	0.19934
969	GO:0051225	spindle assembly	60	2	7.44	0.19988
970	GO:0051270	regulation of cellular component movement	277	46	34.35	0.20006
971	GO:0051955	regulation of amino acid transport	22	6	2.73	0.20008
972	GO:0002792	negative regulation of peptide secretion	10	0	1.24	0.20043
973	GO:0007141	male meiosis I	12	0	1.49	0.20044
974	GO:0035640	exploration behavior	11	2	1.36	0.20057
975	GO:0006082	organic acid metabolic process	561	96	69.56	0.20104
976	GO:0051095	regulation of helicase activity	10	0	1.24	0.20146
977	GO:0031032	actomyosin structure organization	107	9	13.27	0.20154
978	GO:0006606	protein import into nucleus	163	10	20.21	0.20164
979	GO:0048675	axon extension	54	5	6.7	0.20167
980	GO:0099172	presynapse organization	42	1	5.21	0.20182
981	GO:0032101	regulation of response to external stimulus	284	49	35.21	0.20192
982	GO:0051403	stress-activated MAPK cascade	84	5	10.42	0.20228
983	GO:0010939	regulation of necrotic cell death	15	2	1.86	0.20240
984	GO:0070372	regulation of ERK1 and ERK2 cascade	70	20	8.68	0.20244
985	GO:0031399	regulation of protein modification process	484	53	60.01	0.20249
986	GO:0043410	positive regulation of MAPK cascade	157	28	19.47	0.20261
987	GO:0198738	cell-cell signaling by wnt	154	23	19.1	0.20274
988	GO:0030705	cytoskeleton-dependent intracellular transport	89	4	11.04	0.20283
989	GO:0034504	protein localization to nucleus	212	15	26.29	0.20317
990	GO:0032640	tumor necrosis factor production	14	0	1.74	0.20365
991	GO:0032680	regulation of tumor necrosis factor production	14	0	1.74	0.20365
992	GO:0071706	tumor necrosis factor superfamily cytokine production	14	0	1.74	0.20365
993	GO:1903555	regulation of tumor necrosis factor superfamily cytokine production	14	0	1.74	0.20365
994	GO:0051648	vesicle localization	83	8	10.29	0.20398
995	GO:0046189	phenol-containing compound biosynthetic process	26	6	3.22	0.20398
996	GO:0042273	ribosomal large subunit biogenesis	56	1	6.94	0.20401
997	GO:0050818	regulation of coagulation	26	5	3.22	0.20466
998	GO:0018196	peptidyl-asparagine modification	14	3	1.74	0.20549
999	GO:0018279	protein N-linked glycosylation via asparagine	14	3	1.74	0.20549
1000	GO:0043436	oxoacid metabolic process	531	91	65.84	0.20560
1001	GO:0021515	cell differentiation in spinal cord	17	0	2.11	0.20568
1002	GO:0001525	angiogenesis	154	27	19.1	0.20581
1003	GO:0019752	carboxylic acid metabolic process	521	87	64.6	0.20600
1004	GO:0045324	late endosome to vacuole transport	21	0	2.6	0.20667
1005	GO:0034968	histone lysine methylation	41	3	5.08	0.20684
1006	GO:0051092	positive regulation of NF-kappaB transcription factor activity	28	1	3.47	0.20712
1007	GO:0060271	cilium assembly	115	5	14.26	0.20712
1008	GO:0030150	protein import into mitochondrial matrix	10	0	1.24	0.20713
1009	GO:1903051	negative regulation of proteolysis involved in cellular protein catabolic process	17	0	2.11	0.20724
1010	GO:0071560	cellular response to transforming growth factor beta stimulus	69	11	8.56	0.20778
1011	GO:0050908	detection of light stimulus involved in visual perception	14	3	1.74	0.20786
1012	GO:0050962	detection of light stimulus involved in sensory perception	14	3	1.74	0.20786
1013	GO:0071166	ribonucleoprotein complex localization	50	3	6.2	0.20805
1014	GO:0071426	ribonucleoprotein complex export from nucleus	50	3	6.2	0.20805
1015	GO:0044057	regulation of system process	168	24	20.83	0.20818
1016	GO:0036465	synaptic vesicle recycling	45	4	5.58	0.20853
1017	GO:0048513	animal organ development	1248	171	154.74	0.20894
1018	GO:0046847	filopodium assembly	43	6	5.33	0.20896
1019	GO:0009409	response to cold	18	1	2.23	0.20931
1020	GO:0043500	muscle adaptation	22	3	2.73	0.20955
1021	GO:0042987	amyloid precursor protein catabolic process	20	3	2.48	0.20965
1022	GO:0001961	positive regulation of cytokine-mediated signaling pathway	15	1	1.86	0.20992
1023	GO:1902533	positive regulation of intracellular signal transduction	345	48	42.78	0.21000
1024	GO:0019218	regulation of steroid metabolic process	58	13	7.19	0.21008
1025	GO:0044782	cilium organization	126	6	15.62	0.21063
1026	GO:0032366	intracellular sterol transport	23	4	2.85	0.21064
1027	GO:0032367	intracellular cholesterol transport	23	4	2.85	0.21064
1028	GO:0061982	meiosis I cell cycle process	71	4	8.8	0.21067
1029	GO:0010042	response to manganese ion	14	1	1.74	0.21143
1030	GO:0043254	regulation of protein-containing complex assembly	137	7	16.99	0.21160
1031	GO:0032508	DNA duplex unwinding	30	1	3.72	0.21176
1032	GO:0009583	detection of light stimulus	40	8	4.96	0.21179
1033	GO:0051128	regulation of cellular component organization	903	89	111.97	0.21191
1034	GO:0048813	dendrite morphogenesis	102	14	12.65	0.21223
1035	GO:0042180	cellular ketone metabolic process	120	21	14.88	0.21247
1036	GO:0050807	regulation of synapse organization	122	13	15.13	0.21287
1037	GO:0030308	negative regulation of cell growth	37	6	4.59	0.21298
1038	GO:0007584	response to nutrient	72	9	8.93	0.21328
1039	GO:0003143	embryonic heart tube morphogenesis	31	4	3.84	0.21336
1040	GO:0080135	regulation of cellular response to stress	244	18	30.25	0.21368
1041	GO:0007600	sensory perception	301	43	37.32	0.21380
1042	GO:0009887	animal organ morphogenesis	441	70	54.68	0.21389
1043	GO:0055008	cardiac muscle tissue morphogenesis	16	0	1.98	0.21390
1044	GO:1903034	regulation of response to wounding	69	13	8.56	0.21391
1045	GO:0043624	cellular protein complex disassembly	59	1	7.32	0.21403
1046	GO:1901379	regulation of potassium ion transmembrane transport	36	3	4.46	0.21433
1047	GO:1901216	positive regulation of neuron death	24	2	2.98	0.21581
1048	GO:0007041	lysosomal transport	43	4	5.33	0.21625
1049	GO:0070897	transcription preinitiation complex assembly	21	0	2.6	0.21741
1050	GO:0060322	head development	242	29	30.01	0.21748
1051	GO:2001022	positive regulation of response to DNA damage stimulus	29	2	3.6	0.21759
1052	GO:0019934	cGMP-mediated signaling	16	4	1.98	0.21829
1053	GO:0000209	protein polyubiquitination	195	17	24.18	0.21878
1054	GO:0051204	protein insertion into mitochondrial membrane	14	0	1.74	0.21892
1055	GO:0010810	regulation of cell-substrate adhesion	79	16	9.8	0.21907
1056	GO:0032371	regulation of sterol transport	25	2	3.1	0.21922
1057	GO:0032374	regulation of cholesterol transport	25	2	3.1	0.21922
1058	GO:0006302	double-strand break repair	108	5	13.39	0.21922
1059	GO:0050650	chondroitin sulfate proteoglycan biosynthetic process	16	1	1.98	0.21928
1060	GO:0061024	membrane organization	340	29	42.16	0.21987
1061	GO:0003018	vascular process in circulatory system	63	9	7.81	0.21992
1062	GO:0030520	intracellular estrogen receptor signaling pathway	10	0	1.24	0.21999
1063	GO:0033146	regulation of intracellular estrogen receptor signaling pathway	10	0	1.24	0.21999
1064	GO:1905477	positive regulation of protein localization to membrane	39	3	4.84	0.22038
1065	GO:0031047	gene silencing by RNA	86	4	10.66	0.22044
1066	GO:0007611	learning or memory	109	14	13.52	0.22093
1067	GO:0072595	maintenance of protein localization in organelle	14	1	1.74	0.22130
1068	GO:0010544	negative regulation of platelet activation	10	3	1.24	0.22143
1069	GO:0030111	regulation of Wnt signaling pathway	110	14	13.64	0.22169
1070	GO:0002367	cytokine production involved in immune response	14	1	1.74	0.22188
1071	GO:0050953	sensory perception of light stimulus	163	20	20.21	0.22193
1072	GO:0070536	protein K63-linked deubiquitination	11	1	1.36	0.22199
1073	GO:0019216	regulation of lipid metabolic process	182	38	22.57	0.22208
1074	GO:0016241	regulation of macroautophagy	67	11	8.31	0.22250
1075	GO:0036003	positive regulation of transcription from RNA polymerase II promoter in response to stress	27	3	3.35	0.22345
1076	GO:0016485	protein processing	154	23	19.1	0.22347
1077	GO:0009145	purine nucleoside triphosphate biosynthetic process	21	2	2.6	0.22365
1078	GO:0009206	purine ribonucleoside triphosphate biosynthetic process	21	2	2.6	0.22365
1079	GO:0022617	extracellular matrix disassembly	19	2	2.36	0.22416
1080	GO:0000387	spliceosomal snRNP assembly	11	0	1.36	0.22503
1081	GO:0006023	aminoglycan biosynthetic process	41	4	5.08	0.22522
1082	GO:0045839	negative regulation of mitotic nuclear division	22	1	2.73	0.22610
1083	GO:1990573	potassium ion import across plasma membrane	15	2	1.86	0.22638
1084	GO:0003407	neural retina development	30	3	3.72	0.22741
1085	GO:0010638	positive regulation of organelle organization	190	14	23.56	0.22742
1086	GO:0031056	regulation of histone modification	43	1	5.33	0.22755
1087	GO:0009199	ribonucleoside triphosphate metabolic process	26	2	3.22	0.22761
1088	GO:0007229	integrin-mediated signaling pathway	16	1	1.98	0.22771
1089	GO:0051052	regulation of DNA metabolic process	131	8	16.24	0.22773
1090	GO:0090257	regulation of muscle system process	76	10	9.42	0.22792
1091	GO:0006909	phagocytosis	57	9	7.07	0.22797
1092	GO:0006505	GPI anchor metabolic process	25	1	3.1	0.22824
1093	GO:0044766	multi-organism transport	42	1	5.21	0.22844
1094	GO:0046794	transport of virus	42	1	5.21	0.22844
1095	GO:1902579	multi-organism localization	42	1	5.21	0.22844
1096	GO:0050657	nucleic acid transport	79	3	9.8	0.22859
1097	GO:0050658	RNA transport	79	3	9.8	0.22859
1098	GO:0051236	establishment of RNA localization	79	3	9.8	0.22859
1099	GO:0034330	cell junction organization	347	45	43.03	0.22869
1100	GO:0034502	protein localization to chromosome	30	2	3.72	0.22890
1101	GO:0016064	immunoglobulin mediated immune response	19	0	2.36	0.22891
1102	GO:0019724	B cell mediated immunity	19	0	2.36	0.22891
1103	GO:0033627	cell adhesion mediated by integrin	15	3	1.86	0.22925
1104	GO:0010256	endomembrane system organization	215	19	26.66	0.22939
1105	GO:0006303	double-strand break repair via nonhomologous end joining	21	0	2.6	0.23022
1106	GO:0046579	positive regulation of Ras protein signal transduction	17	1	2.11	0.23025
1107	GO:0051057	positive regulation of small GTPase mediated signal transduction	17	1	2.11	0.23025
1108	GO:0032008	positive regulation of TOR signaling	45	4	5.58	0.23044
1109	GO:0070129	regulation of mitochondrial translation	15	0	1.86	0.23123
1110	GO:2000573	positive regulation of DNA biosynthetic process	20	2	2.48	0.23175
1111	GO:0006906	vesicle fusion	38	2	4.71	0.23281
1112	GO:0043558	regulation of translational initiation in response to stress	13	1	1.61	0.23284
1113	GO:0007447	imaginal disc pattern formation	31	6	3.84	0.23319
1114	GO:0042445	hormone metabolic process	162	27	20.09	0.23339
1115	GO:0016331	morphogenesis of embryonic epithelium	60	8	7.44	0.23348
1116	GO:0006405	RNA export from nucleus	56	3	6.94	0.23401
1117	GO:0048729	tissue morphogenesis	281	44	34.84	0.23424
1118	GO:0070373	negative regulation of ERK1 and ERK2 cascade	18	2	2.23	0.23435
1119	GO:1903902	positive regulation of viral life cycle	33	1	4.09	0.23451
1120	GO:1902275	regulation of chromatin organization	64	3	7.94	0.23489
1121	GO:0044774	mitotic DNA integrity checkpoint	30	0	3.72	0.23498
1122	GO:0006486	protein glycosylation	220	32	27.28	0.23543
1123	GO:0043413	macromolecule glycosylation	220	32	27.28	0.23543
1124	GO:1903146	regulation of autophagy of mitochondrion	15	0	1.86	0.23549
1125	GO:1990868	response to chemokine	13	2	1.61	0.23562
1126	GO:1990869	cellular response to chemokine	13	2	1.61	0.23562
1127	GO:0046686	response to cadmium ion	24	2	2.98	0.23569
1128	GO:0032872	regulation of stress-activated MAPK cascade	68	4	8.43	0.23583
1129	GO:0070302	regulation of stress-activated protein kinase signaling cascade	68	4	8.43	0.23583
1130	GO:2000026	regulation of multicellular organismal development	426	63	52.82	0.23616
1131	GO:0007399	nervous system development	1058	151	131.19	0.23627
1132	GO:0021794	thalamus development	13	1	1.61	0.23630
1133	GO:0034250	positive regulation of cellular amide metabolic process	78	4	9.67	0.23650
1134	GO:0010770	positive regulation of cell morphogenesis involved in differentiation	41	6	5.08	0.23656
1135	GO:0002449	lymphocyte mediated immunity	44	2	5.46	0.23727
1136	GO:0072330	monocarboxylic acid biosynthetic process	95	22	11.78	0.23732
1137	GO:0030587	sorocarp development	10	0	1.24	0.23764
1138	GO:0090702	non-reproductive fruiting body development	10	0	1.24	0.23764
1139	GO:0099120	socially cooperative development	10	0	1.24	0.23764
1140	GO:0042493	response to drug	137	24	16.99	0.23807
1141	GO:0048145	regulation of fibroblast proliferation	32	7	3.97	0.23829
1142	GO:0072523	purine-containing compound catabolic process	23	6	2.85	0.23832
1143	GO:0032527	protein exit from endoplasmic reticulum	11	0	1.36	0.23861
1144	GO:0008284	positive regulation of cell population proliferation	209	30	25.91	0.23929
1145	GO:0060306	regulation of membrane repolarization	10	0	1.24	0.23933
1146	GO:0035296	regulation of tube diameter	36	7	4.46	0.23991
1147	GO:0097746	blood vessel diameter maintenance	36	7	4.46	0.23991
1148	GO:0030335	positive regulation of cell migration	142	24	17.61	0.24009
1149	GO:0140056	organelle localization by membrane tethering	43	4	5.33	0.24044
1150	GO:0021879	forebrain neuron differentiation	13	3	1.61	0.24054
1151	GO:0050801	ion homeostasis	273	35	33.85	0.24108
1152	GO:0046460	neutral lipid biosynthetic process	24	3	2.98	0.24155
1153	GO:0046463	acylglycerol biosynthetic process	24	3	2.98	0.24155
1154	GO:0002221	pattern recognition receptor signaling pathway	31	1	3.84	0.24157
1155	GO:0002831	regulation of response to biotic stimulus	87	5	10.79	0.24187
1156	GO:0045739	positive regulation of DNA repair	24	2	2.98	0.24250
1157	GO:0050771	negative regulation of axonogenesis	13	2	1.61	0.24268
1158	GO:0046164	alcohol catabolic process	40	9	4.96	0.24324
1159	GO:0055072	iron ion homeostasis	31	3	3.84	0.24357
1160	GO:0007254	JNK cascade	75	5	9.3	0.24380
1161	GO:0031638	zymogen activation	32	7	3.97	0.24402
1162	GO:0014911	positive regulation of smooth muscle cell migration	16	5	1.98	0.24423
1163	GO:0048844	artery morphogenesis	22	0	2.73	0.24425
1164	GO:0006952	defense response	424	89	52.57	0.24449
1165	GO:0015850	organic hydroxy compound transport	75	13	9.3	0.24524
1166	GO:0050708	regulation of protein secretion	151	24	18.72	0.24599
1167	GO:0060219	camera-type eye photoreceptor cell differentiation	14	1	1.74	0.24600
1168	GO:0007009	plasma membrane organization	70	8	8.68	0.24604
1169	GO:0060191	regulation of lipase activity	51	14	6.32	0.24606
1170	GO:0050790	regulation of catalytic activity	584	75	72.41	0.24613
1171	GO:0090435	protein localization to nuclear envelope	22	1	2.73	0.24616
1172	GO:0023056	positive regulation of signaling	607	81	75.26	0.24626
1173	GO:0031639	plasminogen activation	15	4	1.86	0.24638
1174	GO:0034308	primary alcohol metabolic process	70	14	8.68	0.24710
1175	GO:0050654	chondroitin sulfate proteoglycan metabolic process	18	2	2.23	0.24756
1176	GO:0006513	protein monoubiquitination	37	3	4.59	0.24772
1177	GO:0032543	mitochondrial translation	53	1	6.57	0.24785
1178	GO:0051046	regulation of secretion	245	34	30.38	0.24807
1179	GO:0061005	cell differentiation involved in kidney development	19	3	2.36	0.24813
1180	GO:0001523	retinoid metabolic process	64	11	7.94	0.24818
1181	GO:0051495	positive regulation of cytoskeleton organization	60	4	7.44	0.24828
1182	GO:0009416	response to light stimulus	111	10	13.76	0.24833
1183	GO:0031062	positive regulation of histone methylation	16	0	1.98	0.24843
1184	GO:0071478	cellular response to radiation	42	3	5.21	0.24887
1185	GO:0001954	positive regulation of cell-matrix adhesion	22	5	2.73	0.24891
1186	GO:0051928	positive regulation of calcium ion transport	29	1	3.6	0.24896
1187	GO:0048699	generation of neurons	746	114	92.5	0.24914
1188	GO:0002768	immune response-regulating cell surface receptor signaling pathway	47	5	5.83	0.24923
1189	GO:0051642	centrosome localization	11	0	1.36	0.24944
1190	GO:0061842	microtubule organizing center localization	11	0	1.36	0.24944
1191	GO:0060760	positive regulation of response to cytokine stimulus	16	1	1.98	0.24952
1192	GO:0045786	negative regulation of cell cycle	144	8	17.86	0.24992
1193	GO:0006475	internal protein amino acid acetylation	44	1	5.46	0.25076
1194	GO:0042278	purine nucleoside metabolic process	42	6	5.21	0.25079
1195	GO:0009888	tissue development	810	130	100.44	0.25156
1196	GO:0034629	cellular protein-containing complex localization	10	0	1.24	0.25166
1197	GO:2000404	regulation of T cell migration	15	3	1.86	0.25189
1198	GO:0050848	regulation of calcium-mediated signaling	32	5	3.97	0.25193
1199	GO:0060193	positive regulation of lipase activity	45	12	5.58	0.25197
1200	GO:0018130	heterocycle biosynthetic process	994	108	123.25	0.25237
1201	GO:1905952	regulation of lipid localization	68	9	8.43	0.25241
1202	GO:0030031	cell projection assembly	193	14	23.93	0.25245
1203	GO:0050900	leukocyte migration	99	19	12.28	0.25256
1204	GO:0050810	regulation of steroid biosynthetic process	50	13	6.2	0.25258
1205	GO:0044003	modulation by symbiont of host process	29	0	3.6	0.25291
1206	GO:0045619	regulation of lymphocyte differentiation	21	0	2.6	0.25299
1207	GO:1903522	regulation of blood circulation	61	8	7.56	0.25326
1208	GO:0010721	negative regulation of cell development	60	11	7.44	0.25334
1209	GO:0016180	snRNA processing	13	0	1.61	0.25398
1210	GO:0042461	photoreceptor cell development	51	6	6.32	0.25421
1211	GO:1903202	negative regulation of oxidative stress-induced cell death	11	1	1.36	0.25494
1212	GO:1900426	positive regulation of defense response to bacterium	14	0	1.74	0.25513
1213	GO:0006879	cellular iron ion homeostasis	20	2	2.48	0.25533
1214	GO:0050796	regulation of insulin secretion	61	7	7.56	0.25552
1215	GO:0009072	aromatic amino acid family metabolic process	34	10	4.22	0.25598
1216	GO:0016573	histone acetylation	42	1	5.21	0.25630
1217	GO:0072009	nephron epithelium development	22	4	2.73	0.25632
1218	GO:0010717	regulation of epithelial to mesenchymal transition	13	2	1.61	0.25678
1219	GO:0051247	positive regulation of protein metabolic process	483	51	59.89	0.25712
1220	GO:0031124	mRNA 3'-end processing	27	0	3.35	0.25733
1221	GO:0010562	positive regulation of phosphorus metabolic process	276	33	34.22	0.25855
1222	GO:0045937	positive regulation of phosphate metabolic process	276	33	34.22	0.25855
1223	GO:0043502	regulation of muscle adaptation	20	3	2.48	0.25856
1224	GO:0032635	interleukin-6 production	15	1	1.86	0.25888
1225	GO:0032675	regulation of interleukin-6 production	15	1	1.86	0.25888
1226	GO:0120031	plasma membrane bounded cell projection assembly	191	14	23.68	0.25906
1227	GO:0006942	regulation of striated muscle contraction	33	3	4.09	0.25927
1228	GO:2001236	regulation of extrinsic apoptotic signaling pathway	40	3	4.96	0.25997
1229	GO:1902255	positive regulation of intrinsic apoptotic signaling pathway by p53 class mediator	25	3	3.1	0.26002
1230	GO:0060759	regulation of response to cytokine stimulus	33	1	4.09	0.26022
1231	GO:0007143	female meiotic nuclear division	22	2	2.73	0.26032
1232	GO:0060033	anatomical structure regression	37	6	4.59	0.26083
1233	GO:0007638	mechanosensory behavior	26	4	3.22	0.26093
1234	GO:0099054	presynapse assembly	31	1	3.84	0.26109
1235	GO:2000147	positive regulation of cell motility	143	24	17.73	0.26134
1236	GO:1900047	negative regulation of hemostasis	22	5	2.73	0.26140
1237	GO:0046916	cellular transition metal ion homeostasis	29	3	3.6	0.26171
1238	GO:0018393	internal peptidyl-lysine acetylation	43	1	5.33	0.26178
1239	GO:0070585	protein localization to mitochondrion	52	1	6.45	0.26183
1240	GO:1990138	neuron projection extension	81	10	10.04	0.26189
1241	GO:2000001	regulation of DNA damage checkpoint	12	0	1.49	0.26198
1242	GO:0075733	intracellular transport of virus	38	1	4.71	0.26223
1243	GO:0043618	regulation of transcription from RNA polymerase II promoter in response to stress	32	3	3.97	0.26230
1244	GO:0001700	embryonic development via the syncytial blastoderm	23	3	2.85	0.26245
1245	GO:0060173	limb development	51	8	6.32	0.26253
1246	GO:0032835	glomerulus development	25	4	3.1	0.26331
1247	GO:0019933	cAMP-mediated signaling	26	4	3.22	0.26340
1248	GO:0032506	cytokinetic process	18	0	2.23	0.26445
1249	GO:0070371	ERK1 and ERK2 cascade	72	20	8.93	0.26475
1250	GO:0010970	transport along microtubule	69	2	8.56	0.26477
1251	GO:0071384	cellular response to corticosteroid stimulus	17	2	2.11	0.26479
1252	GO:0007391	dorsal closure	12	2	1.49	0.26480
1253	GO:0032873	negative regulation of stress-activated MAPK cascade	11	0	1.36	0.26508
1254	GO:0070303	negative regulation of stress-activated protein kinase signaling cascade	11	0	1.36	0.26508
1255	GO:0034661	ncRNA catabolic process	13	0	1.61	0.26544
1256	GO:0048232	male gamete generation	204	14	25.29	0.26558
1257	GO:0060415	muscle tissue morphogenesis	20	1	2.48	0.26565
1258	GO:0008202	steroid metabolic process	194	44	24.05	0.26571
1259	GO:0008637	apoptotic mitochondrial changes	23	2	2.85	0.26571
1260	GO:0007601	visual perception	158	20	19.59	0.26575
1261	GO:0050849	negative regulation of calcium-mediated signaling	13	1	1.61	0.26623
1262	GO:0048878	chemical homeostasis	416	63	51.58	0.26636
1263	GO:0003206	cardiac chamber morphogenesis	29	1	3.6	0.26655
1264	GO:0042573	retinoic acid metabolic process	10	3	1.24	0.26657
1265	GO:0002090	regulation of receptor internalization	18	4	2.23	0.26672
1266	GO:0008015	blood circulation	129	21	16	0.26701
1267	GO:0007264	small GTPase mediated signal transduction	188	14	23.31	0.26728
1268	GO:0044068	modulation by symbiont of host cellular process	27	0	3.35	0.26731
1269	GO:0099527	postsynapse to nucleus signaling pathway	27	0	3.35	0.26731
1270	GO:0002204	somatic recombination of immunoglobulin genes involved in immune response	17	0	2.11	0.26742
1271	GO:0002208	somatic diversification of immunoglobulins involved in immune response	17	0	2.11	0.26742
1272	GO:0002381	immunoglobulin production involved in immunoglobulin-mediated immune response	17	0	2.11	0.26742
1273	GO:0045190	isotype switching	17	0	2.11	0.26742
1274	GO:1904062	regulation of cation transmembrane transport	85	10	10.54	0.26795
1275	GO:0006334	nucleosome assembly	13	0	1.61	0.26823
1276	GO:0031960	response to corticosteroid	50	6	6.2	0.26823
1277	GO:0086001	cardiac muscle cell action potential	23	2	2.85	0.26824
1278	GO:0051457	maintenance of protein location in nucleus	11	1	1.36	0.26861
1279	GO:0140053	mitochondrial gene expression	64	2	7.94	0.26893
1280	GO:0001522	pseudouridine synthesis	27	1	3.35	0.26894
1281	GO:0006809	nitric oxide biosynthetic process	12	3	1.49	0.26919
1282	GO:0046209	nitric oxide metabolic process	12	3	1.49	0.26919
1283	GO:0044818	mitotic G2/M transition checkpoint	17	0	2.11	0.26920
1284	GO:0032787	monocarboxylic acid metabolic process	316	61	39.18	0.26927
1285	GO:0008643	carbohydrate transport	75	12	9.3	0.26928
1286	GO:0006810	transport	2052	239	254.44	0.27021
1287	GO:0019692	deoxyribose phosphate metabolic process	12	1	1.49	0.27086
1288	GO:0006536	glutamate metabolic process	29	3	3.6	0.27088
1289	GO:0010885	regulation of cholesterol storage	13	1	1.61	0.27107
1290	GO:0008038	neuron recognition	80	15	9.92	0.27154
1291	GO:0051893	regulation of focal adhesion assembly	37	9	4.59	0.27156
1292	GO:0090109	regulation of cell-substrate junction assembly	37	9	4.59	0.27156
1293	GO:0050768	negative regulation of neurogenesis	38	5	4.71	0.27167
1294	GO:0043297	apical junction assembly	24	1	2.98	0.27209
1295	GO:0060021	roof of mouth development	19	2	2.36	0.27244
1296	GO:2000059	negative regulation of ubiquitin-dependent protein catabolic process	15	0	1.86	0.27288
1297	GO:0016073	snRNA metabolic process	20	0	2.48	0.27342
1298	GO:0035904	aorta development	15	0	1.86	0.27366
1299	GO:0002534	cytokine production involved in inflammatory response	21	3	2.6	0.27412
1300	GO:0060612	adipose tissue development	13	0	1.61	0.27456
1301	GO:0065009	regulation of molecular function	729	91	90.39	0.27465
1302	GO:0051607	defense response to virus	32	2	3.97	0.27493
1303	GO:0140546	defense response to symbiont	32	2	3.97	0.27493
1304	GO:0019730	antimicrobial humoral response	31	4	3.84	0.27524
1305	GO:0060972	left/right pattern formation	12	2	1.49	0.27568
1306	GO:0098856	intestinal lipid absorption	13	2	1.61	0.27590
1307	GO:0070085	glycosylation	224	33	27.77	0.27656
1308	GO:0030038	contractile actin filament bundle assembly	26	3	3.22	0.27710
1309	GO:0043149	stress fiber assembly	26	3	3.22	0.27710
1310	GO:0032879	regulation of localization	965	124	119.65	0.27725
1311	GO:0051957	positive regulation of amino acid transport	13	3	1.61	0.27726
1312	GO:0043277	apoptotic cell clearance	15	3	1.86	0.27742
1313	GO:1901616	organic hydroxy compound catabolic process	41	10	5.08	0.27771
1314	GO:0009790	embryo development	527	69	65.35	0.27794
1315	GO:0048644	muscle organ morphogenesis	23	1	2.85	0.27798
1316	GO:0019048	modulation by virus of host process	27	0	3.35	0.27814
1317	GO:0048738	cardiac muscle tissue development	63	9	7.81	0.27821
1318	GO:0021884	forebrain neuron development	11	2	1.36	0.27845
1319	GO:0016050	vesicle organization	112	7	13.89	0.27882
1320	GO:0044093	positive regulation of molecular function	407	50	50.47	0.27892
1321	GO:0010216	maintenance of DNA methylation	10	0	1.24	0.27902
1322	GO:0048731	system development	1858	265	230.38	0.27973
1323	GO:0034329	cell junction assembly	230	32	28.52	0.27976
1324	GO:0022406	membrane docking	45	5	5.58	0.28014
1325	GO:0090287	regulation of cellular response to growth factor stimulus	105	16	13.02	0.28023
1326	GO:0001959	regulation of cytokine-mediated signaling pathway	32	1	3.97	0.28060
1327	GO:0000054	ribosomal subunit export from nucleus	11	0	1.36	0.28081
1328	GO:0033750	ribosome localization	11	0	1.36	0.28081
1329	GO:0000154	rRNA modification	22	1	2.73	0.28091
1330	GO:0007088	regulation of mitotic nuclear division	39	2	4.84	0.28112
1331	GO:0097150	neuronal stem cell population maintenance	10	2	1.24	0.28123
1332	GO:0042044	fluid transport	22	2	2.73	0.28123
1333	GO:0007156	homophilic cell adhesion via plasma membrane adhesion molecules	53	9	6.57	0.28210
1334	GO:0071692	protein localization to extracellular region	190	29	23.56	0.28278
1335	GO:1990089	response to nerve growth factor	17	0	2.11	0.28296
1336	GO:1990090	cellular response to nerve growth factor stimulus	17	0	2.11	0.28296
1337	GO:0002429	immune response-activating cell surface receptor signaling pathway	35	2	4.34	0.28303
1338	GO:0002757	immune response-activating signal transduction	35	2	4.34	0.28303
1339	GO:0043648	dicarboxylic acid metabolic process	63	9	7.81	0.28322
1340	GO:0045787	positive regulation of cell cycle	93	5	11.53	0.28442
1341	GO:0048524	positive regulation of viral process	40	1	4.96	0.28467
1342	GO:0060976	coronary vasculature development	27	4	3.35	0.28511
1343	GO:0035308	negative regulation of protein dephosphorylation	14	1	1.74	0.28515
1344	GO:0097581	lamellipodium organization	24	2	2.98	0.28519
1345	GO:0043467	regulation of generation of precursor metabolites and energy	71	10	8.8	0.28526
1346	GO:0043094	cellular metabolic compound salvage	25	4	3.1	0.28533
1347	GO:0042491	inner ear auditory receptor cell differentiation	12	3	1.49	0.28583
1348	GO:0043244	regulation of protein-containing complex disassembly	51	2	6.32	0.28587
1349	GO:0031146	SCF-dependent proteasomal ubiquitin-dependent protein catabolic process	27	1	3.35	0.28623
1350	GO:0032480	negative regulation of type I interferon production	10	0	1.24	0.28642
1351	GO:0007200	phospholipase C-activating G protein-coupled receptor signaling pathway	12	3	1.49	0.28695
1352	GO:0042168	heme metabolic process	17	1	2.11	0.28706
1353	GO:0045664	regulation of neuron differentiation	55	5	6.82	0.28747
1354	GO:0051651	maintenance of location in cell	75	6	9.3	0.28793
1355	GO:0071825	protein-lipid complex subunit organization	22	4	2.73	0.28811
1356	GO:0071827	plasma lipoprotein particle organization	22	4	2.73	0.28811
1357	GO:0006937	regulation of muscle contraction	61	9	7.56	0.28814
1358	GO:0042048	olfactory behavior	25	3	3.1	0.28831
1359	GO:0071363	cellular response to growth factor stimulus	226	36	28.02	0.28847
1360	GO:1900046	regulation of hemostasis	24	5	2.98	0.28879
1361	GO:0090502	RNA phosphodiester bond hydrolysis, endonucleolytic	11	1	1.36	0.28890
1362	GO:0045580	regulation of T cell differentiation	20	0	2.48	0.28917
1363	GO:1902914	regulation of protein polyubiquitination	10	0	1.24	0.28921
1364	GO:0055075	potassium ion homeostasis	10	2	1.24	0.28941
1365	GO:0072655	establishment of protein localization to mitochondrion	49	1	6.08	0.29049
1366	GO:0030321	transepithelial chloride transport	17	4	2.11	0.29096
1367	GO:0032231	regulation of actin filament bundle assembly	23	2	2.85	0.29120
1368	GO:0002263	cell activation involved in immune response	116	10	14.38	0.29141
1369	GO:0051983	regulation of chromosome segregation	42	2	5.21	0.29207
1370	GO:0009101	glycoprotein biosynthetic process	241	38	29.88	0.29253
1371	GO:0055021	regulation of cardiac muscle tissue growth	13	3	1.61	0.29268
1372	GO:0008333	endosome to lysosome transport	21	3	2.6	0.29299
1373	GO:0046148	pigment biosynthetic process	46	9	5.7	0.29300
1374	GO:0032400	melanosome localization	13	0	1.61	0.29305
1375	GO:0051875	pigment granule localization	13	0	1.61	0.29305
1376	GO:0017157	regulation of exocytosis	54	3	6.7	0.29314
1377	GO:1905037	autophagosome organization	42	5	5.21	0.29359
1378	GO:0098815	modulation of excitatory postsynaptic potential	16	2	1.98	0.29359
1379	GO:0002532	production of molecular mediator involved in inflammatory response	32	5	3.97	0.29360
1380	GO:1903961	positive regulation of anion transmembrane transport	36	5	4.46	0.29361
1381	GO:0018342	protein prenylation	12	2	1.49	0.29382
1382	GO:0097354	prenylation	12	2	1.49	0.29382
1383	GO:0019438	aromatic compound biosynthetic process	997	109	123.62	0.29386
1384	GO:0045727	positive regulation of translation	49	1	6.08	0.29393
1385	GO:0010817	regulation of hormone levels	276	54	34.22	0.29396
1386	GO:0006195	purine nucleotide catabolic process	11	3	1.36	0.29436
1387	GO:0001990	regulation of systemic arterial blood pressure by hormone	18	4	2.23	0.29468
1388	GO:0019054	modulation by virus of host cellular process	25	0	3.1	0.29484
1389	GO:0033046	negative regulation of sister chromatid segregation	20	1	2.48	0.29500
1390	GO:0033047	regulation of mitotic sister chromatid segregation	20	1	2.48	0.29500
1391	GO:0033048	negative regulation of mitotic sister chromatid segregation	20	1	2.48	0.29500
1392	GO:0045841	negative regulation of mitotic metaphase/anaphase transition	20	1	2.48	0.29500
1393	GO:0051985	negative regulation of chromosome segregation	20	1	2.48	0.29500
1394	GO:1902100	negative regulation of metaphase/anaphase transition of cell cycle	20	1	2.48	0.29500
1395	GO:1905819	negative regulation of chromosome separation	20	1	2.48	0.29500
1396	GO:2000816	negative regulation of mitotic sister chromatid separation	20	1	2.48	0.29500
1397	GO:0019080	viral gene expression	27	0	3.35	0.29544
1398	GO:0031023	microtubule organizing center organization	49	4	6.08	0.29577
1399	GO:0031640	killing of cells of other organism	30	1	3.72	0.29603
1400	GO:0002460	adaptive immune response based on somatic recombination of immune receptors built from immunoglobulin superfamily domain...	40	2	4.96	0.29653
1401	GO:0045744	negative regulation of G protein-coupled receptor signaling pathway	10	3	1.24	0.29677
1402	GO:0045005	DNA-dependent DNA replication maintenance of fidelity	23	0	2.85	0.29679
1403	GO:0009205	purine ribonucleoside triphosphate metabolic process	24	2	2.98	0.29687
1404	GO:0009167	purine ribonucleoside monophosphate metabolic process	14	3	1.74	0.29696
1405	GO:0031112	positive regulation of microtubule polymerization or depolymerization	10	0	1.24	0.29719
1406	GO:0010647	positive regulation of cell communication	614	81	76.13	0.29741
1407	GO:0002164	larval development	80	5	9.92	0.29743
1408	GO:0002040	sprouting angiogenesis	71	12	8.8	0.29753
1409	GO:0034332	adherens junction organization	12	1	1.49	0.29760
1410	GO:0021543	pallium development	54	3	6.7	0.29764
1411	GO:0048144	fibroblast proliferation	33	8	4.09	0.29779
1412	GO:0043583	ear development	58	11	7.19	0.29783
1413	GO:0002063	chondrocyte development	15	2	1.86	0.29811
1414	GO:0034605	cellular response to heat	34	2	4.22	0.29816
1415	GO:0009642	response to light intensity	11	1	1.36	0.29829
1416	GO:0060326	cell chemotaxis	73	12	9.05	0.29829
1417	GO:0021522	spinal cord motor neuron differentiation	13	0	1.61	0.29857
1418	GO:0048522	positive regulation of cellular process	1807	201	224.06	0.29873
1419	GO:0031623	receptor internalization	26	5	3.22	0.29919
1420	GO:0046716	muscle cell cellular homeostasis	18	1	2.23	0.29965
1421	GO:0002443	leukocyte mediated immunity	128	10	15.87	0.29965
1422	GO:0008016	regulation of heart contraction	56	7	6.94	0.29974
1423	GO:0071375	cellular response to peptide hormone stimulus	107	9	13.27	0.30051
1424	GO:2001251	negative regulation of chromosome organization	30	1	3.72	0.30126
1425	GO:0006685	sphingomyelin catabolic process	13	2	1.61	0.30159
1426	GO:0000768	syncytium formation by plasma membrane fusion	34	3	4.22	0.30176
1427	GO:0006949	syncytium formation	34	3	4.22	0.30176
1428	GO:0051668	localization within membrane	17	0	2.11	0.30209
1429	GO:0044089	positive regulation of cellular component biogenesis	179	17	22.19	0.30210
1430	GO:0033522	histone H2A ubiquitination	14	0	1.74	0.30214
1431	GO:2001021	negative regulation of response to DNA damage stimulus	14	0	1.74	0.30214
1432	GO:0009064	glutamine family amino acid metabolic process	50	7	6.2	0.30227
1433	GO:0038034	signal transduction in absence of ligand	11	1	1.36	0.30248
1434	GO:0097192	extrinsic apoptotic signaling pathway in absence of ligand	11	1	1.36	0.30248
1435	GO:0070988	demethylation	21	4	2.6	0.30251
1436	GO:2000756	regulation of peptidyl-lysine acetylation	13	1	1.61	0.30279
1437	GO:0030512	negative regulation of transforming growth factor beta receptor signaling pathway	29	4	3.6	0.30306
1438	GO:0044332	Wnt signaling pathway involved in dorsal/ventral axis specification	22	6	2.73	0.30369
1439	GO:2000053	regulation of Wnt signaling pathway involved in dorsal/ventral axis specification	22	6	2.73	0.30369
1440	GO:2000055	positive regulation of Wnt signaling pathway involved in dorsal/ventral axis specification	22	6	2.73	0.30369
1441	GO:0071277	cellular response to calcium ion	26	4	3.22	0.30379
1442	GO:0000038	very long-chain fatty acid metabolic process	10	0	1.24	0.30403
1443	GO:0090068	positive regulation of cell cycle process	75	3	9.3	0.30475
1444	GO:0002366	leukocyte activation involved in immune response	115	10	14.26	0.30511
1445	GO:0031929	TOR signaling	87	6	10.79	0.30526
1446	GO:0051091	positive regulation of DNA-binding transcription factor activity	48	3	5.95	0.30532
1447	GO:0071310	cellular response to organic substance	663	86	82.21	0.30534
1448	GO:0048839	inner ear development	52	11	6.45	0.30534
1449	GO:0070593	dendrite self-avoidance	18	2	2.23	0.30550
1450	GO:0030042	actin filament depolymerization	19	0	2.36	0.30594
1451	GO:0002790	peptide secretion	198	31	24.55	0.30620
1452	GO:0019432	triglyceride biosynthetic process	20	2	2.48	0.30626
1453	GO:0048598	embryonic morphogenesis	260	40	32.24	0.30649
1454	GO:0002764	immune response-regulating signaling pathway	49	5	6.08	0.30660
1455	GO:0031109	microtubule polymerization or depolymerization	51	1	6.32	0.30665
1456	GO:0035150	regulation of tube size	38	8	4.71	0.30670
1457	GO:0010833	telomere maintenance via telomere lengthening	21	1	2.6	0.30698
1458	GO:0010469	regulation of signaling receptor activity	16	1	1.98	0.30716
1459	GO:0016197	endosomal transport	93	5	11.53	0.30716
1460	GO:0051589	negative regulation of neurotransmitter transport	11	1	1.36	0.30717
1461	GO:0006013	mannose metabolic process	13	1	1.61	0.30727
1462	GO:0090303	positive regulation of wound healing	11	2	1.36	0.30731
1463	GO:0051306	mitotic sister chromatid separation	41	2	5.08	0.30780
1464	GO:1905818	regulation of chromosome separation	41	2	5.08	0.30780
1465	GO:0072073	kidney epithelium development	32	6	3.97	0.30806
1466	GO:0097529	myeloid leukocyte migration	50	8	6.2	0.30814
1467	GO:0061077	chaperone-mediated protein folding	21	2	2.6	0.30847
1468	GO:0035556	intracellular signal transduction	868	102	107.63	0.30878
1469	GO:0044179	hemolysis in other organism	21	1	2.6	0.30915
1470	GO:0051715	cytolysis in other organism	21	1	2.6	0.30915
1471	GO:0045785	positive regulation of cell adhesion	82	9	10.17	0.30920
1472	GO:0050954	sensory perception of mechanical stimulus	75	7	9.3	0.30965
1473	GO:0007099	centriole replication	12	2	1.49	0.30978
1474	GO:0098534	centriole assembly	12	2	1.49	0.30978
1475	GO:0019217	regulation of fatty acid metabolic process	44	7	5.46	0.31018
1476	GO:0051703	biological process involved in intraspecies interaction between organisms	41	4	5.08	0.31040
1477	GO:0042574	retinal metabolic process	18	3	2.23	0.31094
1478	GO:0010468	regulation of gene expression	1175	128	145.69	0.31166
1479	GO:0097734	extracellular exosome biogenesis	11	1	1.36	0.31198
1480	GO:1990182	exosomal secretion	11	1	1.36	0.31198
1481	GO:0043543	protein acylation	76	4	9.42	0.31237
1482	GO:0032206	positive regulation of telomere maintenance	10	0	1.24	0.31267
1483	GO:0055065	metal ion homeostasis	215	29	26.66	0.31403
1484	GO:0006506	GPI anchor biosynthetic process	23	1	2.85	0.31419
1485	GO:0072329	monocarboxylic acid catabolic process	60	6	7.44	0.31458
1486	GO:0090407	organophosphate biosynthetic process	252	28	31.25	0.31501
1487	GO:0035850	epithelial cell differentiation involved in kidney development	18	3	2.23	0.31552
1488	GO:0140029	exocytic process	32	2	3.97	0.31556
1489	GO:0043487	regulation of RNA stability	28	1	3.47	0.31563
1490	GO:0030177	positive regulation of Wnt signaling pathway	67	10	8.31	0.31622
1491	GO:0009068	aspartate family amino acid catabolic process	12	1	1.49	0.31630
1492	GO:0030182	neuron differentiation	695	106	86.18	0.31636
1493	GO:0001906	cell killing	45	1	5.58	0.31716
1494	GO:0008064	regulation of actin polymerization or depolymerization	60	4	7.44	0.31716
1495	GO:0030832	regulation of actin filament length	60	4	7.44	0.31716
1496	GO:0001562	response to protozoan	19	3	2.36	0.31737
1497	GO:0042832	defense response to protozoan	19	3	2.36	0.31737
1498	GO:0031331	positive regulation of cellular catabolic process	143	18	17.73	0.31774
1499	GO:1901976	regulation of cell cycle checkpoint	17	0	2.11	0.31798
1500	GO:0021766	hippocampus development	22	0	2.73	0.31804
1501	GO:0031016	pancreas development	33	4	4.09	0.31815
1502	GO:0007160	cell-matrix adhesion	78	16	9.67	0.31818
1503	GO:0010212	response to ionizing radiation	53	2	6.57	0.31830
1504	GO:0003015	heart process	79	11	9.8	0.31872
1505	GO:1902362	melanocyte apoptotic process	10	3	1.24	0.31877
1506	GO:0044539	long-chain fatty acid import into cell	10	1	1.24	0.31942
1507	GO:0070646	protein modification by small protein removal	58	5	7.19	0.31961
1508	GO:0034728	nucleosome organization	26	2	3.22	0.31963
1509	GO:0000375	RNA splicing, via transesterification reactions	50	2	6.2	0.31968
1510	GO:0000377	RNA splicing, via transesterification reactions with bulged adenosine as nucleophile	50	2	6.2	0.31968
1511	GO:0000398	mRNA splicing, via spliceosome	50	2	6.2	0.31968
1512	GO:0001895	retina homeostasis	33	3	4.09	0.31980
1513	GO:0006796	phosphate-containing compound metabolic process	1118	132	138.63	0.32045
1514	GO:0007249	I-kappaB kinase/NF-kappaB signaling	50	6	6.2	0.32062
1515	GO:1903364	positive regulation of cellular protein catabolic process	63	5	7.81	0.32078
1516	GO:0031572	G2 DNA damage checkpoint	18	0	2.23	0.32079
1517	GO:0045466	R7 cell differentiation	16	3	1.98	0.32097
1518	GO:0006638	neutral lipid metabolic process	64	10	7.94	0.32147
1519	GO:0006639	acylglycerol metabolic process	64	10	7.94	0.32147
1520	GO:0009100	glycoprotein metabolic process	268	41	33.23	0.32188
1521	GO:0072384	organelle transport along microtubule	33	1	4.09	0.32212
1522	GO:0051783	regulation of nuclear division	45	2	5.58	0.32226
1523	GO:0060840	artery development	26	0	3.22	0.32255
1524	GO:0016575	histone deacetylation	16	1	1.98	0.32258
1525	GO:0007098	centrosome cycle	44	3	5.46	0.32303
1526	GO:0043162	ubiquitin-dependent protein catabolic process via the multivesicular body sorting pathway	14	0	1.74	0.32314
1527	GO:0006997	nucleus organization	68	5	8.43	0.32328
1528	GO:0035994	response to muscle stretch	12	1	1.49	0.32343
1529	GO:0016101	diterpenoid metabolic process	66	11	8.18	0.32344
1530	GO:1902903	regulation of supramolecular fiber organization	130	10	16.12	0.32357
1531	GO:0016458	gene silencing	110	8	13.64	0.32421
1532	GO:0007091	metaphase/anaphase transition of mitotic cell cycle	40	2	4.96	0.32429
1533	GO:0010965	regulation of mitotic sister chromatid separation	40	2	4.96	0.32429
1534	GO:0033045	regulation of sister chromatid segregation	40	2	4.96	0.32429
1535	GO:0044784	metaphase/anaphase transition of cell cycle	40	2	4.96	0.32429
1536	GO:0070266	necroptotic process	11	1	1.36	0.32456
1537	GO:0003298	physiological muscle hypertrophy	11	2	1.36	0.32474
1538	GO:0003301	physiological cardiac muscle hypertrophy	11	2	1.36	0.32474
1539	GO:0061049	cell growth involved in cardiac muscle cell development	11	2	1.36	0.32474
1540	GO:0048545	response to steroid hormone	81	8	10.04	0.32497
1541	GO:0030073	insulin secretion	70	8	8.68	0.32512
1542	GO:0035176	social behavior	30	4	3.72	0.32525
1543	GO:0097035	regulation of membrane lipid distribution	24	0	2.98	0.32528
1544	GO:0007218	neuropeptide signaling pathway	30	3	3.72	0.32546
1545	GO:1903201	regulation of oxidative stress-induced cell death	15	1	1.86	0.32585
1546	GO:0048678	response to axon injury	44	8	5.46	0.32609
1547	GO:0051307	meiotic chromosome separation	18	0	2.23	0.32638
1548	GO:0000726	non-recombinational repair	24	1	2.98	0.32726
1549	GO:0090307	mitotic spindle assembly	37	1	4.59	0.32726
1550	GO:0007602	phototransduction	27	5	3.35	0.32727
1551	GO:0022898	regulation of transmembrane transporter activity	61	7	7.56	0.32771
1552	GO:0032409	regulation of transporter activity	61	7	7.56	0.32771
1553	GO:0008203	cholesterol metabolic process	80	20	9.92	0.32788
1554	GO:0001960	negative regulation of cytokine-mediated signaling pathway	13	0	1.61	0.32789
1555	GO:0060761	negative regulation of response to cytokine stimulus	13	0	1.61	0.32789
1556	GO:0006749	glutathione metabolic process	37	6	4.59	0.32793
1557	GO:0048593	camera-type eye morphogenesis	62	9	7.69	0.32801
1558	GO:2000345	regulation of hepatocyte proliferation	10	1	1.24	0.32830
1559	GO:0043276	anoikis	11	2	1.36	0.32840
1560	GO:0050830	defense response to Gram-positive bacterium	12	1	1.49	0.32850
1561	GO:0048732	gland development	153	18	18.97	0.32866
1562	GO:1903530	regulation of secretion by cell	222	31	27.53	0.32870
1563	GO:0008286	insulin receptor signaling pathway	48	3	5.95	0.32882
1564	GO:0003158	endothelium development	43	8	5.33	0.32971
1565	GO:2001257	regulation of cation channel activity	43	5	5.33	0.32974
1566	GO:0032892	positive regulation of organic acid transport	21	4	2.6	0.33011
1567	GO:0030154	cell differentiation	1601	235	198.51	0.33011
1568	GO:0009411	response to UV	42	1	5.21	0.33023
1569	GO:0046128	purine ribonucleoside metabolic process	40	6	4.96	0.33098
1570	GO:0098801	regulation of renal system process	10	2	1.24	0.33110
1571	GO:0022008	neurogenesis	800	123	99.2	0.33127
1572	GO:0010508	positive regulation of autophagy	54	9	6.7	0.33141
1573	GO:0062013	positive regulation of small molecule metabolic process	72	19	8.93	0.33188
1574	GO:0071396	cellular response to lipid	85	11	10.54	0.33193
1575	GO:0009952	anterior/posterior pattern specification	62	3	7.69	0.33219
1576	GO:1903541	regulation of exosomal secretion	10	1	1.24	0.33243
1577	GO:1903543	positive regulation of exosomal secretion	10	1	1.24	0.33243
1578	GO:0031365	N-terminal protein amino acid modification	13	0	1.61	0.33257
1579	GO:0071428	rRNA-containing ribonucleoprotein complex export from nucleus	12	0	1.49	0.33294
1580	GO:0055001	muscle cell development	106	14	13.14	0.33297
1581	GO:0044270	cellular nitrogen compound catabolic process	139	19	17.24	0.33301
1582	GO:0018107	peptidyl-threonine phosphorylation	49	1	6.08	0.33315
1583	GO:0035218	leg disc development	19	2	2.36	0.33356
1584	GO:0010033	response to organic substance	960	124	119.03	0.33360
1585	GO:1902531	regulation of intracellular signal transduction	590	70	73.16	0.33370
1586	GO:0042051	compound eye photoreceptor development	26	4	3.22	0.33398
1587	GO:0007033	vacuole organization	80	11	9.92	0.33400
1588	GO:0045621	positive regulation of lymphocyte differentiation	11	0	1.36	0.33420
1589	GO:0015804	neutral amino acid transport	29	6	3.6	0.33431
1590	GO:0048284	organelle fusion	59	3	7.32	0.33451
1591	GO:0048010	vascular endothelial growth factor receptor signaling pathway	54	11	6.7	0.33463
1592	GO:0061028	establishment of endothelial barrier	15	0	1.86	0.33535
1593	GO:0007094	mitotic spindle assembly checkpoint	19	1	2.36	0.33598
1594	GO:0031577	spindle checkpoint	19	1	2.36	0.33598
1595	GO:0071173	spindle assembly checkpoint	19	1	2.36	0.33598
1596	GO:0071174	mitotic spindle checkpoint	19	1	2.36	0.33598
1597	GO:0019835	cytolysis	24	2	2.98	0.33603
1598	GO:0097009	energy homeostasis	22	1	2.73	0.33632
1599	GO:0010888	negative regulation of lipid storage	17	2	2.11	0.33712
1600	GO:0006893	Golgi to plasma membrane transport	35	4	4.34	0.33718
1601	GO:0098876	vesicle-mediated transport to the plasma membrane	35	4	4.34	0.33718
1602	GO:0097178	ruffle assembly	13	1	1.61	0.33755
1603	GO:0042440	pigment metabolic process	56	14	6.94	0.33776
1604	GO:0002777	antimicrobial peptide biosynthetic process	11	0	1.36	0.33842
1605	GO:0002805	regulation of antimicrobial peptide biosynthetic process	11	0	1.36	0.33842
1606	GO:0009062	fatty acid catabolic process	52	5	6.45	0.33903
1607	GO:0032418	lysosome localization	24	2	2.98	0.33911
1608	GO:0046620	regulation of organ growth	27	6	3.35	0.33947
1609	GO:0001909	leukocyte mediated cytotoxicity	17	0	2.11	0.33952
1610	GO:0061951	establishment of protein localization to plasma membrane	28	3	3.47	0.33957
1611	GO:0036296	response to increased oxygen levels	11	2	1.36	0.34020
1612	GO:1901136	carbohydrate derivative catabolic process	81	19	10.04	0.34020
1613	GO:0006473	protein acetylation	63	3	7.81	0.34059
1614	GO:0034204	lipid translocation	23	0	2.85	0.34090
1615	GO:0016202	regulation of striated muscle tissue development	11	3	1.36	0.34098
1616	GO:0048634	regulation of muscle organ development	11	3	1.36	0.34098
1617	GO:1901861	regulation of muscle tissue development	11	3	1.36	0.34098
1618	GO:0043299	leukocyte degranulation	79	6	9.8	0.34104
1619	GO:0045022	early endosome to late endosome transport	19	1	2.36	0.34104
1620	GO:0030193	regulation of blood coagulation	23	5	2.85	0.34132
1621	GO:0032502	developmental process	2764	438	342.72	0.34137
1622	GO:0071577	zinc ion transmembrane transport	14	2	1.74	0.34149
1623	GO:1901361	organic cyclic compound catabolic process	167	30	20.71	0.34186
1624	GO:0099175	regulation of postsynapse organization	46	6	5.7	0.34194
1625	GO:0019725	cellular homeostasis	273	37	33.85	0.34225
1626	GO:0009755	hormone-mediated signaling pathway	39	4	4.84	0.34280
1627	GO:0005977	glycogen metabolic process	50	8	6.2	0.34295
1628	GO:0060351	cartilage development involved in endochondral bone morphogenesis	11	2	1.36	0.34406
1629	GO:0060284	regulation of cell development	206	37	25.54	0.34418
1630	GO:0050870	positive regulation of T cell activation	18	0	2.23	0.34482
1631	GO:0008625	extrinsic apoptotic signaling pathway via death domain receptors	17	0	2.11	0.34491
1632	GO:0035999	tetrahydrofolate interconversion	10	2	1.24	0.34519
1633	GO:0051963	regulation of synapse assembly	66	6	8.18	0.34520
1634	GO:0072697	protein localization to cell cortex	16	0	1.98	0.34542
1635	GO:1990440	positive regulation of transcription from RNA polymerase II promoter in response to endoplasmic reticulum stress	25	3	3.1	0.34548
1636	GO:0009620	response to fungus	41	5	5.08	0.34623
1637	GO:0055002	striated muscle cell development	87	11	10.79	0.34652
1638	GO:0006692	prostanoid metabolic process	48	15	5.95	0.34689
1639	GO:0006693	prostaglandin metabolic process	48	15	5.95	0.34689
1640	GO:0051098	regulation of binding	87	7	10.79	0.34724
1641	GO:0051094	positive regulation of developmental process	403	53	49.97	0.34750
1642	GO:0042176	regulation of protein catabolic process	167	12	20.71	0.34762
1643	GO:0050435	amyloid-beta metabolic process	27	4	3.35	0.34764
1644	GO:0006301	postreplication repair	14	0	1.74	0.34773
1645	GO:0032868	response to insulin	101	10	12.52	0.34775
1646	GO:0031529	ruffle organization	16	1	1.98	0.34793
1647	GO:0071109	superior temporal gyrus development	11	1	1.36	0.34820
1648	GO:0048646	anatomical structure formation involved in morphogenesis	571	102	70.8	0.34822
1649	GO:0006584	catecholamine metabolic process	27	7	3.35	0.34834
1650	GO:0009712	catechol-containing compound metabolic process	27	7	3.35	0.34834
1651	GO:1900407	regulation of cellular response to oxidative stress	18	2	2.23	0.34848
1652	GO:0002250	adaptive immune response	45	3	5.58	0.34895
1653	GO:0010556	regulation of macromolecule biosynthetic process	921	109	114.2	0.34933
1654	GO:0006998	nuclear envelope organization	29	2	3.6	0.34968
1655	GO:0033108	mitochondrial respiratory chain complex assembly	30	0	3.72	0.35001
1656	GO:0051604	protein maturation	179	24	22.19	0.35003
1657	GO:1904888	cranial skeletal system development	27	5	3.35	0.35014
1658	GO:0009394	2'-deoxyribonucleotide metabolic process	11	1	1.36	0.35113
1659	GO:0046395	carboxylic acid catabolic process	136	22	16.86	0.35145
1660	GO:0045807	positive regulation of endocytosis	49	5	6.08	0.35162
1661	GO:0046394	carboxylic acid biosynthetic process	147	31	18.23	0.35182
1662	GO:0006821	chloride transport	53	9	6.57	0.35200
1663	GO:0048859	formation of anatomical boundary	11	3	1.36	0.35226
1664	GO:0009262	deoxyribonucleotide metabolic process	17	2	2.11	0.35244
1665	GO:0006793	phosphorus metabolic process	1129	133	139.99	0.35261
1666	GO:0006582	melanin metabolic process	16	4	1.98	0.35262
1667	GO:0097435	supramolecular fiber organization	293	29	36.33	0.35321
1668	GO:0045685	regulation of glial cell differentiation	10	1	1.24	0.35346
1669	GO:0003229	ventricular cardiac muscle tissue development	15	0	1.86	0.35359
1670	GO:0008154	actin polymerization or depolymerization	73	5	9.05	0.35378
1671	GO:0050918	positive chemotaxis	22	5	2.73	0.35382
1672	GO:0098719	sodium ion import across plasma membrane	26	2	3.22	0.35383
1673	GO:0140253	cell-cell fusion	35	3	4.34	0.35400
1674	GO:0021575	hindbrain morphogenesis	21	2	2.6	0.35441
1675	GO:1900424	regulation of defense response to bacterium	17	1	2.11	0.35449
1676	GO:0006487	protein N-linked glycosylation	56	11	6.94	0.35478
1677	GO:0070507	regulation of microtubule cytoskeleton organization	60	2	7.44	0.35512
1678	GO:0044062	regulation of excretion	14	2	1.74	0.35526
1679	GO:0045332	phospholipid translocation	22	0	2.73	0.35728
1680	GO:0048568	embryonic organ development	146	25	18.1	0.35771
1681	GO:0030835	negative regulation of actin filament depolymerization	14	0	1.74	0.35798
1682	GO:0001704	formation of primary germ layer	36	8	4.46	0.35812
1683	GO:0062207	regulation of pattern recognition receptor signaling pathway	19	1	2.36	0.35871
1684	GO:1902644	tertiary alcohol metabolic process	14	1	1.74	0.35935
1685	GO:0051179	localization	2672	333	331.31	0.35949
1686	GO:0032412	regulation of ion transmembrane transporter activity	60	7	7.44	0.35952
1687	GO:0030071	regulation of mitotic metaphase/anaphase transition	38	2	4.71	0.35969
1688	GO:1902099	regulation of metaphase/anaphase transition of cell cycle	38	2	4.71	0.35969
1689	GO:0001816	cytokine production	135	26	16.74	0.35982
1690	GO:0009126	purine nucleoside monophosphate metabolic process	15	3	1.86	0.36048
1691	GO:0044773	mitotic DNA damage checkpoint	26	0	3.22	0.36131
1692	GO:0071805	potassium ion transmembrane transport	80	10	9.92	0.36140
1693	GO:0015844	monoamine transport	19	3	2.36	0.36173
1694	GO:1903707	negative regulation of hemopoiesis	15	2	1.86	0.36237
1695	GO:0045736	negative regulation of cyclin-dependent protein serine/threonine kinase activity	10	0	1.24	0.36237
1696	GO:1904030	negative regulation of cyclin-dependent protein kinase activity	10	0	1.24	0.36237
1697	GO:0051124	synaptic growth at neuromuscular junction	38	4	4.71	0.36282
1698	GO:0001667	ameboidal-type cell migration	151	23	18.72	0.36303
1699	GO:0030834	regulation of actin filament depolymerization	18	0	2.23	0.36310
1700	GO:0048666	neuron development	587	97	72.78	0.36314
1701	GO:0032103	positive regulation of response to external stimulus	109	14	13.52	0.36364
1702	GO:1903052	positive regulation of proteolysis involved in cellular protein catabolic process	54	5	6.7	0.36371
1703	GO:0150116	regulation of cell-substrate junction organization	40	9	4.96	0.36377
1704	GO:0071333	cellular response to glucose stimulus	34	8	4.22	0.36388
1705	GO:0120034	positive regulation of plasma membrane bounded cell projection assembly	48	6	5.95	0.36391
1706	GO:0060055	angiogenesis involved in wound healing	17	6	2.11	0.36424
1707	GO:0061042	vascular wound healing	17	6	2.11	0.36424
1708	GO:0002562	somatic diversification of immune receptors via germline recombination within a single locus	22	0	2.73	0.36425
1709	GO:0016444	somatic cell DNA recombination	22	0	2.73	0.36425
1710	GO:0070633	transepithelial transport	34	4	4.22	0.36468
1711	GO:0022407	regulation of cell-cell adhesion	80	11	9.92	0.36492
1712	GO:0009119	ribonucleoside metabolic process	41	7	5.08	0.36511
1713	GO:0048856	anatomical structure development	2594	419	321.64	0.36578
1714	GO:0016339	calcium-dependent cell-cell adhesion via plasma membrane cell adhesion molecules	12	2	1.49	0.36619
1715	GO:0000018	regulation of DNA recombination	47	1	5.83	0.36632
1716	GO:0071709	membrane assembly	30	2	3.72	0.36663
1717	GO:0034655	nucleobase-containing compound catabolic process	114	11	14.14	0.36715
1718	GO:0006220	pyrimidine nucleotide metabolic process	23	3	2.85	0.36724
1719	GO:0062125	regulation of mitochondrial gene expression	17	0	2.11	0.36737
1720	GO:0046328	regulation of JNK cascade	60	4	7.44	0.36796
1721	GO:0046580	negative regulation of Ras protein signal transduction	11	0	1.36	0.36839
1722	GO:0048583	regulation of response to stimulus	1323	163	164.04	0.36888
1723	GO:0048645	animal organ formation	25	4	3.1	0.36914
1724	GO:0061448	connective tissue development	74	9	9.18	0.36920
1725	GO:0043620	regulation of DNA-templated transcription in response to stress	33	3	4.09	0.36969
1726	GO:0007444	imaginal disc development	124	20	15.38	0.36981
1727	GO:0001817	regulation of cytokine production	127	26	15.75	0.37010
1728	GO:0019083	viral transcription	22	0	2.73	0.37050
1729	GO:0050776	regulation of immune response	144	14	17.86	0.37070
1730	GO:0071322	cellular response to carbohydrate stimulus	38	9	4.71	0.37114
1731	GO:0045132	meiotic chromosome segregation	41	2	5.08	0.37136
1732	GO:0140058	neuron projection arborization	14	0	1.74	0.37209
1733	GO:0098656	anion transmembrane transport	196	27	24.3	0.37211
1734	GO:1901016	regulation of potassium ion transmembrane transporter activity	25	2	3.1	0.37216
1735	GO:0007283	spermatogenesis	188	14	23.31	0.37222
1736	GO:0051492	regulation of stress fiber assembly	21	2	2.6	0.37227
1737	GO:0034754	cellular hormone metabolic process	86	19	10.66	0.37239
1738	GO:0050890	cognition	119	15	14.76	0.37260
1739	GO:0060047	heart contraction	74	10	9.18	0.37342
1740	GO:1903706	regulation of hemopoiesis	58	5	7.19	0.37346
1741	GO:0015872	dopamine transport	15	3	1.86	0.37383
1742	GO:0000904	cell morphogenesis involved in differentiation	326	55	40.42	0.37389
1743	GO:0014910	regulation of smooth muscle cell migration	29	8	3.6	0.37430
1744	GO:0009112	nucleobase metabolic process	31	6	3.84	0.37457
1745	GO:0046949	fatty-acyl-CoA biosynthetic process	13	1	1.61	0.37495
1746	GO:0055013	cardiac muscle cell development	33	7	4.09	0.37563
1747	GO:0051961	negative regulation of nervous system development	49	7	6.08	0.37577
1748	GO:0006304	DNA modification	30	1	3.72	0.37599
1749	GO:0000910	cytokinesis	125	11	15.5	0.37600
1750	GO:0009798	axis specification	70	11	8.68	0.37607
1751	GO:0008652	cellular amino acid biosynthetic process	36	5	4.46	0.37628
1752	GO:0043967	histone H4 acetylation	22	1	2.73	0.37792
1753	GO:0002807	positive regulation of antimicrobial peptide biosynthetic process	10	0	1.24	0.37800
1754	GO:0048488	synaptic vesicle endocytosis	42	4	5.21	0.37819
1755	GO:0140238	presynaptic endocytosis	42	4	5.21	0.37819
1756	GO:0030309	poly-N-acetyllactosamine metabolic process	13	0	1.61	0.37920
1757	GO:0030311	poly-N-acetyllactosamine biosynthetic process	13	0	1.61	0.37920
1758	GO:0009749	response to glucose	50	8	6.2	0.37940
1759	GO:0010634	positive regulation of epithelial cell migration	43	8	5.33	0.38024
1760	GO:0015985	energy coupled proton transport, down electrochemical gradient	12	1	1.49	0.38052
1761	GO:0015986	ATP synthesis coupled proton transport	12	1	1.49	0.38052
1762	GO:0043113	receptor clustering	13	0	1.61	0.38052
1763	GO:0018394	peptidyl-lysine acetylation	45	2	5.58	0.38056
1764	GO:0045879	negative regulation of smoothened signaling pathway	52	3	6.45	0.38059
1765	GO:0046503	glycerolipid catabolic process	26	6	3.22	0.38113
1766	GO:0046427	positive regulation of receptor signaling pathway via JAK-STAT	15	3	1.86	0.38159
1767	GO:1904894	positive regulation of receptor signaling pathway via STAT	15	3	1.86	0.38159
1768	GO:1901615	organic hydroxy compound metabolic process	302	63	37.45	0.38183
1769	GO:0071214	cellular response to abiotic stimulus	66	4	8.18	0.38187
1770	GO:0104004	cellular response to environmental stimulus	66	4	8.18	0.38187
1771	GO:0007162	negative regulation of cell adhesion	73	13	9.05	0.38195
1772	GO:0007422	peripheral nervous system development	61	15	7.56	0.38257
1773	GO:0051298	centrosome duplication	24	3	2.98	0.38295
1774	GO:0002705	positive regulation of leukocyte mediated immunity	16	0	1.98	0.38317
1775	GO:1901673	regulation of mitotic spindle assembly	14	0	1.74	0.38323
1776	GO:1901888	regulation of cell junction assembly	114	17	14.14	0.38333
1777	GO:0051784	negative regulation of nuclear division	23	1	2.85	0.38396
1778	GO:1901989	positive regulation of cell cycle phase transition	42	1	5.21	0.38416
1779	GO:0017015	regulation of transforming growth factor beta receptor signaling pathway	35	5	4.34	0.38443
1780	GO:1903844	regulation of cellular response to transforming growth factor beta stimulus	35	5	4.34	0.38443
1781	GO:0060349	bone morphogenesis	24	7	2.98	0.38501
1782	GO:0060541	respiratory system development	77	18	9.55	0.38505
1783	GO:0006360	transcription by RNA polymerase I	30	1	3.72	0.38529
1784	GO:0140112	extracellular vesicle biogenesis	13	1	1.61	0.38544
1785	GO:0060420	regulation of heart growth	14	3	1.74	0.38592
1786	GO:0048518	positive regulation of biological process	1981	224	245.63	0.38621
1787	GO:0043123	positive regulation of I-kappaB kinase/NF-kappaB signaling	31	4	3.84	0.38637
1788	GO:0040017	positive regulation of locomotion	163	26	20.21	0.38673
1789	GO:0010906	regulation of glucose metabolic process	62	20	7.69	0.38701
1790	GO:0045639	positive regulation of myeloid cell differentiation	18	4	2.23	0.38744
1791	GO:0007520	myoblast fusion	26	3	3.22	0.38795
1792	GO:0016236	macroautophagy	116	17	14.38	0.38814
1793	GO:0009185	ribonucleoside diphosphate metabolic process	48	6	5.95	0.38877
1794	GO:0045494	photoreceptor cell maintenance	22	2	2.73	0.38886
1795	GO:0021953	central nervous system neuron differentiation	55	6	6.82	0.38894
1796	GO:0046700	heterocycle catabolic process	137	19	16.99	0.38900
1797	GO:1904950	negative regulation of establishment of protein localization	61	6	7.56	0.38910
1798	GO:0032401	establishment of melanosome localization	10	0	1.24	0.38913
1799	GO:0032402	melanosome transport	10	0	1.24	0.38913
1800	GO:0051904	pigment granule transport	10	0	1.24	0.38913
1801	GO:0051905	establishment of pigment granule localization	10	0	1.24	0.38913
1802	GO:0006110	regulation of glycolytic process	22	3	2.73	0.38913
1803	GO:0010657	muscle cell apoptotic process	10	2	1.24	0.38921
1804	GO:0030174	regulation of DNA-dependent DNA replication initiation	10	0	1.24	0.38921
1805	GO:0032984	protein-containing complex disassembly	89	6	11.04	0.38922
1806	GO:0051338	regulation of transferase activity	317	36	39.31	0.38929
1807	GO:1901796	regulation of signal transduction by p53 class mediator	50	4	6.2	0.38986
1808	GO:1905269	positive regulation of chromatin organization	36	2	4.46	0.39030
1809	GO:0007507	heart development	211	26	26.16	0.39040
1810	GO:0006112	energy reserve metabolic process	51	9	6.32	0.39076
1811	GO:0006633	fatty acid biosynthetic process	83	21	10.29	0.39093
1812	GO:0045010	actin nucleation	15	1	1.86	0.39209
1813	GO:0016042	lipid catabolic process	188	33	23.31	0.39231
1814	GO:0071248	cellular response to metal ion	67	12	8.31	0.39237
1815	GO:1901657	glycosyl compound metabolic process	88	13	10.91	0.39243
1816	GO:1902001	fatty acid transmembrane transport	17	1	2.11	0.39284
1817	GO:0008217	regulation of blood pressure	45	12	5.58	0.39285
1818	GO:0003231	cardiac ventricle development	29	1	3.6	0.39314
1819	GO:0051146	striated muscle cell differentiation	140	20	17.36	0.39316
1820	GO:0010954	positive regulation of protein processing	10	0	1.24	0.39322
1821	GO:1903319	positive regulation of protein maturation	10	0	1.24	0.39322
1822	GO:0006623	protein targeting to vacuole	17	1	2.11	0.39358
1823	GO:0051258	protein polymerization	101	6	12.52	0.39387
1824	GO:0060341	regulation of cellular localization	284	27	35.21	0.39417
1825	GO:0030206	chondroitin sulfate biosynthetic process	12	1	1.49	0.39452
1826	GO:0031119	tRNA pseudouridine synthesis	19	1	2.36	0.39479
1827	GO:0051954	positive regulation of amine transport	15	3	1.86	0.39587
1828	GO:0003179	heart valve morphogenesis	11	1	1.36	0.39605
1829	GO:0061912	selective autophagy	26	5	3.22	0.39658
1830	GO:0000724	double-strand break repair via homologous recombination	67	3	8.31	0.39673
1831	GO:0000725	recombinational repair	67	3	8.31	0.39673
1832	GO:0031033	myosin filament organization	38	4	4.71	0.39676
1833	GO:0002285	lymphocyte activation involved in immune response	35	2	4.34	0.39694
1834	GO:0050867	positive regulation of cell activation	35	1	4.34	0.39694
1835	GO:0009166	nucleotide catabolic process	22	5	2.73	0.39700
1836	GO:0016579	protein deubiquitination	50	4	6.2	0.39715
1837	GO:0048869	cellular developmental process	1621	235	200.99	0.39724
1838	GO:0007015	actin filament organization	128	11	15.87	0.39777
1839	GO:0030516	regulation of axon extension	44	5	5.46	0.39832
1840	GO:0061387	regulation of extent of cell growth	44	5	5.46	0.39832
1841	GO:0016319	mushroom body development	12	2	1.49	0.39836
1842	GO:0090150	establishment of protein localization to membrane	92	9	11.41	0.39851
1843	GO:0007369	gastrulation	62	12	7.69	0.39903
1844	GO:0005996	monosaccharide metabolic process	154	35	19.1	0.39913
1845	GO:0030100	regulation of endocytosis	76	7	9.42	0.39936
1846	GO:0008610	lipid biosynthetic process	378	65	46.87	0.39969
1847	GO:0019058	viral life cycle	103	9	12.77	0.39970
1848	GO:0030219	megakaryocyte differentiation	12	0	1.49	0.40147
1849	GO:1902652	secondary alcohol metabolic process	89	22	11.04	0.40226
1850	GO:0097352	autophagosome maturation	20	2	2.48	0.40294
1851	GO:0043409	negative regulation of MAPK cascade	60	7	7.44	0.40346
1852	GO:0030595	leukocyte chemotaxis	54	9	6.7	0.40352
1853	GO:0098926	postsynaptic signal transduction	30	1	3.72	0.40378
1854	GO:0034587	piRNA metabolic process	25	0	3.1	0.40417
1855	GO:0046461	neutral lipid catabolic process	19	3	2.36	0.40427
1856	GO:0046464	acylglycerol catabolic process	19	3	2.36	0.40427
1857	GO:0071168	protein localization to chromatin	17	0	2.11	0.40430
1858	GO:1902253	regulation of intrinsic apoptotic signaling pathway by p53 class mediator	27	3	3.35	0.40436
1859	GO:0014831	gastro-intestinal system smooth muscle contraction	10	3	1.24	0.40530
1860	GO:0007275	multicellular organism development	2393	390	296.72	0.40539
1861	GO:1902259	regulation of delayed rectifier potassium channel activity	13	2	1.61	0.40556
1862	GO:0048708	astrocyte differentiation	10	0	1.24	0.40570
1863	GO:0030203	glycosaminoglycan metabolic process	39	7	4.84	0.40599
1864	GO:0071103	DNA conformation change	110	7	13.64	0.40601
1865	GO:0021680	cerebellar Purkinje cell layer development	16	2	1.98	0.40611
1866	GO:0055010	ventricular cardiac muscle tissue morphogenesis	13	0	1.61	0.40624
1867	GO:0042325	regulation of phosphorylation	411	44	50.96	0.40646
1868	GO:0040029	regulation of gene expression, epigenetic	26	4	3.22	0.40646
1869	GO:0016226	iron-sulfur cluster assembly	14	2	1.74	0.40687
1870	GO:0031163	metallo-sulfur cluster assembly	14	2	1.74	0.40687
1871	GO:0002708	positive regulation of lymphocyte mediated immunity	15	0	1.86	0.40688
1872	GO:0070071	proton-transporting two-sector ATPase complex assembly	10	0	1.24	0.40701
1873	GO:0045446	endothelial cell differentiation	40	7	4.96	0.40710
1874	GO:1903747	regulation of establishment of protein localization to mitochondrion	12	1	1.49	0.40712
1875	GO:0006739	NADP metabolic process	15	1	1.86	0.40759
1876	GO:0006476	protein deacetylation	17	2	2.11	0.40844
1877	GO:0006626	protein targeting to mitochondrion	39	1	4.84	0.40941
1878	GO:0044550	secondary metabolite biosynthetic process	23	7	2.85	0.40982
1879	GO:0007586	digestion	113	19	14.01	0.41011
1880	GO:0002283	neutrophil activation involved in immune response	69	6	8.56	0.41056
1881	GO:0043312	neutrophil degranulation	69	6	8.56	0.41056
1882	GO:0140354	lipid import into cell	15	1	1.86	0.41073
1883	GO:0001678	cellular glucose homeostasis	35	8	4.34	0.41120
1884	GO:0071326	cellular response to monosaccharide stimulus	35	8	4.34	0.41120
1885	GO:0071331	cellular response to hexose stimulus	35	8	4.34	0.41120
1886	GO:0008037	cell recognition	99	18	12.28	0.41145
1887	GO:0099514	synaptic vesicle cytoskeletal transport	11	1	1.36	0.41162
1888	GO:0099517	synaptic vesicle transport along microtubule	11	1	1.36	0.41162
1889	GO:0035282	segmentation	93	7	11.53	0.41195
1890	GO:0031349	positive regulation of defense response	55	4	6.82	0.41197
1891	GO:0002703	regulation of leukocyte mediated immunity	25	1	3.1	0.41199
1892	GO:0044087	regulation of cellular component biogenesis	366	40	45.38	0.41233
1893	GO:0046777	protein autophosphorylation	139	16	17.24	0.41239
1894	GO:0042594	response to starvation	99	15	12.28	0.41265
1895	GO:0014075	response to amine	12	3	1.49	0.41296
1896	GO:0042221	response to chemical	1383	196	171.48	0.41312
1897	GO:0000902	cell morphogenesis	482	83	59.77	0.41317
1898	GO:0009132	nucleoside diphosphate metabolic process	51	6	6.32	0.41328
1899	GO:0051493	regulation of cytoskeleton organization	175	16	21.7	0.41387
1900	GO:0045940	positive regulation of steroid metabolic process	31	10	3.84	0.41394
1901	GO:0090205	positive regulation of cholesterol metabolic process	31	10	3.84	0.41394
1902	GO:1902932	positive regulation of alcohol biosynthetic process	31	10	3.84	0.41394
1903	GO:0042417	dopamine metabolic process	14	4	1.74	0.41415
1904	GO:0003014	renal system process	30	5	3.72	0.41419
1905	GO:0048490	anterograde synaptic vesicle transport	10	1	1.24	0.41448
1906	GO:0035924	cellular response to vascular endothelial growth factor stimulus	55	10	6.82	0.41452
1907	GO:0090181	regulation of cholesterol metabolic process	44	11	5.46	0.41454
1908	GO:0043124	negative regulation of I-kappaB kinase/NF-kappaB signaling	10	1	1.24	0.41481
1909	GO:0051093	negative regulation of developmental process	233	36	28.89	0.41500
1910	GO:0009896	positive regulation of catabolic process	190	20	23.56	0.41547
1911	GO:0060348	bone development	54	14	6.7	0.41551
1912	GO:0016441	posttranscriptional gene silencing	58	4	7.19	0.41555
1913	GO:0030168	platelet activation	40	9	4.96	0.41574
1914	GO:0007129	homologous chromosome pairing at meiosis	17	1	2.11	0.41575
1915	GO:0048041	focal adhesion assembly	44	10	5.46	0.41628
1916	GO:1902041	regulation of extrinsic apoptotic signaling pathway via death domain receptors	14	0	1.74	0.41631
1917	GO:0060416	response to growth hormone	13	0	1.61	0.41636
1918	GO:0019932	second-messenger-mediated signaling	108	19	13.39	0.41724
1919	GO:0001932	regulation of protein phosphorylation	339	39	42.03	0.41769
1920	GO:0007338	single fertilization	35	6	4.34	0.41771
1921	GO:0035108	limb morphogenesis	30	6	3.72	0.41820
1922	GO:0051056	regulation of small GTPase mediated signal transduction	89	5	11.04	0.41846
1923	GO:0007605	sensory perception of sound	62	7	7.69	0.41859
1924	GO:0071482	cellular response to light stimulus	31	3	3.84	0.41868
1925	GO:0002685	regulation of leukocyte migration	35	6	4.34	0.41890
1926	GO:0006694	steroid biosynthetic process	88	21	10.91	0.41946
1927	GO:0035461	vitamin transmembrane transport	15	2	1.86	0.41955
1928	GO:0007269	neurotransmitter secretion	65	6	8.06	0.41971
1929	GO:0099643	signal release from synapse	65	6	8.06	0.41971
1930	GO:0048260	positive regulation of receptor-mediated endocytosis	27	4	3.35	0.42018
1931	GO:0032511	late endosome to vacuole transport via multivesicular body sorting pathway	10	0	1.24	0.42034
1932	GO:0051931	regulation of sensory perception	12	3	1.49	0.42065
1933	GO:0007080	mitotic metaphase plate congression	19	1	2.36	0.42076
1934	GO:0034284	response to monosaccharide	53	8	6.57	0.42080
1935	GO:0062098	regulation of programmed necrotic cell death	10	2	1.24	0.42109
1936	GO:0051384	response to glucocorticoid	43	6	5.33	0.42164
1937	GO:0042692	muscle cell differentiation	152	21	18.85	0.42258
1938	GO:0010769	regulation of cell morphogenesis involved in differentiation	49	9	6.08	0.42288
1939	GO:1903008	organelle disassembly	54	7	6.7	0.42326
1940	GO:0050730	regulation of peptidyl-tyrosine phosphorylation	44	8	5.46	0.42332
1941	GO:0030638	polyketide metabolic process	11	1	1.36	0.42340
1942	GO:0030647	aminoglycoside antibiotic metabolic process	11	1	1.36	0.42340
1943	GO:0044597	daunorubicin metabolic process	11	1	1.36	0.42340
1944	GO:0044598	doxorubicin metabolic process	11	1	1.36	0.42340
1945	GO:0070535	histone H2A K63-linked ubiquitination	10	0	1.24	0.42358
1946	GO:0072006	nephron development	32	6	3.97	0.42365
1947	GO:0043255	regulation of carbohydrate biosynthetic process	59	20	7.32	0.42388
1948	GO:0005976	polysaccharide metabolic process	132	24	16.37	0.42401
1949	GO:1901992	positive regulation of mitotic cell cycle phase transition	39	1	4.84	0.42411
1950	GO:0051650	establishment of vesicle localization	74	8	9.18	0.42479
1951	GO:0019318	hexose metabolic process	138	33	17.11	0.42481
1952	GO:0030072	peptide hormone secretion	86	12	10.66	0.42486
1953	GO:0009414	response to water deprivation	10	1	1.24	0.42491
1954	GO:0009415	response to water	10	1	1.24	0.42491
1955	GO:0060828	regulation of canonical Wnt signaling pathway	88	10	10.91	0.42508
1956	GO:0006641	triglyceride metabolic process	56	10	6.94	0.42509
1957	GO:0051224	negative regulation of protein transport	60	6	7.44	0.42545
1958	GO:0045738	negative regulation of DNA repair	10	0	1.24	0.42549
1959	GO:2000780	negative regulation of double-strand break repair	10	0	1.24	0.42549
1960	GO:0015914	phospholipid transport	45	2	5.58	0.42550
1961	GO:0030514	negative regulation of BMP signaling pathway	26	3	3.22	0.42556
1962	GO:0009593	detection of chemical stimulus	13	3	1.61	0.42571
1963	GO:0007062	sister chromatid cohesion	27	1	3.35	0.42587
1964	GO:0010878	cholesterol storage	14	2	1.74	0.42592
1965	GO:0006743	ubiquinone metabolic process	16	2	1.98	0.42620
1966	GO:0006744	ubiquinone biosynthetic process	16	2	1.98	0.42620
1967	GO:1901663	quinone biosynthetic process	16	2	1.98	0.42620
1968	GO:0042982	amyloid precursor protein metabolic process	22	4	2.73	0.42625
1969	GO:0006875	cellular metal ion homeostasis	168	23	20.83	0.42652
1970	GO:0006766	vitamin metabolic process	54	7	6.7	0.42667
1971	GO:0006644	phospholipid metabolic process	211	31	26.16	0.42697
1972	GO:0045724	positive regulation of cilium assembly	16	0	1.98	0.42699
1973	GO:0042181	ketone biosynthetic process	34	6	4.22	0.42710
1974	GO:0045931	positive regulation of mitotic cell cycle	51	2	6.32	0.42711
1975	GO:0007044	cell-substrate junction assembly	48	10	5.95	0.42723
1976	GO:0008306	associative learning	24	2	2.98	0.42739
1977	GO:1901701	cellular response to oxygen-containing compound	289	40	35.83	0.42801
1978	GO:0033206	meiotic cytokinesis	18	1	2.23	0.42823
1979	GO:2001259	positive regulation of cation channel activity	24	3	2.98	0.42826
1980	GO:0030178	negative regulation of Wnt signaling pathway	41	3	5.08	0.42867
1981	GO:0042219	cellular modified amino acid catabolic process	18	2	2.23	0.42910
1982	GO:0006891	intra-Golgi vesicle-mediated transport	10	1	1.24	0.42967
1983	GO:1902532	negative regulation of intracellular signal transduction	170	24	21.08	0.42993
1984	GO:0048259	regulation of receptor-mediated endocytosis	36	5	4.46	0.43028
1985	GO:0060914	heart formation	11	0	1.36	0.43052
1986	GO:0051716	cellular response to stimulus	2342	285	290.39	0.43072
1987	GO:0045582	positive regulation of T cell differentiation	10	0	1.24	0.43151
1988	GO:0007050	cell cycle arrest	18	4	2.23	0.43229
1989	GO:0007028	cytoplasm organization	20	0	2.48	0.43252
1990	GO:0007314	oocyte anterior/posterior axis specification	20	0	2.48	0.43252
1991	GO:0007351	tripartite regional subdivision	20	0	2.48	0.43252
1992	GO:0008358	maternal determination of anterior/posterior axis, embryo	20	0	2.48	0.43252
1993	GO:0008595	anterior/posterior axis specification, embryo	20	0	2.48	0.43252
1994	GO:0043616	keratinocyte proliferation	12	1	1.49	0.43252
1995	GO:0007030	Golgi organization	60	5	7.44	0.43277
1996	GO:0043122	regulation of I-kappaB kinase/NF-kappaB signaling	43	5	5.33	0.43280
1997	GO:1901659	glycosyl compound biosynthetic process	31	6	3.84	0.43304
1998	GO:0050764	regulation of phagocytosis	21	4	2.6	0.43330
1999	GO:0006664	glycolipid metabolic process	91	12	11.28	0.43338
[truncated: 2,120 more rows]
