# Supplementary material for: Differential gene expression in response to fungal pathogen exposure in the aquatic invertebrate, Daphnia dentifera
Source: Ecol Evol. 2023 Jul 28;13(8):e10354. doi: 10.1002/ece3.10354 (PMC10375369; doi:10.1002/ece3.10354)
Supplement: Supplementary file 9 — Table S7. [file ECE3-13-e10354-s002.txt]

	GO.ID	Term	Annotated	Significant	Expected	p.value
1	GO:0040003	chitin-based cuticle development	101	0	0.12	< 1e-30
2	GO:0042335	cuticle development	120	0	0.14	2.6e-27
3	GO:0032501	multicellular organismal process	3092	6	3.66	6.0e-13
4	GO:0044281	small molecule metabolic process	1085	1	1.28	2.1e-08
5	GO:0048856	anatomical structure development	2594	4	3.07	2.2e-08
6	GO:0007275	multicellular organism development	2393	4	2.83	5.8e-08
7	GO:0032502	developmental process	2764	5	3.27	6.9e-08
8	GO:0044283	small molecule biosynthetic process	356	0	0.42	9.6e-08
9	GO:0006952	defense response	424	0	0.5	6.6e-07
10	GO:0009653	anatomical structure morphogenesis	1215	0	1.44	8.1e-07
11	GO:0006629	lipid metabolic process	838	1	0.99	9.3e-07
12	GO:0060986	endocrine hormone secretion	24	0	0.03	2.9e-06
13	GO:0050886	endocrine process	42	0	0.05	3.5e-06
14	GO:0018149	peptide cross-linking	30	0	0.04	5.2e-06
15	GO:0010675	regulation of cellular carbohydrate metabolic process	68	0	0.08	8.9e-06
16	GO:0009605	response to external stimulus	980	1	1.16	1.1e-05
17	GO:0003008	system process	756	0	0.89	1.2e-05
18	GO:0043255	regulation of carbohydrate biosynthetic process	59	0	0.07	2.2e-05
19	GO:0040011	locomotion	643	0	0.76	2.5e-05
20	GO:0006006	glucose metabolic process	112	0	0.13	2.6e-05
21	GO:0009611	response to wounding	192	0	0.23	2.9e-05
22	GO:0045721	negative regulation of gluconeogenesis	21	0	0.02	3.2e-05
23	GO:0010906	regulation of glucose metabolic process	62	0	0.07	3.5e-05
24	GO:0070372	regulation of ERK1 and ERK2 cascade	70	0	0.08	3.7e-05
25	GO:0031637	regulation of neuronal synaptic plasticity in response to neurotrophin	17	0	0.02	4.5e-05
26	GO:0070162	adiponectin secretion	19	0	0.02	5.3e-05
27	GO:0070163	regulation of adiponectin secretion	19	0	0.02	5.3e-05
28	GO:0070165	positive regulation of adiponectin secretion	19	0	0.02	5.3e-05
29	GO:0010025	wax biosynthetic process	11	0	0.01	5.7e-05
30	GO:0010166	wax metabolic process	11	0	0.01	5.7e-05
31	GO:0032642	regulation of chemokine production	36	0	0.04	6.0e-05
32	GO:0070374	positive regulation of ERK1 and ERK2 cascade	51	0	0.06	6.2e-05
33	GO:0008202	steroid metabolic process	194	1	0.23	6.3e-05
34	GO:0005975	carbohydrate metabolic process	368	2	0.44	7.2e-05
35	GO:0021551	central nervous system morphogenesis	18	0	0.02	9.7e-05
36	GO:0021556	central nervous system formation	18	0	0.02	9.7e-05
37	GO:0042743	hydrogen peroxide metabolic process	47	0	0.06	0.00010
38	GO:1901615	organic hydroxy compound metabolic process	302	1	0.36	0.00010
39	GO:0062014	negative regulation of small molecule metabolic process	35	0	0.04	0.00011
40	GO:0008592	regulation of Toll signaling pathway	25	0	0.03	0.00011
41	GO:0070371	ERK1 and ERK2 cascade	72	0	0.09	0.00011
42	GO:0032602	chemokine production	37	0	0.04	0.00012
43	GO:0045912	negative regulation of carbohydrate metabolic process	29	0	0.03	0.00012
44	GO:0006109	regulation of carbohydrate metabolic process	89	0	0.11	0.00012
45	GO:0022610	biological adhesion	410	0	0.49	0.00012
46	GO:0032682	negative regulation of chemokine production	33	0	0.04	0.00013
47	GO:0071605	monocyte chemotactic protein-1 production	33	0	0.04	0.00013
48	GO:0071637	regulation of monocyte chemotactic protein-1 production	33	0	0.04	0.00013
49	GO:0071638	negative regulation of monocyte chemotactic protein-1 production	33	0	0.04	0.00013
50	GO:0007155	cell adhesion	403	0	0.48	0.00014
51	GO:0043491	protein kinase B signaling	62	0	0.07	0.00015
52	GO:0048646	anatomical structure formation involved in morphogenesis	571	0	0.68	0.00015
53	GO:0032787	monocarboxylic acid metabolic process	316	0	0.37	0.00019
54	GO:0006928	movement of cell or subcellular component	686	0	0.81	0.00019
55	GO:0006082	organic acid metabolic process	561	0	0.66	0.00020
56	GO:0019319	hexose biosynthetic process	41	0	0.05	0.00022
57	GO:0006690	icosanoid metabolic process	67	0	0.08	0.00023
58	GO:0006692	prostanoid metabolic process	48	0	0.06	0.00024
59	GO:0006693	prostaglandin metabolic process	48	0	0.06	0.00024
60	GO:0042744	hydrogen peroxide catabolic process	44	0	0.05	0.00024
61	GO:0006094	gluconeogenesis	39	0	0.05	0.00024
62	GO:0045229	external encapsulating structure organization	197	0	0.23	0.00025
63	GO:0001952	regulation of cell-matrix adhesion	60	0	0.07	0.00025
64	GO:0019216	regulation of lipid metabolic process	182	0	0.22	0.00026
65	GO:0043436	oxoacid metabolic process	531	0	0.63	0.00026
66	GO:0019318	hexose metabolic process	138	0	0.16	0.00027
67	GO:0016477	cell migration	428	0	0.51	0.00030
68	GO:0010817	regulation of hormone levels	276	0	0.33	0.00032
69	GO:0051336	regulation of hydrolase activity	281	0	0.33	0.00032
70	GO:0010677	negative regulation of cellular carbohydrate metabolic process	28	0	0.03	0.00034
71	GO:0043062	extracellular structure organization	145	0	0.17	0.00035
72	GO:0008045	motor neuron axon guidance	53	0	0.06	0.00035
73	GO:0050728	negative regulation of inflammatory response	44	0	0.05	0.00035
74	GO:0033559	unsaturated fatty acid metabolic process	56	0	0.07	0.00039
75	GO:0030198	extracellular matrix organization	140	0	0.17	0.00039
76	GO:0005996	monosaccharide metabolic process	154	0	0.18	0.00039
77	GO:0051897	positive regulation of protein kinase B signaling	40	0	0.05	0.00044
78	GO:0097485	neuron projection guidance	126	0	0.15	0.00052
79	GO:0062013	positive regulation of small molecule metabolic process	72	0	0.09	0.00053
80	GO:0006111	regulation of gluconeogenesis	29	0	0.03	0.00053
81	GO:0044255	cellular lipid metabolic process	628	1	0.74	0.00057
82	GO:0016051	carbohydrate biosynthetic process	110	0	0.13	0.00059
83	GO:0001516	prostaglandin biosynthetic process	37	0	0.04	0.00063
84	GO:0046457	prostanoid biosynthetic process	37	0	0.04	0.00063
85	GO:1901617	organic hydroxy compound biosynthetic process	135	0	0.16	0.00063
86	GO:0060191	regulation of lipase activity	51	0	0.06	0.00063
87	GO:0019752	carboxylic acid metabolic process	521	0	0.62	0.00065
88	GO:0032102	negative regulation of response to external stimulus	128	0	0.15	0.00065
89	GO:0007411	axon guidance	124	0	0.15	0.00068
90	GO:0072330	monocarboxylic acid biosynthetic process	95	0	0.11	0.00069
91	GO:0009888	tissue development	810	1	0.96	0.00069
92	GO:0046364	monosaccharide biosynthetic process	46	0	0.05	0.00070
93	GO:0048168	regulation of neuronal synaptic plasticity	35	0	0.04	0.00076
94	GO:0051606	detection of stimulus	85	0	0.1	0.00084
95	GO:0044282	small molecule catabolic process	221	0	0.26	0.00084
96	GO:0042330	taxis	253	0	0.3	0.00085
97	GO:0006633	fatty acid biosynthetic process	83	0	0.1	0.00090
98	GO:0006935	chemotaxis	217	0	0.26	0.00098
99	GO:0048870	cell motility	469	0	0.55	0.00100
100	GO:0051674	localization of cell	469	0	0.55	0.00100
101	GO:0006954	inflammatory response	171	0	0.2	0.00106
102	GO:1901223	negative regulation of NIK/NF-kappaB signaling	24	0	0.03	0.00107
103	GO:0040007	growth	488	0	0.58	0.00119
104	GO:0009072	aromatic amino acid family metabolic process	34	0	0.04	0.00129
105	GO:0007267	cell-cell signaling	514	1	0.61	0.00130
106	GO:0006636	unsaturated fatty acid biosynthetic process	39	0	0.05	0.00137
107	GO:0046456	icosanoid biosynthetic process	42	0	0.05	0.00140
108	GO:0007166	cell surface receptor signaling pathway	863	1	1.02	0.00144
109	GO:0006066	alcohol metabolic process	217	1	0.26	0.00145
110	GO:0050906	detection of stimulus involved in sensory perception	46	0	0.05	0.00147
111	GO:0001958	endochondral ossification	11	0	0.01	0.00148
112	GO:0036075	replacement ossification	11	0	0.01	0.00148
113	GO:0050810	regulation of steroid biosynthetic process	50	0	0.06	0.00155
114	GO:0051896	regulation of protein kinase B signaling	50	0	0.06	0.00155
115	GO:0060193	positive regulation of lipase activity	45	0	0.05	0.00160
116	GO:0046394	carboxylic acid biosynthetic process	147	0	0.17	0.00162
117	GO:0045725	positive regulation of glycogen biosynthetic process	20	0	0.02	0.00164
118	GO:0016053	organic acid biosynthetic process	159	0	0.19	0.00164
119	GO:0031589	cell-substrate adhesion	111	0	0.13	0.00170
120	GO:2000145	regulation of cell motility	251	0	0.3	0.00180
121	GO:0045940	positive regulation of steroid metabolic process	31	0	0.04	0.00181
122	GO:0090205	positive regulation of cholesterol metabolic process	31	0	0.04	0.00181
123	GO:1902932	positive regulation of alcohol biosynthetic process	31	0	0.04	0.00181
124	GO:0009581	detection of external stimulus	68	0	0.08	0.00183
125	GO:0009582	detection of abiotic stimulus	68	0	0.08	0.00183
126	GO:0008203	cholesterol metabolic process	80	1	0.09	0.00183
127	GO:0032885	regulation of polysaccharide biosynthetic process	29	0	0.03	0.00186
128	GO:0031175	neuron projection development	520	0	0.62	0.00188
129	GO:0000902	cell morphogenesis	482	0	0.57	0.00189
130	GO:0045834	positive regulation of lipid metabolic process	111	0	0.13	0.00190
131	GO:0010950	positive regulation of endopeptidase activity	28	0	0.03	0.00199
132	GO:0048666	neuron development	587	0	0.69	0.00200
133	GO:0018958	phenol-containing compound metabolic process	70	0	0.08	0.00201
134	GO:0046887	positive regulation of hormone secretion	54	0	0.06	0.00203
135	GO:0006790	sulfur compound metabolic process	180	0	0.21	0.00203
136	GO:0032963	collagen metabolic process	54	0	0.06	0.00216
137	GO:0070875	positive regulation of glycogen metabolic process	22	0	0.03	0.00218
138	GO:0006694	steroid biosynthetic process	88	0	0.1	0.00225
139	GO:1902652	secondary alcohol metabolic process	89	1	0.11	0.00226
140	GO:0048812	neuron projection morphogenesis	369	0	0.44	0.00226
141	GO:0007424	open tracheal system development	15	0	0.02	0.00230
142	GO:0032101	regulation of response to external stimulus	284	0	0.34	0.00233
143	GO:1901136	carbohydrate derivative catabolic process	81	0	0.1	0.00235
144	GO:0050731	positive regulation of peptidyl-tyrosine phosphorylation	34	0	0.04	0.00238
145	GO:0035336	long-chain fatty-acyl-CoA metabolic process	23	0	0.03	0.00240
146	GO:0010893	positive regulation of steroid biosynthetic process	30	0	0.04	0.00241
147	GO:0045542	positive regulation of cholesterol biosynthetic process	30	0	0.04	0.00241
148	GO:0106120	positive regulation of sterol biosynthetic process	30	0	0.04	0.00241
149	GO:0010543	regulation of platelet activation	22	0	0.03	0.00243
150	GO:0006979	response to oxidative stress	228	0	0.27	0.00244
151	GO:0052547	regulation of peptidase activity	74	0	0.09	0.00247
152	GO:0030334	regulation of cell migration	243	0	0.29	0.00254
153	GO:0030154	cell differentiation	1601	2	1.89	0.00255
154	GO:0046320	regulation of fatty acid oxidation	31	0	0.04	0.00256
155	GO:0042060	wound healing	135	0	0.16	0.00279
156	GO:0062012	regulation of small molecule metabolic process	171	0	0.2	0.00282
157	GO:0051240	positive regulation of multicellular organismal process	384	1	0.45	0.00288
158	GO:0048468	cell development	1081	0	1.28	0.00304
159	GO:0051767	nitric-oxide synthase biosynthetic process	11	0	0.01	0.00311
160	GO:0051769	regulation of nitric-oxide synthase biosynthetic process	11	0	0.01	0.00311
161	GO:0040012	regulation of locomotion	289	0	0.34	0.00312
162	GO:0120039	plasma membrane bounded cell projection morphogenesis	372	0	0.44	0.00322
163	GO:0032881	regulation of polysaccharide metabolic process	32	0	0.04	0.00326
164	GO:0050877	nervous system process	502	0	0.59	0.00327
165	GO:0060429	epithelium development	532	0	0.63	0.00329
166	GO:0046321	positive regulation of fatty acid oxidation	26	0	0.03	0.00333
167	GO:0042440	pigment metabolic process	56	0	0.07	0.00337
168	GO:0072593	reactive oxygen species metabolic process	107	0	0.13	0.00351
169	GO:0010962	regulation of glucan biosynthetic process	28	0	0.03	0.00360
170	GO:0048858	cell projection morphogenesis	373	0	0.44	0.00362
171	GO:0042391	regulation of membrane potential	182	0	0.22	0.00365
172	GO:0048699	generation of neurons	746	0	0.88	0.00366
173	GO:0015837	amine transport	32	0	0.04	0.00370
174	GO:0035337	fatty-acyl-CoA metabolic process	27	0	0.03	0.00371
175	GO:1901570	fatty acid derivative biosynthetic process	27	0	0.03	0.00371
176	GO:0046879	hormone secretion	115	0	0.14	0.00380
177	GO:0016125	sterol metabolic process	101	1	0.12	0.00384
178	GO:0042074	cell migration involved in gastrulation	12	0	0.01	0.00388
179	GO:0060541	respiratory system development	77	0	0.09	0.00392
180	GO:0060348	bone development	54	0	0.06	0.00393
181	GO:0060055	angiogenesis involved in wound healing	17	0	0.02	0.00407
182	GO:0061042	vascular wound healing	17	0	0.02	0.00407
183	GO:0048731	system development	1858	3	2.2	0.00411
184	GO:0006637	acyl-CoA metabolic process	44	0	0.05	0.00415
185	GO:0035383	thioester metabolic process	44	0	0.05	0.00415
186	GO:0007186	G protein-coupled receptor signaling pathway	179	0	0.21	0.00421
187	GO:0007422	peripheral nervous system development	61	0	0.07	0.00422
188	GO:0019218	regulation of steroid metabolic process	58	0	0.07	0.00423
189	GO:0040008	regulation of growth	318	0	0.38	0.00430
190	GO:0008217	regulation of blood pressure	45	0	0.05	0.00440
191	GO:0044262	cellular carbohydrate metabolic process	147	0	0.17	0.00441
192	GO:0048589	developmental growth	336	0	0.4	0.00442
193	GO:0022008	neurogenesis	800	0	0.95	0.00445
194	GO:0008610	lipid biosynthetic process	378	0	0.45	0.00452
195	GO:1901568	fatty acid derivative metabolic process	34	0	0.04	0.00454
196	GO:0001818	negative regulation of cytokine production	74	0	0.09	0.00455
197	GO:0008544	epidermis development	78	0	0.09	0.00459
198	GO:0009887	animal organ morphogenesis	441	0	0.52	0.00461
199	GO:0016126	sterol biosynthetic process	57	0	0.07	0.00462
200	GO:0010952	positive regulation of peptidase activity	30	0	0.04	0.00465
201	GO:1903035	negative regulation of response to wounding	43	0	0.05	0.00472
202	GO:0051345	positive regulation of hydrolase activity	154	0	0.18	0.00476
203	GO:0007596	blood coagulation	65	0	0.08	0.00485
204	GO:0001817	regulation of cytokine production	127	0	0.15	0.00493
205	GO:0031348	negative regulation of defense response	74	0	0.09	0.00497
206	GO:0008063	Toll signaling pathway	42	0	0.05	0.00506
207	GO:0051270	regulation of cellular component movement	277	0	0.33	0.00522
208	GO:0043588	skin development	65	0	0.08	0.00525
209	GO:0009914	hormone transport	118	0	0.14	0.00527
210	GO:1902930	regulation of alcohol biosynthetic process	43	0	0.05	0.00540
211	GO:0034754	cellular hormone metabolic process	86	0	0.1	0.00550
212	GO:0006631	fatty acid metabolic process	219	0	0.26	0.00561
213	GO:0048514	blood vessel morphogenesis	188	0	0.22	0.00565
214	GO:0051901	positive regulation of mitochondrial depolarization	11	0	0.01	0.00567
215	GO:1901142	insulin metabolic process	12	0	0.01	0.00580
216	GO:0046165	alcohol biosynthetic process	92	0	0.11	0.00589
217	GO:0010907	positive regulation of glucose metabolic process	25	0	0.03	0.00589
218	GO:0042572	retinol metabolic process	28	0	0.03	0.00595
219	GO:0051955	regulation of amino acid transport	22	0	0.03	0.00600
220	GO:0014911	positive regulation of smooth muscle cell migration	16	0	0.02	0.00607
221	GO:0070527	platelet aggregation	28	0	0.03	0.00611
222	GO:1902653	secondary alcohol biosynthetic process	48	0	0.06	0.00619
223	GO:0046890	regulation of lipid biosynthetic process	80	0	0.09	0.00628
224	GO:0006695	cholesterol biosynthetic process	43	0	0.05	0.00628
225	GO:0048869	cellular developmental process	1621	2	1.92	0.00636
226	GO:0010499	proteasomal ubiquitin-independent protein catabolic process	12	0	0.01	0.00640
227	GO:0045913	positive regulation of carbohydrate metabolic process	29	0	0.03	0.00648
228	GO:0035295	tube development	482	0	0.57	0.00670
229	GO:0005979	regulation of glycogen biosynthetic process	27	0	0.03	0.00677
230	GO:0010810	regulation of cell-substrate adhesion	79	0	0.09	0.00678
231	GO:0051239	regulation of multicellular organismal process	807	1	0.95	0.00698
232	GO:1901616	organic hydroxy compound catabolic process	41	0	0.05	0.00702
233	GO:0051952	regulation of amine transport	30	0	0.04	0.00703
234	GO:0048146	positive regulation of fibroblast proliferation	17	0	0.02	0.00711
235	GO:0035567	non-canonical Wnt signaling pathway	12	0	0.01	0.00730
236	GO:0044344	cellular response to fibroblast growth factor stimulus	33	0	0.04	0.00731
237	GO:0071774	response to fibroblast growth factor	33	0	0.04	0.00731
238	GO:2001056	positive regulation of cysteine-type endopeptidase activity	22	0	0.03	0.00756
239	GO:0051770	positive regulation of nitric-oxide synthase biosynthetic process	10	0	0.01	0.00758
240	GO:0007167	enzyme linked receptor protein signaling pathway	352	0	0.42	0.00764
241	GO:0046324	regulation of glucose import	38	0	0.04	0.00769
242	GO:0052548	regulation of endopeptidase activity	68	0	0.08	0.00770
243	GO:0030182	neuron differentiation	695	0	0.82	0.00771
244	GO:0038061	NIK/NF-kappaB signaling	47	0	0.06	0.00774
245	GO:0006027	glycosaminoglycan catabolic process	12	0	0.01	0.00794
246	GO:0030258	lipid modification	157	1	0.19	0.00809
247	GO:0050896	response to stimulus	3180	2	3.76	0.00816
248	GO:0060284	regulation of cell development	206	0	0.24	0.00816
249	GO:0009584	detection of visible light	28	0	0.03	0.00832
250	GO:0015698	inorganic anion transport	79	0	0.09	0.00834
251	GO:0090330	regulation of platelet aggregation	17	0	0.02	0.00836
252	GO:0010517	regulation of phospholipase activity	41	0	0.05	0.00841
253	GO:0032890	regulation of organic acid transport	32	0	0.04	0.00852
254	GO:0001525	angiogenesis	154	0	0.18	0.00867
255	GO:0051893	regulation of focal adhesion assembly	37	0	0.04	0.00882
256	GO:0090109	regulation of cell-substrate junction assembly	37	0	0.04	0.00882
257	GO:0000904	cell morphogenesis involved in differentiation	326	0	0.39	0.00883
258	GO:0001568	blood vessel development	204	0	0.24	0.00887
259	GO:0044550	secondary metabolite biosynthetic process	23	0	0.03	0.00888
260	GO:1901222	regulation of NIK/NF-kappaB signaling	45	0	0.05	0.00899
261	GO:0042537	benzene-containing compound metabolic process	14	0	0.02	0.00902
262	GO:0001816	cytokine production	135	0	0.16	0.00945
263	GO:0014910	regulation of smooth muscle cell migration	29	0	0.03	0.00957
264	GO:0035690	cellular response to drug	17	0	0.02	0.00961
265	GO:0042738	exogenous drug catabolic process	12	0	0.01	0.00973
266	GO:0035265	organ growth	67	0	0.08	0.00985
267	GO:0042593	glucose homeostasis	77	0	0.09	0.01006
268	GO:0060349	bone morphogenesis	24	0	0.03	0.01007
269	GO:0016540	protein autoprocessing	10	0	0.01	0.01013
270	GO:0050900	leukocyte migration	99	0	0.12	0.01013
271	GO:0050817	coagulation	73	0	0.09	0.01035
272	GO:0035162	embryonic hemopoiesis	26	0	0.03	0.01042
273	GO:0009056	catabolic process	1466	4	1.73	0.01047
274	GO:0008039	synaptic target recognition	22	0	0.03	0.01049
275	GO:0043410	positive regulation of MAPK cascade	157	1	0.19	0.01051
276	GO:0032990	cell part morphogenesis	383	0	0.45	0.01059
277	GO:0090181	regulation of cholesterol metabolic process	44	0	0.05	0.01060
278	GO:0001944	vasculature development	220	0	0.26	0.01062
279	GO:0043280	positive regulation of cysteine-type endopeptidase activity involved in apoptotic process	21	0	0.02	0.01065
280	GO:0072523	purine-containing compound catabolic process	23	0	0.03	0.01065
281	GO:1900271	regulation of long-term synaptic potentiation	12	0	0.01	0.01071
282	GO:0007619	courtship behavior	25	0	0.03	0.01075
283	GO:0070873	regulation of glycogen metabolic process	30	0	0.04	0.01104
284	GO:0048286	lung alveolus development	25	0	0.03	0.01110
285	GO:0070664	negative regulation of leukocyte proliferation	11	0	0.01	0.01133
286	GO:0043949	regulation of cAMP-mediated signaling	15	0	0.02	0.01151
287	GO:0061564	axon development	231	0	0.27	0.01156
288	GO:0010676	positive regulation of cellular carbohydrate metabolic process	26	0	0.03	0.01161
289	GO:0045599	negative regulation of fat cell differentiation	17	0	0.02	0.01163
290	GO:0042490	mechanoreceptor differentiation	22	0	0.03	0.01188
291	GO:0060113	inner ear receptor cell differentiation	22	0	0.03	0.01188
292	GO:0007399	nervous system development	1058	1	1.25	0.01191
293	GO:0045923	positive regulation of fatty acid metabolic process	28	0	0.03	0.01195
294	GO:0010827	regulation of glucose transmembrane transport	39	0	0.05	0.01196
295	GO:0046164	alcohol catabolic process	40	0	0.05	0.01211
296	GO:0007160	cell-matrix adhesion	78	0	0.09	0.01215
297	GO:0007606	sensory perception of chemical stimulus	60	0	0.07	0.01218
298	GO:0043207	response to external biotic stimulus	389	1	0.46	0.01229
299	GO:0051707	response to other organism	389	1	0.46	0.01229
300	GO:0034308	primary alcohol metabolic process	70	0	0.08	0.01247
301	GO:0050819	negative regulation of coagulation	24	0	0.03	0.01268
302	GO:0044332	Wnt signaling pathway involved in dorsal/ventral axis specification	22	0	0.03	0.01294
303	GO:2000053	regulation of Wnt signaling pathway involved in dorsal/ventral axis specification	22	0	0.03	0.01294
304	GO:2000055	positive regulation of Wnt signaling pathway involved in dorsal/ventral axis specification	22	0	0.03	0.01294
305	GO:0033500	carbohydrate homeostasis	78	0	0.09	0.01338
306	GO:0030155	regulation of cell adhesion	192	0	0.23	0.01339
307	GO:1901361	organic cyclic compound catabolic process	167	0	0.2	0.01354
308	GO:0023052	signaling	1970	2	2.33	0.01360
309	GO:0106030	neuron projection fasciculation	17	0	0.02	0.01361
310	GO:0048144	fibroblast proliferation	33	0	0.04	0.01370
311	GO:0098661	inorganic anion transmembrane transport	28	0	0.03	0.01398
312	GO:0006817	phosphate ion transport	16	0	0.02	0.01411
313	GO:0061045	negative regulation of wound healing	38	0	0.04	0.01413
314	GO:0060350	endochondral bone morphogenesis	20	0	0.02	0.01420
315	GO:0042493	response to drug	137	0	0.16	0.01423
316	GO:0022603	regulation of anatomical structure morphogenesis	339	0	0.4	0.01460
317	GO:0035239	tube morphogenesis	343	0	0.41	0.01465
318	GO:0001953	negative regulation of cell-matrix adhesion	24	0	0.03	0.01470
319	GO:0042180	cellular ketone metabolic process	120	0	0.14	0.01487
320	GO:0048167	regulation of synaptic plasticity	72	0	0.09	0.01494
321	GO:0030703	eggshell formation	62	0	0.07	0.01497
322	GO:0046434	organophosphate catabolic process	70	0	0.08	0.01514
323	GO:0050727	regulation of inflammatory response	79	0	0.09	0.01526
324	GO:0007599	hemostasis	71	0	0.08	0.01535
325	GO:0007154	cell communication	2000	2	2.37	0.01548
326	GO:0009250	glucan biosynthetic process	34	0	0.04	0.01551
327	GO:0046189	phenol-containing compound biosynthetic process	26	0	0.03	0.01582
328	GO:1905114	cell surface receptor signaling pathway involved in cell-cell signaling	176	0	0.21	0.01601
329	GO:0061041	regulation of wound healing	52	0	0.06	0.01602
330	GO:0030195	negative regulation of blood coagulation	21	0	0.02	0.01611
331	GO:0070848	response to growth factor	230	0	0.27	0.01627
332	GO:0007165	signal transduction	1763	1	2.09	0.01629
333	GO:0043534	blood vessel endothelial cell migration	33	0	0.04	0.01644
334	GO:0006584	catecholamine metabolic process	27	0	0.03	0.01644
335	GO:0009712	catechol-containing compound metabolic process	27	0	0.03	0.01644
336	GO:0099537	trans-synaptic signaling	216	1	0.26	0.01663
337	GO:0043542	endothelial cell migration	54	0	0.06	0.01679
338	GO:0010544	negative regulation of platelet activation	10	0	0.01	0.01696
339	GO:0043112	receptor metabolic process	48	0	0.06	0.01705
340	GO:0007157	heterophilic cell-cell adhesion via plasma membrane cell adhesion molecules	11	0	0.01	0.01708
341	GO:0030574	collagen catabolic process	43	0	0.05	0.01709
342	GO:0002053	positive regulation of mesenchymal cell proliferation	11	0	0.01	0.01720
343	GO:0098542	defense response to other organism	252	0	0.3	0.01734
344	GO:0008543	fibroblast growth factor receptor signaling pathway	22	0	0.03	0.01754
345	GO:0071425	hematopoietic stem cell proliferation	13	0	0.02	0.01756
346	GO:1903034	regulation of response to wounding	69	0	0.08	0.01760
347	GO:0003073	regulation of systemic arterial blood pressure	29	0	0.03	0.01770
348	GO:0048729	tissue morphogenesis	281	0	0.33	0.01777
349	GO:0007626	locomotory behavior	96	0	0.11	0.01811
350	GO:1903959	regulation of anion transmembrane transport	54	0	0.06	0.01812
351	GO:0015711	organic anion transport	136	1	0.16	0.01837
352	GO:1901342	regulation of vasculature development	102	0	0.12	0.01843
353	GO:0001837	epithelial to mesenchymal transition	25	0	0.03	0.01847
354	GO:0014909	smooth muscle cell migration	30	0	0.04	0.01854
355	GO:0042445	hormone metabolic process	162	0	0.19	0.01871
356	GO:0007178	transmembrane receptor protein serine/threonine kinase signaling pathway	105	0	0.12	0.01878
357	GO:0085029	extracellular matrix assembly	16	0	0.02	0.01887
358	GO:0016042	lipid catabolic process	188	0	0.22	0.01892
359	GO:0048839	inner ear development	52	0	0.06	0.01900
360	GO:0071322	cellular response to carbohydrate stimulus	38	0	0.04	0.01923
361	GO:0042737	drug catabolic process	13	0	0.02	0.01994
362	GO:0034440	lipid oxidation	88	0	0.1	0.01995
363	GO:0002376	immune system process	731	1	0.86	0.02005
364	GO:0048638	regulation of developmental growth	158	0	0.19	0.02011
365	GO:0048762	mesenchymal cell differentiation	36	0	0.04	0.02031
366	GO:0030335	positive regulation of cell migration	142	0	0.17	0.02033
367	GO:0046883	regulation of hormone secretion	95	0	0.11	0.02048
368	GO:0019935	cyclic-nucleotide-mediated signaling	40	0	0.05	0.02065
369	GO:0031639	plasminogen activation	15	0	0.02	0.02066
370	GO:0055006	cardiac cell development	35	0	0.04	0.02078
371	GO:0045540	regulation of cholesterol biosynthetic process	38	0	0.04	0.02081
372	GO:0106118	regulation of sterol biosynthetic process	38	0	0.04	0.02081
373	GO:0048145	regulation of fibroblast proliferation	32	0	0.04	0.02115
374	GO:0072521	purine-containing compound metabolic process	202	0	0.24	0.02119
375	GO:0018212	peptidyl-tyrosine modification	102	0	0.12	0.02132
376	GO:0008038	neuron recognition	80	0	0.09	0.02138
377	GO:0098742	cell-cell adhesion via plasma-membrane adhesion molecules	75	0	0.09	0.02152
378	GO:0002042	cell migration involved in sprouting angiogenesis	15	0	0.02	0.02155
379	GO:0090049	regulation of cell migration involved in sprouting angiogenesis	15	0	0.02	0.02155
380	GO:0042221	response to chemical	1383	1	1.64	0.02155
381	GO:0050804	modulation of chemical synaptic transmission	140	0	0.17	0.02173
382	GO:0099177	regulation of trans-synaptic signaling	140	0	0.17	0.02173
383	GO:0006568	tryptophan metabolic process	17	0	0.02	0.02178
384	GO:0030048	actin filament-based movement	39	0	0.05	0.02185
385	GO:0031638	zymogen activation	32	0	0.04	0.02191
386	GO:0007268	chemical synaptic transmission	214	1	0.25	0.02193
387	GO:0098916	anterograde trans-synaptic signaling	214	1	0.25	0.02193
388	GO:0048806	genitalia development	18	0	0.02	0.02203
389	GO:0019934	cGMP-mediated signaling	16	0	0.02	0.02216
390	GO:0007617	mating behavior	30	0	0.04	0.02241
391	GO:0048015	phosphatidylinositol-mediated signaling	82	0	0.1	0.02255
392	GO:0099565	chemical synaptic transmission, postsynaptic	24	0	0.03	0.02261
393	GO:0006805	xenobiotic metabolic process	29	0	0.03	0.02264
394	GO:0071466	cellular response to xenobiotic stimulus	29	0	0.03	0.02264
395	GO:0048585	negative regulation of response to stimulus	533	1	0.63	0.02266
396	GO:0007423	sensory organ development	338	1	0.4	0.02273
397	GO:0001707	mesoderm formation	21	0	0.02	0.02277
398	GO:0048332	mesoderm morphogenesis	21	0	0.02	0.02277
399	GO:0016239	positive regulation of macroautophagy	35	0	0.04	0.02290
400	GO:0042573	retinoic acid metabolic process	10	0	0.01	0.02319
401	GO:0009583	detection of light stimulus	40	0	0.05	0.02358
402	GO:1901655	cellular response to ketone	28	0	0.03	0.02368
403	GO:0001708	cell fate specification	36	0	0.04	0.02392
404	GO:1901135	carbohydrate derivative metabolic process	638	1	0.75	0.02398
405	GO:0071333	cellular response to glucose stimulus	34	0	0.04	0.02403
406	GO:0031325	positive regulation of cellular metabolic process	902	1	1.07	0.02430
407	GO:0022416	chaeta development	20	0	0.02	0.02459
408	GO:0051900	regulation of mitochondrial depolarization	13	0	0.02	0.02469
409	GO:0005978	glycogen biosynthetic process	33	0	0.04	0.02470
410	GO:0030050	vesicle transport along actin filament	12	0	0.01	0.02476
411	GO:1901143	insulin catabolic process	10	0	0.01	0.02485
412	GO:0045667	regulation of osteoblast differentiation	21	0	0.02	0.02494
413	GO:2000147	positive regulation of cell motility	143	0	0.17	0.02504
414	GO:0009308	amine metabolic process	76	0	0.09	0.02532
415	GO:0044106	cellular amine metabolic process	76	0	0.09	0.02532
416	GO:0150116	regulation of cell-substrate junction organization	40	0	0.05	0.02540
417	GO:0048041	focal adhesion assembly	44	0	0.05	0.02541
418	GO:0048878	chemical homeostasis	416	1	0.49	0.02550
419	GO:0006576	cellular biogenic amine metabolic process	70	0	0.08	0.02551
420	GO:1901605	alpha-amino acid metabolic process	130	0	0.15	0.02555
421	GO:0050866	negative regulation of cell activation	30	0	0.04	0.02576
422	GO:0048667	cell morphogenesis involved in neuron differentiation	277	0	0.33	0.02610
423	GO:0061572	actin filament bundle organization	41	0	0.05	0.02647
424	GO:0060395	SMAD protein signal transduction	10	0	0.01	0.02683
425	GO:0070989	oxidative demethylation	12	0	0.01	0.02685
426	GO:0048513	animal organ development	1248	2	1.48	0.02691
427	GO:0043536	positive regulation of blood vessel endothelial cell migration	17	0	0.02	0.02697
428	GO:0009913	epidermal cell differentiation	55	0	0.07	0.02766
429	GO:0045744	negative regulation of G protein-coupled receptor signaling pathway	10	0	0.01	0.02784
430	GO:0071363	cellular response to growth factor stimulus	226	0	0.27	0.02800
431	GO:0010518	positive regulation of phospholipase activity	36	0	0.04	0.02811
432	GO:0072089	stem cell proliferation	24	0	0.03	0.02825
433	GO:0006730	one-carbon metabolic process	23	0	0.03	0.02830
434	GO:0010595	positive regulation of endothelial cell migration	32	0	0.04	0.02835
435	GO:0035307	positive regulation of protein dephosphorylation	23	0	0.03	0.02835
436	GO:0007409	axonogenesis	204	0	0.24	0.02859
437	GO:0032891	negative regulation of organic acid transport	12	0	0.01	0.02860
438	GO:0038084	vascular endothelial growth factor signaling pathway	33	0	0.04	0.02862
439	GO:0005976	polysaccharide metabolic process	132	2	0.16	0.02865
440	GO:0048010	vascular endothelial growth factor receptor signaling pathway	54	0	0.06	0.02880
441	GO:0033865	nucleoside bisphosphate metabolic process	73	0	0.09	0.02908
442	GO:0033875	ribonucleoside bisphosphate metabolic process	73	0	0.09	0.02908
443	GO:0034032	purine nucleoside bisphosphate metabolic process	73	0	0.09	0.02908
444	GO:0030301	cholesterol transport	45	0	0.05	0.02928
445	GO:0009074	aromatic amino acid family catabolic process	17	0	0.02	0.02941
446	GO:0046513	ceramide biosynthetic process	19	0	0.02	0.02958
447	GO:0003013	circulatory system process	159	0	0.19	0.02966
448	GO:0006026	aminoglycan catabolic process	22	0	0.03	0.02974
449	GO:0007494	midgut development	15	0	0.02	0.02977
450	GO:0035306	positive regulation of dephosphorylation	26	0	0.03	0.02979
451	GO:0007304	chorion-containing eggshell formation	58	0	0.07	0.02985
452	GO:0043408	regulation of MAPK cascade	220	1	0.26	0.03000
453	GO:0007603	phototransduction, visible light	15	0	0.02	0.03014
454	GO:0016056	rhodopsin mediated signaling pathway	15	0	0.02	0.03014
455	GO:0001954	positive regulation of cell-matrix adhesion	22	0	0.03	0.03021
456	GO:0003044	regulation of systemic arterial blood pressure mediated by a chemical signal	19	0	0.02	0.03029
457	GO:0048017	inositol lipid-mediated signaling	84	0	0.1	0.03040
458	GO:0009607	response to biotic stimulus	409	1	0.48	0.03042
459	GO:0050982	detection of mechanical stimulus	22	0	0.03	0.03049
460	GO:0009070	serine family amino acid biosynthetic process	15	0	0.02	0.03058
461	GO:0007413	axonal fasciculation	16	0	0.02	0.03083
462	GO:2000026	regulation of multicellular organismal development	426	1	0.5	0.03093
463	GO:0046942	carboxylic acid transport	109	1	0.13	0.03142
464	GO:0060538	skeletal muscle organ development	56	0	0.07	0.03145
465	GO:1902362	melanocyte apoptotic process	10	0	0.01	0.03150
466	GO:0042742	defense response to bacterium	67	0	0.08	0.03176
467	GO:0045596	negative regulation of cell differentiation	148	0	0.18	0.03193
468	GO:0001704	formation of primary germ layer	36	0	0.04	0.03219
469	GO:0010863	positive regulation of phospholipase C activity	32	0	0.04	0.03242
470	GO:0032989	cellular component morphogenesis	512	0	0.61	0.03248
471	GO:0030168	platelet activation	40	0	0.05	0.03252
472	GO:1900047	negative regulation of hemostasis	22	0	0.03	0.03266
473	GO:0035150	regulation of tube size	38	0	0.04	0.03283
474	GO:0019748	secondary metabolic process	60	0	0.07	0.03332
475	GO:0014812	muscle cell migration	31	0	0.04	0.03342
476	GO:0045777	positive regulation of blood pressure	10	0	0.01	0.03366
477	GO:0050974	detection of mechanical stimulus involved in sensory perception	18	0	0.02	0.03371
478	GO:0015740	C4-dicarboxylate transport	16	0	0.02	0.03401
479	GO:0048568	embryonic organ development	146	0	0.17	0.03406
480	GO:0001881	receptor recycling	13	0	0.02	0.03449
481	GO:0010721	negative regulation of cell development	60	0	0.07	0.03471
482	GO:0035304	regulation of protein dephosphorylation	39	0	0.05	0.03476
483	GO:1903960	negative regulation of anion transmembrane transport	12	0	0.01	0.03477
484	GO:0060078	regulation of postsynaptic membrane potential	25	0	0.03	0.03512
485	GO:0045765	regulation of angiogenesis	100	0	0.12	0.03540
486	GO:0010463	mesenchymal cell proliferation	14	0	0.02	0.03546
487	GO:0001678	cellular glucose homeostasis	35	0	0.04	0.03572
488	GO:0071326	cellular response to monosaccharide stimulus	35	0	0.04	0.03572
489	GO:0071331	cellular response to hexose stimulus	35	0	0.04	0.03572
490	GO:0006570	tyrosine metabolic process	17	0	0.02	0.03620
491	GO:1902692	regulation of neuroblast proliferation	12	0	0.01	0.03669
492	GO:0007417	central nervous system development	385	0	0.46	0.03670
493	GO:0050920	regulation of chemotaxis	57	0	0.07	0.03676
494	GO:0072678	T cell migration	22	0	0.03	0.03679
495	GO:0043583	ear development	58	0	0.07	0.03689
496	GO:0050708	regulation of protein secretion	151	0	0.18	0.03728
497	GO:0008645	hexose transmembrane transport	48	0	0.06	0.03791
498	GO:1904659	glucose transmembrane transport	48	0	0.06	0.03791
499	GO:0010464	regulation of mesenchymal cell proliferation	12	0	0.01	0.03800
500	GO:0051346	negative regulation of hydrolase activity	87	0	0.1	0.03814
501	GO:0010811	positive regulation of cell-substrate adhesion	34	0	0.04	0.03817
502	GO:0006195	purine nucleotide catabolic process	11	0	0.01	0.03823
503	GO:0043535	regulation of blood vessel endothelial cell migration	25	0	0.03	0.03829
504	GO:0016052	carbohydrate catabolic process	140	2	0.17	0.03848
505	GO:0072359	circulatory system development	366	0	0.43	0.03853
506	GO:0015850	organic hydroxy compound transport	75	0	0.09	0.03858
507	GO:0006939	smooth muscle contraction	40	0	0.05	0.03858
508	GO:0046148	pigment biosynthetic process	46	0	0.05	0.03876
509	GO:0042417	dopamine metabolic process	14	0	0.02	0.03911
510	GO:0035296	regulation of tube diameter	36	0	0.04	0.03932
511	GO:0097746	blood vessel diameter maintenance	36	0	0.04	0.03932
512	GO:0019374	galactolipid metabolic process	17	0	0.02	0.03937
513	GO:0015918	sterol transport	47	0	0.06	0.03967
514	GO:0006487	protein N-linked glycosylation	56	0	0.07	0.03975
515	GO:0032469	endoplasmic reticulum calcium ion homeostasis	14	0	0.02	0.04009
516	GO:0048598	embryonic morphogenesis	260	0	0.31	0.04022
517	GO:0008015	blood circulation	129	0	0.15	0.04025
518	GO:0016055	Wnt signaling pathway	153	0	0.18	0.04045
519	GO:0051272	positive regulation of cellular component movement	150	0	0.18	0.04061
520	GO:0007306	eggshell chorion assembly	53	0	0.06	0.04063
521	GO:0034367	protein-containing complex remodeling	18	0	0.02	0.04111
522	GO:0009306	protein secretion	182	0	0.22	0.04112
523	GO:0035592	establishment of protein localization to extracellular region	182	0	0.22	0.04112
524	GO:0034375	high-density lipoprotein particle remodeling	14	0	0.02	0.04128
525	GO:0009101	glycoprotein biosynthetic process	241	1	0.29	0.04133
526	GO:0051017	actin filament bundle assembly	40	0	0.05	0.04151
527	GO:0038093	Fc receptor signaling pathway	21	0	0.02	0.04161
528	GO:0001501	skeletal system development	150	0	0.18	0.04167
529	GO:0042182	ketone catabolic process	13	0	0.02	0.04198
530	GO:0009410	response to xenobiotic stimulus	31	0	0.04	0.04199
531	GO:1900274	regulation of phospholipase C activity	33	0	0.04	0.04202
532	GO:0046323	glucose import	46	0	0.05	0.04215
533	GO:0010039	response to iron ion	13	0	0.02	0.04219
534	GO:0098609	cell-cell adhesion	196	0	0.23	0.04249
535	GO:0045766	positive regulation of angiogenesis	70	0	0.08	0.04259
536	GO:1904018	positive regulation of vasculature development	70	0	0.08	0.04259
537	GO:0008285	negative regulation of cell population proliferation	204	0	0.24	0.04276
538	GO:0006751	glutathione catabolic process	10	0	0.01	0.04292
539	GO:0010001	glial cell differentiation	90	0	0.11	0.04294
540	GO:0007618	mating	52	0	0.06	0.04294
541	GO:0001935	endothelial cell proliferation	65	0	0.08	0.04343
542	GO:0008037	cell recognition	99	0	0.12	0.04346
543	GO:0008277	regulation of G protein-coupled receptor signaling pathway	32	0	0.04	0.04348
544	GO:0046620	regulation of organ growth	27	0	0.03	0.04369
545	GO:0006809	nitric oxide biosynthetic process	12	0	0.01	0.04400
546	GO:0046209	nitric oxide metabolic process	12	0	0.01	0.04400
547	GO:0030321	transepithelial chloride transport	17	0	0.02	0.04417
548	GO:0001752	compound eye photoreceptor fate commitment	11	0	0.01	0.04432
549	GO:0042706	eye photoreceptor cell fate commitment	11	0	0.01	0.04432
550	GO:0002790	peptide secretion	198	0	0.23	0.04471
551	GO:0048008	platelet-derived growth factor receptor signaling pathway	33	0	0.04	0.04474
552	GO:0043171	peptide catabolic process	45	0	0.05	0.04476
553	GO:0002009	morphogenesis of an epithelium	255	0	0.3	0.04480
554	GO:1902667	regulation of axon guidance	12	0	0.01	0.04497
555	GO:0007044	cell-substrate junction assembly	48	0	0.06	0.04513
556	GO:0007447	imaginal disc pattern formation	31	0	0.04	0.04516
557	GO:0050818	regulation of coagulation	26	0	0.03	0.04533
558	GO:0006801	superoxide metabolic process	17	0	0.02	0.04554
559	GO:0046503	glycerolipid catabolic process	26	0	0.03	0.04554
560	GO:0006144	purine nucleobase metabolic process	20	0	0.02	0.04559
561	GO:0060119	inner ear receptor cell development	17	0	0.02	0.04571
562	GO:0042246	tissue regeneration	39	0	0.05	0.04578
563	GO:1902116	negative regulation of organelle assembly	17	0	0.02	0.04626
564	GO:0010565	regulation of cellular ketone metabolic process	63	0	0.07	0.04638
565	GO:2001212	regulation of vasculogenesis	10	0	0.01	0.04681
566	GO:0035303	regulation of dephosphorylation	66	0	0.08	0.04683
567	GO:0002090	regulation of receptor internalization	18	0	0.02	0.04755
568	GO:0006940	regulation of smooth muscle contraction	21	0	0.02	0.04770
569	GO:0048665	neuron fate specification	17	0	0.02	0.04771
570	GO:0007405	neuroblast proliferation	23	0	0.03	0.04791
571	GO:0021879	forebrain neuron differentiation	13	0	0.02	0.04797
572	GO:0007369	gastrulation	62	0	0.07	0.04801
573	GO:0120036	plasma membrane bounded cell projection organization	697	0	0.82	0.04806
574	GO:0014831	gastro-intestinal system smooth muscle contraction	10	0	0.01	0.04816
575	GO:0035584	calcium-mediated signaling using intracellular calcium source	14	0	0.02	0.04825
576	GO:0051882	mitochondrial depolarization	14	0	0.02	0.04825
577	GO:0051894	positive regulation of focal adhesion assembly	14	0	0.02	0.04825
578	GO:1904036	negative regulation of epithelial cell apoptotic process	14	0	0.02	0.04825
579	GO:0016202	regulation of striated muscle tissue development	11	0	0.01	0.04847
580	GO:0048634	regulation of muscle organ development	11	0	0.01	0.04847
581	GO:1901861	regulation of muscle tissue development	11	0	0.01	0.04847
582	GO:0042491	inner ear auditory receptor cell differentiation	12	0	0.01	0.04848
583	GO:0006936	muscle contraction	106	0	0.13	0.04855
584	GO:0018196	peptidyl-asparagine modification	14	0	0.02	0.04856
585	GO:0018279	protein N-linked glycosylation via asparagine	14	0	0.02	0.04856
586	GO:0010043	response to zinc ion	24	0	0.03	0.04864
587	GO:0007200	phospholipase C-activating G protein-coupled receptor signaling pathway	12	0	0.01	0.04877
588	GO:0006582	melanin metabolic process	16	0	0.02	0.04881
589	GO:0051923	sulfation	18	0	0.02	0.04916
590	GO:0050908	detection of light stimulus involved in visual perception	14	0	0.02	0.04923
591	GO:0050962	detection of light stimulus involved in sensory perception	14	0	0.02	0.04923
592	GO:0051241	negative regulation of multicellular organismal process	271	0	0.32	0.04937
593	GO:0007600	sensory perception	301	0	0.36	0.04945
594	GO:0001523	retinoid metabolic process	64	0	0.08	0.04951
595	GO:0023061	signal release	181	0	0.21	0.04967
596	GO:0071559	response to transforming growth factor beta	70	0	0.08	0.04985
597	GO:0048814	regulation of dendrite morphogenesis	56	0	0.07	0.05012
598	GO:0000165	MAPK cascade	238	1	0.28	0.05014
599	GO:0010171	body morphogenesis	23	0	0.03	0.05018
600	GO:0043406	positive regulation of MAP kinase activity	62	0	0.07	0.05064
601	GO:0198738	cell-cell signaling by wnt	154	0	0.18	0.05066
602	GO:0030855	epithelial cell differentiation	277	0	0.33	0.05075
603	GO:0048859	formation of anatomical boundary	11	0	0.01	0.05149
604	GO:0019439	aromatic compound catabolic process	146	0	0.17	0.05168
605	GO:0001503	ossification	93	0	0.11	0.05227
606	GO:0042127	regulation of cell population proliferation	429	0	0.51	0.05231
607	GO:0019932	second-messenger-mediated signaling	108	0	0.13	0.05274
608	GO:0055013	cardiac muscle cell development	33	0	0.04	0.05305
609	GO:0030030	cell projection organization	702	0	0.83	0.05305
610	GO:0008283	cell population proliferation	554	0	0.66	0.05335
611	GO:0050918	positive chemotaxis	22	0	0.03	0.05386
612	GO:1904181	positive regulation of membrane depolarization	22	0	0.03	0.05386
613	GO:0042415	norepinephrine metabolic process	10	0	0.01	0.05387
614	GO:0009967	positive regulation of signal transduction	532	1	0.63	0.05407
615	GO:0071692	protein localization to extracellular region	190	0	0.22	0.05424
616	GO:1900046	regulation of hemostasis	24	0	0.03	0.05442
617	GO:0042220	response to cocaine	19	0	0.02	0.05461
618	GO:0016241	regulation of macroautophagy	67	0	0.08	0.05484
619	GO:0000271	polysaccharide biosynthetic process	49	0	0.06	0.05524
620	GO:0010160	formation of animal organ boundary	10	0	0.01	0.05525
621	GO:0019395	fatty acid oxidation	74	0	0.09	0.05531
622	GO:0001990	regulation of systemic arterial blood pressure by hormone	18	0	0.02	0.05551
623	GO:0046326	positive regulation of glucose import	25	0	0.03	0.05569
624	GO:0034368	protein-lipid complex remodeling	17	0	0.02	0.05597
625	GO:0034369	plasma lipoprotein particle remodeling	17	0	0.02	0.05597
626	GO:0060179	male mating behavior	20	0	0.02	0.05637
627	GO:0032233	positive regulation of actin filament bundle assembly	11	0	0.01	0.05718
628	GO:0009063	cellular amino acid catabolic process	71	0	0.08	0.05734
629	GO:0014044	Schwann cell development	40	0	0.05	0.05737
630	GO:0022011	myelination in peripheral nervous system	40	0	0.05	0.05737
631	GO:0032292	peripheral nervous system axon ensheathment	40	0	0.05	0.05737
632	GO:0099612	protein localization to axon	67	0	0.08	0.05747
633	GO:0001676	long-chain fatty acid metabolic process	30	0	0.04	0.05792
634	GO:0014065	phosphatidylinositol 3-kinase signaling	66	0	0.08	0.05807
635	GO:0016485	protein processing	154	0	0.18	0.05872
636	GO:0015804	neutral amino acid transport	29	0	0.03	0.05873
637	GO:0034109	homotypic cell-cell adhesion	41	0	0.05	0.05892
638	GO:0071560	cellular response to transforming growth factor beta stimulus	69	0	0.08	0.05896
639	GO:0051957	positive regulation of amino acid transport	13	0	0.02	0.05913
640	GO:0019226	transmission of nerve impulse	69	0	0.08	0.05946
641	GO:0009100	glycoprotein metabolic process	268	1	0.32	0.05977
642	GO:1905953	negative regulation of lipid localization	24	0	0.03	0.05983
643	GO:0044042	glucan metabolic process	66	0	0.08	0.05998
644	GO:0030193	regulation of blood coagulation	23	0	0.03	0.06012
645	GO:0006486	protein glycosylation	220	0	0.26	0.06019
646	GO:0043413	macromolecule glycosylation	220	0	0.26	0.06019
647	GO:0006950	response to stress	1453	1	1.72	0.06041
648	GO:0035883	enteroendocrine cell differentiation	10	0	0.01	0.06089
649	GO:0036215	response to stem cell factor	14	0	0.02	0.06126
650	GO:0036216	cellular response to stem cell factor stimulus	14	0	0.02	0.06126
651	GO:0038109	Kit signaling pathway	14	0	0.02	0.06126
652	GO:0015749	monosaccharide transmembrane transport	52	0	0.06	0.06144
653	GO:0034219	carbohydrate transmembrane transport	52	0	0.06	0.06144
654	GO:2000352	negative regulation of endothelial cell apoptotic process	12	0	0.01	0.06147
655	GO:0006706	steroid catabolic process	21	0	0.02	0.06149
656	GO:0007492	endoderm development	20	0	0.02	0.06181
657	GO:0033173	calcineurin-NFAT signaling cascade	14	0	0.02	0.06224
658	GO:0048016	inositol phosphate-mediated signaling	14	0	0.02	0.06224
659	GO:0070884	regulation of calcineurin-NFAT signaling cascade	14	0	0.02	0.06224
660	GO:0009950	dorsal/ventral axis specification	34	0	0.04	0.06232
661	GO:0015718	monocarboxylic acid transport	60	0	0.07	0.06303
662	GO:0042462	eye photoreceptor cell development	42	0	0.05	0.06305
663	GO:0002175	protein localization to paranode region of axon	37	0	0.04	0.06316
664	GO:0046395	carboxylic acid catabolic process	136	0	0.16	0.06348
665	GO:0000272	polysaccharide catabolic process	79	2	0.09	0.06367
666	GO:0051953	negative regulation of amine transport	10	0	0.01	0.06368
667	GO:0051956	negative regulation of amino acid transport	10	0	0.01	0.06368
668	GO:0099515	actin filament-based transport	13	0	0.02	0.06373
669	GO:0055021	regulation of cardiac muscle tissue growth	13	0	0.02	0.06409
670	GO:0010927	cellular component assembly involved in morphogenesis	175	0	0.21	0.06425
671	GO:0038083	peptidyl-tyrosine autophosphorylation	20	0	0.02	0.06439
672	GO:0099536	synaptic signaling	244	1	0.29	0.06472
673	GO:0048588	developmental cell growth	101	0	0.12	0.06499
674	GO:0070085	glycosylation	224	0	0.27	0.06530
675	GO:0009166	nucleotide catabolic process	22	0	0.03	0.06548
676	GO:0009065	glutamine family amino acid catabolic process	13	0	0.02	0.06556
677	GO:0007219	Notch signaling pathway	76	0	0.09	0.06615
678	GO:0055091	phospholipid homeostasis	13	0	0.02	0.06624
679	GO:0051592	response to calcium ion	47	0	0.06	0.06626
680	GO:0018298	protein-chromophore linkage	39	0	0.05	0.06626
681	GO:0002040	sprouting angiogenesis	71	0	0.08	0.06640
682	GO:0007608	sensory perception of smell	42	0	0.05	0.06679
683	GO:0007162	negative regulation of cell adhesion	73	0	0.09	0.06688
684	GO:0048754	branching morphogenesis of an epithelial tube	39	0	0.05	0.06692
685	GO:0001938	positive regulation of endothelial cell proliferation	28	0	0.03	0.06753
686	GO:0034637	cellular carbohydrate biosynthetic process	58	0	0.07	0.06802
687	GO:0050910	detection of mechanical stimulus involved in sensory perception of sound	12	0	0.01	0.06813
688	GO:0003158	endothelium development	43	0	0.05	0.06886
689	GO:0033627	cell adhesion mediated by integrin	15	0	0.02	0.06892
690	GO:0007193	adenylate cyclase-inhibiting G protein-coupled receptor signaling pathway	12	0	0.01	0.06905
691	GO:2000116	regulation of cysteine-type endopeptidase activity	44	0	0.05	0.06935
692	GO:0040017	positive regulation of locomotion	163	0	0.19	0.06948
693	GO:0035269	protein O-linked mannosylation	16	0	0.02	0.06968
694	GO:0055017	cardiac muscle tissue growth	17	0	0.02	0.06975
695	GO:0014066	regulation of phosphatidylinositol 3-kinase signaling	63	0	0.07	0.06978
696	GO:0035113	embryonic appendage morphogenesis	31	0	0.04	0.06979
697	GO:0071495	cellular response to endogenous stimulus	371	0	0.44	0.06986
698	GO:1901890	positive regulation of cell junction assembly	38	1	0.04	0.06986
699	GO:0035315	hair cell differentiation	23	0	0.03	0.07003
700	GO:0050805	negative regulation of synaptic transmission	24	0	0.03	0.07004
701	GO:0001649	osteoblast differentiation	36	0	0.04	0.07005
702	GO:0099068	postsynapse assembly	15	0	0.02	0.07029
703	GO:0035767	endothelial cell chemotaxis	15	0	0.02	0.07089
704	GO:2001026	regulation of endothelial cell chemotaxis	15	0	0.02	0.07089
705	GO:2001028	positive regulation of endothelial cell chemotaxis	15	0	0.02	0.07089
706	GO:0051093	negative regulation of developmental process	233	0	0.28	0.07098
707	GO:0007586	digestion	113	1	0.13	0.07136
708	GO:0035272	exocrine system development	24	0	0.03	0.07152
709	GO:0071674	mononuclear cell migration	61	0	0.07	0.07156
710	GO:0014037	Schwann cell differentiation	41	0	0.05	0.07174
711	GO:0006672	ceramide metabolic process	31	0	0.04	0.07211
712	GO:0006586	indolalkylamine metabolic process	20	0	0.02	0.07223
713	GO:0042430	indole-containing compound metabolic process	25	0	0.03	0.07241
714	GO:0044057	regulation of system process	168	0	0.2	0.07260
715	GO:0071248	cellular response to metal ion	67	0	0.08	0.07278
716	GO:0008284	positive regulation of cell population proliferation	209	0	0.25	0.07303
717	GO:0048247	lymphocyte chemotaxis	11	0	0.01	0.07393
718	GO:0098868	bone growth	18	0	0.02	0.07437
719	GO:0060079	excitatory postsynaptic potential	22	0	0.03	0.07441
720	GO:0061318	renal filtration cell differentiation	16	0	0.02	0.07454
721	GO:0030323	respiratory tube development	58	0	0.07	0.07505
722	GO:0048678	response to axon injury	44	0	0.05	0.07508
723	GO:0044273	sulfur compound catabolic process	22	0	0.03	0.07554
724	GO:1902533	positive regulation of intracellular signal transduction	345	1	0.41	0.07582
725	GO:0043691	reverse cholesterol transport	16	0	0.02	0.07596
726	GO:1902993	positive regulation of amyloid precursor protein catabolic process	16	0	0.02	0.07596
727	GO:0060026	convergent extension	13	0	0.02	0.07605
728	GO:0007156	homophilic cell adhesion via plasma membrane adhesion molecules	53	0	0.06	0.07612
729	GO:0007585	respiratory gaseous exchange by respiratory system	41	0	0.05	0.07635
730	GO:0060326	cell chemotaxis	73	0	0.09	0.07694
731	GO:0016311	dephosphorylation	145	0	0.17	0.07731
732	GO:0072073	kidney epithelium development	32	0	0.04	0.07735
733	GO:0031623	receptor internalization	26	0	0.03	0.07741
734	GO:0046473	phosphatidic acid metabolic process	24	0	0.03	0.07757
735	GO:0006575	cellular modified amino acid metabolic process	110	0	0.13	0.07765
736	GO:0007444	imaginal disc development	124	0	0.15	0.07769
737	GO:0090130	tissue migration	118	0	0.14	0.07771
738	GO:0008643	carbohydrate transport	75	0	0.09	0.07802
739	GO:0033692	cellular polysaccharide biosynthetic process	48	0	0.06	0.07818
740	GO:0034446	substrate adhesion-dependent cell spreading	28	0	0.03	0.07859
741	GO:0060485	mesenchyme development	43	0	0.05	0.07862
742	GO:0099518	vesicle cytoskeletal trafficking	33	0	0.04	0.07867
743	GO:0061302	smooth muscle cell-matrix adhesion	15	0	0.02	0.07877
744	GO:2000097	regulation of smooth muscle cell-matrix adhesion	15	0	0.02	0.07877
745	GO:2000404	regulation of T cell migration	15	0	0.02	0.07877
746	GO:0032366	intracellular sterol transport	23	0	0.03	0.07893
747	GO:0032367	intracellular cholesterol transport	23	0	0.03	0.07893
748	GO:0050793	regulation of developmental process	838	2	0.99	0.07954
749	GO:1901264	carbohydrate derivative transport	50	0	0.06	0.07972
750	GO:0003254	regulation of membrane depolarization	31	0	0.04	0.07994
751	GO:0006909	phagocytosis	57	0	0.07	0.08032
752	GO:0043647	inositol phosphate metabolic process	25	0	0.03	0.08045
753	GO:0010466	negative regulation of peptidase activity	34	0	0.04	0.08052
754	GO:0006720	isoprenoid metabolic process	88	0	0.1	0.08062
755	GO:0030322	stabilization of membrane potential	15	0	0.02	0.08073
756	GO:0032528	microvillus organization	20	0	0.02	0.08083
757	GO:0009167	purine ribonucleoside monophosphate metabolic process	14	0	0.02	0.08155
758	GO:0090092	regulation of transmembrane receptor protein serine/threonine kinase signaling pathway	78	0	0.09	0.08167
759	GO:0030537	larval behavior	16	0	0.02	0.08224
760	GO:0048592	eye morphogenesis	156	0	0.18	0.08235
761	GO:0030308	negative regulation of cell growth	37	0	0.04	0.08270
762	GO:0010038	response to metal ion	152	0	0.18	0.08390
763	GO:0055076	transition metal ion homeostasis	46	0	0.05	0.08426
764	GO:0048701	embryonic cranial skeleton morphogenesis	22	0	0.03	0.08470
765	GO:0009069	serine family amino acid metabolic process	30	0	0.04	0.08474
766	GO:0010634	positive regulation of epithelial cell migration	43	0	0.05	0.08557
767	GO:0045639	positive regulation of myeloid cell differentiation	18	0	0.02	0.08574
768	GO:0023051	regulation of signaling	1184	1	1.4	0.08597
769	GO:0150117	positive regulation of cell-substrate junction organization	17	0	0.02	0.08629
770	GO:0016101	diterpenoid metabolic process	66	0	0.08	0.08659
771	GO:0014075	response to amine	12	0	0.01	0.08711
772	GO:0043281	regulation of cysteine-type endopeptidase activity involved in apoptotic process	43	0	0.05	0.08751
773	GO:0016203	muscle attachment	12	0	0.01	0.08753
774	GO:0071205	protein localization to juxtaparanode region of axon	51	0	0.06	0.08771
775	GO:0009617	response to bacterium	184	1	0.22	0.08781
776	GO:0009395	phospholipid catabolic process	39	0	0.05	0.08840
777	GO:0072009	nephron epithelium development	22	0	0.03	0.08852
778	GO:0042558	pteridine-containing compound metabolic process	28	0	0.03	0.08856
779	GO:0009612	response to mechanical stimulus	77	0	0.09	0.08868
780	GO:0090287	regulation of cellular response to growth factor stimulus	105	0	0.12	0.08892
781	GO:0035924	cellular response to vascular endothelial growth factor stimulus	55	0	0.07	0.08894
782	GO:0010828	positive regulation of glucose transmembrane transport	26	0	0.03	0.08899
783	GO:0072015	glomerular visceral epithelial cell development	14	0	0.02	0.08927
784	GO:0072112	glomerular visceral epithelial cell differentiation	14	0	0.02	0.08927
785	GO:0031646	positive regulation of nervous system process	15	0	0.02	0.08960
786	GO:0043277	apoptotic cell clearance	15	0	0.02	0.08968
787	GO:0051931	regulation of sensory perception	12	0	0.01	0.08983
788	GO:0010648	negative regulation of cell communication	449	1	0.53	0.08985
789	GO:0023057	negative regulation of signaling	449	1	0.53	0.08985
790	GO:2000146	negative regulation of cell motility	62	0	0.07	0.08987
791	GO:0050769	positive regulation of neurogenesis	113	0	0.13	0.09014
792	GO:0032365	intracellular lipid transport	30	0	0.04	0.09041
793	GO:1901575	organic substance catabolic process	1231	4	1.46	0.09069
794	GO:1901889	negative regulation of cell junction assembly	34	0	0.04	0.09074
795	GO:0050832	defense response to fungus	19	0	0.02	0.09111
796	GO:0050767	regulation of neurogenesis	154	0	0.18	0.09116
797	GO:0019227	neuronal action potential propagation	34	0	0.04	0.09137
798	GO:0098870	action potential propagation	34	0	0.04	0.09137
799	GO:0030216	keratinocyte differentiation	31	0	0.04	0.09154
800	GO:0014850	response to muscle activity	11	0	0.01	0.09155
801	GO:0010812	negative regulation of cell-substrate adhesion	30	0	0.04	0.09156
802	GO:0009112	nucleobase metabolic process	31	0	0.04	0.09157
803	GO:0007214	gamma-aminobutyric acid signaling pathway	11	0	0.01	0.09168
804	GO:1901698	response to nitrogen compound	350	0	0.41	0.09190
805	GO:0006829	zinc ion transport	20	0	0.02	0.09192
806	GO:0007179	transforming growth factor beta receptor signaling pathway	55	0	0.07	0.09193
807	GO:0009150	purine ribonucleotide metabolic process	166	0	0.2	0.09194
808	GO:0030326	embryonic limb morphogenesis	29	0	0.03	0.09213
809	GO:0035640	exploration behavior	11	0	0.01	0.09253
810	GO:0099072	regulation of postsynaptic membrane neurotransmitter receptor levels	16	0	0.02	0.09271
811	GO:0048069	eye pigmentation	19	0	0.02	0.09296
812	GO:0002092	positive regulation of receptor internalization	10	0	0.01	0.09299
813	GO:0006163	purine nucleotide metabolic process	176	0	0.21	0.09302
814	GO:0014823	response to activity	29	0	0.03	0.09360
815	GO:0009713	catechol-containing compound biosynthetic process	11	0	0.01	0.09430
816	GO:0042423	catecholamine biosynthetic process	11	0	0.01	0.09430
817	GO:0008347	glial cell migration	28	0	0.03	0.09466
818	GO:0030324	lung development	56	0	0.07	0.09469
819	GO:0035166	post-embryonic hemopoiesis	10	0	0.01	0.09473
820	GO:0042403	thyroid hormone metabolic process	21	0	0.02	0.09493
821	GO:0051046	regulation of secretion	245	0	0.29	0.09507
822	GO:0101023	vascular endothelial cell proliferation	33	0	0.04	0.09517
823	GO:1905562	regulation of vascular endothelial cell proliferation	33	0	0.04	0.09517
824	GO:0044275	cellular carbohydrate catabolic process	30	0	0.04	0.09521
825	GO:0048639	positive regulation of developmental growth	77	0	0.09	0.09530
826	GO:0045833	negative regulation of lipid metabolic process	33	0	0.04	0.09591
827	GO:0070988	demethylation	21	0	0.02	0.09618
828	GO:0035108	limb morphogenesis	30	0	0.04	0.09627
829	GO:0010769	regulation of cell morphogenesis involved in differentiation	49	0	0.06	0.09669
830	GO:0043405	regulation of MAP kinase activity	98	0	0.12	0.09724
831	GO:0002791	regulation of peptide secretion	161	0	0.19	0.09725
832	GO:2000278	regulation of DNA biosynthetic process	27	0	0.03	0.09859
833	GO:0009310	amine catabolic process	18	0	0.02	0.09870
834	GO:0042402	cellular biogenic amine catabolic process	18	0	0.02	0.09870
835	GO:0042026	protein refolding	12	0	0.01	0.09873
836	GO:0055088	lipid homeostasis	70	1	0.08	0.09875
837	GO:0031644	regulation of nervous system process	45	0	0.05	0.09899
838	GO:0055057	neuroblast division	11	0	0.01	0.09923
839	GO:0014706	striated muscle tissue development	105	0	0.12	0.09935
840	GO:0097324	melanocyte migration	12	0	0.01	0.09966
841	GO:0051271	negative regulation of cellular component movement	64	0	0.08	0.09972
842	GO:1901292	nucleoside phosphate catabolic process	26	0	0.03	0.09997
843	GO:0006691	leukotriene metabolic process	12	0	0.01	0.10008
844	GO:0060560	developmental growth involved in morphogenesis	91	0	0.11	0.10013
845	GO:0003012	muscle system process	123	0	0.15	0.10019
846	GO:0010720	positive regulation of cell development	126	0	0.15	0.10024
847	GO:0016525	negative regulation of angiogenesis	30	0	0.04	0.10076
848	GO:1901343	negative regulation of vasculature development	30	0	0.04	0.10076
849	GO:2000181	negative regulation of blood vessel morphogenesis	30	0	0.04	0.10076
850	GO:0019098	reproductive behavior	35	0	0.04	0.10089
851	GO:0007602	phototransduction	27	0	0.03	0.10098
852	GO:0001667	ameboidal-type cell migration	151	0	0.18	0.10115
853	GO:0006641	triglyceride metabolic process	56	0	0.07	0.10129
854	GO:0046889	positive regulation of lipid biosynthetic process	48	0	0.06	0.10148
855	GO:0008049	male courtship behavior	17	0	0.02	0.10209
856	GO:0030913	paranodal junction assembly	41	0	0.05	0.10211
857	GO:0019376	galactolipid catabolic process	10	0	0.01	0.10213
858	GO:0010737	protein kinase A signaling	12	0	0.01	0.10245
859	GO:0006112	energy reserve metabolic process	51	0	0.06	0.10248
860	GO:0007050	cell cycle arrest	18	0	0.02	0.10248
861	GO:1902004	positive regulation of amyloid-beta formation	15	0	0.02	0.10267
862	GO:0046466	membrane lipid catabolic process	33	0	0.04	0.10286
863	GO:0051881	regulation of mitochondrial membrane potential	28	0	0.03	0.10296
864	GO:0001936	regulation of endothelial cell proliferation	57	0	0.07	0.10310
865	GO:0006654	phosphatidic acid biosynthetic process	22	0	0.03	0.10366
866	GO:0006821	chloride transport	53	0	0.06	0.10389
867	GO:0043551	regulation of phosphatidylinositol 3-kinase activity	40	0	0.05	0.10396
868	GO:0010508	positive regulation of autophagy	54	0	0.06	0.10401
869	GO:0014897	striated muscle hypertrophy	25	0	0.03	0.10459
870	GO:0050905	neuromuscular process	60	0	0.07	0.10475
871	GO:0051491	positive regulation of filopodium assembly	24	0	0.03	0.10505
872	GO:0023056	positive regulation of signaling	607	1	0.72	0.10535
873	GO:0042063	gliogenesis	130	0	0.15	0.10583
874	GO:0070661	leukocyte proliferation	37	0	0.04	0.10631
875	GO:0060173	limb development	51	0	0.06	0.10648
876	GO:0060033	anatomical structure regression	37	0	0.04	0.10652
877	GO:0007519	skeletal muscle tissue development	39	0	0.05	0.10723
878	GO:0046470	phosphatidylcholine metabolic process	26	0	0.03	0.10816
879	GO:0140353	lipid export from cell	21	0	0.02	0.10828
880	GO:0010743	regulation of macrophage derived foam cell differentiation	11	0	0.01	0.10834
881	GO:0010745	negative regulation of macrophage derived foam cell differentiation	11	0	0.01	0.10834
882	GO:0010872	regulation of cholesterol esterification	11	0	0.01	0.10834
883	GO:0015849	organic acid transport	132	0	0.16	0.10850
884	GO:0097720	calcineurin-mediated signaling	15	0	0.02	0.10860
885	GO:0106056	regulation of calcineurin-mediated signaling	15	0	0.02	0.10860
886	GO:0032892	positive regulation of organic acid transport	21	0	0.02	0.10875
887	GO:0035270	endocrine system development	29	0	0.03	0.10964
888	GO:0051895	negative regulation of focal adhesion assembly	15	0	0.02	0.10986
889	GO:0150118	negative regulation of cell-substrate junction organization	15	0	0.02	0.10986
890	GO:0007588	excretion	21	0	0.02	0.10987
891	GO:0002548	monocyte chemotaxis	30	0	0.04	0.11005
892	GO:0008356	asymmetric cell division	18	0	0.02	0.11037
893	GO:0098814	spontaneous synaptic transmission	14	1	0.02	0.11075
894	GO:1904888	cranial skeletal system development	27	0	0.03	0.11158
895	GO:0055069	zinc ion homeostasis	16	0	0.02	0.11192
896	GO:0051047	positive regulation of secretion	140	0	0.17	0.11208
897	GO:2000379	positive regulation of reactive oxygen species metabolic process	20	0	0.02	0.11224
898	GO:0006073	cellular glucan metabolic process	62	0	0.07	0.11256
899	GO:0006520	cellular amino acid metabolic process	189	0	0.22	0.11259
900	GO:0050730	regulation of peptidyl-tyrosine phosphorylation	44	0	0.05	0.11264
901	GO:0045087	innate immune response	189	0	0.22	0.11282
902	GO:0043268	positive regulation of potassium ion transport	12	0	0.01	0.11295
903	GO:1901381	positive regulation of potassium ion transmembrane transport	12	0	0.01	0.11295
904	GO:0022010	central nervous system myelination	34	0	0.04	0.11369
905	GO:0032291	axon ensheathment in central nervous system	34	0	0.04	0.11369
906	GO:0060419	heart growth	20	0	0.02	0.11445
907	GO:0009593	detection of chemical stimulus	13	0	0.02	0.11454
908	GO:1901659	glycosyl compound biosynthetic process	31	0	0.04	0.11457
909	GO:0045595	regulation of cell differentiation	448	1	0.53	0.11466
910	GO:0006914	autophagy	208	0	0.25	0.11470
911	GO:0061919	process utilizing autophagic mechanism	208	0	0.25	0.11470
912	GO:0032784	regulation of DNA-templated transcription, elongation	24	0	0.03	0.11488
913	GO:0034243	regulation of transcription elongation from RNA polymerase II promoter	24	0	0.03	0.11488
914	GO:0097150	neuronal stem cell population maintenance	10	0	0.01	0.11500
915	GO:0008345	larval locomotory behavior	12	0	0.01	0.11502
916	GO:0032288	myelin assembly	46	0	0.05	0.11510
917	GO:0016358	dendrite development	140	0	0.17	0.11544
918	GO:0006897	endocytosis	190	0	0.22	0.11550
919	GO:0034763	negative regulation of transmembrane transport	35	0	0.04	0.11660
920	GO:0034766	negative regulation of ion transmembrane transport	35	0	0.04	0.11660
921	GO:0071402	cellular response to lipoprotein particle stimulus	16	0	0.02	0.11700
922	GO:1903053	regulation of extracellular matrix organization	15	0	0.02	0.11715
923	GO:0061912	selective autophagy	26	0	0.03	0.11769
924	GO:0002695	negative regulation of leukocyte activation	20	0	0.02	0.11860
925	GO:1903510	mucopolysaccharide metabolic process	26	0	0.03	0.11864
926	GO:0060420	regulation of heart growth	14	0	0.02	0.11923
927	GO:0055075	potassium ion homeostasis	10	0	0.01	0.11958
928	GO:0035637	multicellular organismal signaling	88	0	0.1	0.11959
929	GO:0006721	terpenoid metabolic process	81	0	0.1	0.11983
930	GO:0071241	cellular response to inorganic substance	75	0	0.09	0.11990
931	GO:0042133	neurotransmitter metabolic process	20	0	0.02	0.12090
932	GO:0010646	regulation of cell communication	1185	1	1.4	0.12114
933	GO:1902003	regulation of amyloid-beta formation	18	0	0.02	0.12116
934	GO:1902991	regulation of amyloid precursor protein catabolic process	18	0	0.02	0.12116
935	GO:0014068	positive regulation of phosphatidylinositol 3-kinase signaling	50	0	0.06	0.12142
936	GO:0097529	myeloid leukocyte migration	50	0	0.06	0.12142
937	GO:0003018	vascular process in circulatory system	63	0	0.07	0.12173
938	GO:0030203	glycosaminoglycan metabolic process	39	0	0.05	0.12249
939	GO:0040013	negative regulation of locomotion	69	0	0.08	0.12255
940	GO:0000041	transition metal ion transport	57	0	0.07	0.12264
941	GO:0007169	transmembrane receptor protein tyrosine kinase signaling pathway	251	0	0.3	0.12265
942	GO:0009966	regulation of signal transduction	1040	1	1.23	0.12289
943	GO:0042446	hormone biosynthetic process	38	0	0.04	0.12325
944	GO:0050868	negative regulation of T cell activation	15	0	0.02	0.12326
945	GO:0051250	negative regulation of lymphocyte activation	15	0	0.02	0.12326
946	GO:0048813	dendrite morphogenesis	102	0	0.12	0.12365
947	GO:0019637	organophosphate metabolic process	480	0	0.57	0.12391
948	GO:0009891	positive regulation of biosynthetic process	476	1	0.56	0.12394
949	GO:0090596	sensory organ morphogenesis	180	0	0.21	0.12398
950	GO:0045682	regulation of epidermis development	15	0	0.02	0.12457
951	GO:0072006	nephron development	32	0	0.04	0.12521
952	GO:0030199	collagen fibril organization	33	0	0.04	0.12525
953	GO:0050848	regulation of calcium-mediated signaling	32	0	0.04	0.12530
954	GO:0006638	neutral lipid metabolic process	64	0	0.08	0.12537
955	GO:0006639	acylglycerol metabolic process	64	0	0.08	0.12537
956	GO:0009163	nucleoside biosynthetic process	25	0	0.03	0.12568
957	GO:0060122	inner ear receptor cell stereocilium organization	14	0	0.02	0.12645
958	GO:0036323	vascular endothelial growth factor receptor-1 signaling pathway	27	0	0.03	0.12707
959	GO:1905563	negative regulation of vascular endothelial cell proliferation	27	0	0.03	0.12707
960	GO:0009119	ribonucleoside metabolic process	41	0	0.05	0.12814
961	GO:0001570	vasculogenesis	26	0	0.03	0.12841
962	GO:0042476	odontogenesis	23	0	0.03	0.12844
963	GO:0034110	regulation of homotypic cell-cell adhesion	30	0	0.04	0.12859
964	GO:0006024	glycosaminoglycan biosynthetic process	29	0	0.03	0.12905
965	GO:1901606	alpha-amino acid catabolic process	54	0	0.06	0.12932
966	GO:0009126	purine nucleoside monophosphate metabolic process	15	0	0.02	0.12938
967	GO:0120178	steroid hormone biosynthetic process	17	0	0.02	0.12957
968	GO:0045466	R7 cell differentiation	16	0	0.02	0.12978
969	GO:0050746	regulation of lipoprotein metabolic process	20	0	0.02	0.13044
970	GO:0046475	glycerophospholipid catabolic process	11	0	0.01	0.13091
971	GO:0006677	glycosylceramide metabolic process	14	0	0.02	0.13117
972	GO:0042136	neurotransmitter biosynthetic process	10	0	0.01	0.13140
973	GO:0032940	secretion by cell	411	0	0.49	0.13163
974	GO:0014902	myotube differentiation	35	0	0.04	0.13175
975	GO:2000351	regulation of endothelial cell apoptotic process	20	0	0.02	0.13212
976	GO:0055082	cellular chemical homeostasis	236	0	0.28	0.13224
977	GO:0006644	phospholipid metabolic process	211	0	0.25	0.13253
978	GO:0042987	amyloid precursor protein catabolic process	20	0	0.02	0.13291
979	GO:0006865	amino acid transport	79	0	0.09	0.13322
980	GO:0090141	positive regulation of mitochondrial fission	14	0	0.02	0.13326
981	GO:0010594	regulation of endothelial cell migration	44	0	0.05	0.13328
982	GO:0032368	regulation of lipid transport	56	0	0.07	0.13338
983	GO:0019217	regulation of fatty acid metabolic process	44	0	0.05	0.13362
984	GO:0071548	response to dexamethasone	13	0	0.02	0.13398
985	GO:0055086	nucleobase-containing small molecule metabolic process	295	0	0.35	0.13436
986	GO:0032835	glomerulus development	25	0	0.03	0.13497
987	GO:0043279	response to alkaloid	43	0	0.05	0.13498
988	GO:0006955	immune response	395	0	0.47	0.13584
989	GO:0150115	cell-substrate junction organization	51	0	0.06	0.13585
990	GO:0045669	positive regulation of osteoblast differentiation	14	0	0.02	0.13603
991	GO:0015872	dopamine transport	15	0	0.02	0.13624
992	GO:0010770	positive regulation of cell morphogenesis involved in differentiation	41	0	0.05	0.13656
993	GO:0045446	endothelial cell differentiation	40	0	0.05	0.13673
994	GO:0043550	regulation of lipid kinase activity	41	0	0.05	0.13729
995	GO:1903530	regulation of secretion by cell	222	0	0.26	0.13730
996	GO:0016054	organic acid catabolic process	143	0	0.17	0.13747
997	GO:0017144	drug metabolic process	20	0	0.02	0.13773
998	GO:0034374	low-density lipoprotein particle remodeling	14	0	0.02	0.13810
999	GO:0009792	embryo development ending in birth or egg hatching	281	0	0.33	0.13838
1000	GO:0021884	forebrain neuron development	11	0	0.01	0.13851
1001	GO:0043552	positive regulation of phosphatidylinositol 3-kinase activity	35	0	0.04	0.13873
1002	GO:0090218	positive regulation of lipid kinase activity	35	0	0.04	0.13873
1003	GO:0051302	regulation of cell division	63	0	0.07	0.13883
1004	GO:0030595	leukocyte chemotaxis	54	0	0.06	0.13893
1005	GO:0005977	glycogen metabolic process	50	0	0.06	0.13932
1006	GO:0018108	peptidyl-tyrosine phosphorylation	85	0	0.1	0.13947
1007	GO:0035268	protein mannosylation	17	0	0.02	0.13949
1008	GO:0097502	mannosylation	17	0	0.02	0.13949
1009	GO:0046847	filopodium assembly	43	0	0.05	0.13951
1010	GO:0060537	muscle tissue development	107	0	0.13	0.13963
1011	GO:0048477	oogenesis	194	0	0.23	0.13978
1012	GO:0046427	positive regulation of receptor signaling pathway via JAK-STAT	15	0	0.02	0.13978
1013	GO:1904894	positive regulation of receptor signaling pathway via STAT	15	0	0.02	0.13978
1014	GO:0033238	regulation of cellular amine metabolic process	17	0	0.02	0.14037
1015	GO:0022604	regulation of cell morphogenesis	133	0	0.16	0.14057
1016	GO:0072010	glomerular epithelium development	15	0	0.02	0.14078
1017	GO:0072310	glomerular epithelial cell development	15	0	0.02	0.14078
1018	GO:0072311	glomerular epithelial cell differentiation	15	0	0.02	0.14078
1019	GO:0010453	regulation of cell fate commitment	12	0	0.01	0.14131
1020	GO:0042311	vasodilation	13	0	0.02	0.14205
1021	GO:0034097	response to cytokine	185	0	0.22	0.14231
1022	GO:0061005	cell differentiation involved in kidney development	19	0	0.02	0.14316
1023	GO:0098801	regulation of renal system process	10	0	0.01	0.14320
1024	GO:0009798	axis specification	70	0	0.08	0.14323
1025	GO:0009719	response to endogenous stimulus	468	0	0.55	0.14340
1026	GO:0009309	amine biosynthetic process	35	0	0.04	0.14344
1027	GO:0042401	cellular biogenic amine biosynthetic process	35	0	0.04	0.14344
1028	GO:0009968	negative regulation of signal transduction	428	1	0.51	0.14397
1029	GO:0007292	female gamete generation	221	0	0.26	0.14432
1030	GO:0006687	glycosphingolipid metabolic process	51	0	0.06	0.14439
1031	GO:0045161	neuronal ion channel clustering	29	0	0.03	0.14440
1032	GO:0006749	glutathione metabolic process	37	0	0.04	0.14441
1033	GO:0009259	ribonucleotide metabolic process	178	0	0.21	0.14464
1034	GO:0046113	nucleobase catabolic process	10	0	0.01	0.14472
1035	GO:0045471	response to ethanol	55	0	0.07	0.14486
1036	GO:0045428	regulation of nitric oxide biosynthetic process	10	0	0.01	0.14507
1037	GO:0080164	regulation of nitric oxide metabolic process	10	0	0.01	0.14507
1038	GO:0043174	nucleoside salvage	12	0	0.01	0.14517
1039	GO:1904035	regulation of epithelial cell apoptotic process	22	0	0.03	0.14533
1040	GO:0002262	myeloid cell homeostasis	40	0	0.05	0.14557
1041	GO:0043666	regulation of phosphoprotein phosphatase activity	15	0	0.02	0.14562
1042	GO:0034331	cell junction maintenance	20	0	0.02	0.14617
1043	GO:1903532	positive regulation of secretion by cell	135	0	0.16	0.14623
1044	GO:0006937	regulation of muscle contraction	61	0	0.07	0.14659
1045	GO:0042451	purine nucleoside biosynthetic process	16	0	0.02	0.14684
1046	GO:0042455	ribonucleoside biosynthetic process	16	0	0.02	0.14684
1047	GO:0046129	purine ribonucleoside biosynthetic process	16	0	0.02	0.14684
1048	GO:0051954	positive regulation of amine transport	15	0	0.02	0.14708
1049	GO:0043094	cellular metabolic compound salvage	25	0	0.03	0.14793
1050	GO:0050714	positive regulation of protein secretion	92	0	0.11	0.14802
1051	GO:0007638	mechanosensory behavior	26	0	0.03	0.14829
1052	GO:0009218	pyrimidine ribonucleotide metabolic process	15	0	0.02	0.14852
1053	GO:0072577	endothelial cell apoptotic process	21	0	0.02	0.14864
1054	GO:0071403	cellular response to high density lipoprotein particle stimulus	10	0	0.01	0.14864
1055	GO:0003300	cardiac muscle hypertrophy	24	0	0.03	0.14907
1056	GO:0048705	skeletal system morphogenesis	66	0	0.08	0.14921
1057	GO:0071902	positive regulation of protein serine/threonine kinase activity	74	0	0.09	0.14938
1058	GO:0000956	nuclear-transcribed mRNA catabolic process	23	0	0.03	0.14951
1059	GO:0051480	regulation of cytosolic calcium ion concentration	86	0	0.1	0.14953
1060	GO:0002753	cytoplasmic pattern recognition receptor signaling pathway	11	0	0.01	0.15002
1061	GO:0008355	olfactory learning	15	0	0.02	0.15022
1062	GO:0030177	positive regulation of Wnt signaling pathway	67	0	0.08	0.15049
1063	GO:0034329	cell junction assembly	230	1	0.27	0.15052
1064	GO:0003416	endochondral bone growth	17	0	0.02	0.15064
1065	GO:0019933	cAMP-mediated signaling	26	0	0.03	0.15067
1066	GO:0006544	glycine metabolic process	10	0	0.01	0.15091
1067	GO:0035999	tetrahydrofolate interconversion	10	0	0.01	0.15091
1068	GO:0050790	regulation of catalytic activity	584	0	0.69	0.15119
1069	GO:0120254	olefinic compound metabolic process	39	0	0.05	0.15237
1070	GO:0002532	production of molecular mediator involved in inflammatory response	32	0	0.04	0.15253
1071	GO:0002067	glandular epithelial cell differentiation	11	0	0.01	0.15279
1072	GO:0060049	regulation of protein glycosylation	11	0	0.01	0.15298
1073	GO:0045933	positive regulation of muscle contraction	14	0	0.02	0.15311
1074	GO:0019693	ribose phosphate metabolic process	179	0	0.21	0.15336
1075	GO:0010647	positive regulation of cell communication	614	1	0.73	0.15342
1076	GO:1901072	glucosamine-containing compound catabolic process	12	0	0.01	0.15345
1077	GO:0007391	dorsal closure	12	0	0.01	0.15525
1078	GO:0050667	homocysteine metabolic process	13	0	0.02	0.15572
1079	GO:0014012	peripheral nervous system axon regeneration	14	0	0.02	0.15583
1080	GO:0006368	transcription elongation from RNA polymerase II promoter	37	0	0.04	0.15650
1081	GO:0042181	ketone biosynthetic process	34	0	0.04	0.15652
1082	GO:0040014	regulation of multicellular organism growth	41	0	0.05	0.15668
1083	GO:0090303	positive regulation of wound healing	11	0	0.01	0.15713
1084	GO:0045926	negative regulation of growth	66	0	0.08	0.15728
1085	GO:0099504	synaptic vesicle cycle	89	0	0.11	0.15733
1086	GO:1990868	response to chemokine	13	0	0.02	0.15753
1087	GO:1990869	cellular response to chemokine	13	0	0.02	0.15753
1088	GO:0050884	neuromuscular process controlling posture	39	0	0.05	0.15867
1089	GO:0046677	response to antibiotic	14	0	0.02	0.15924
1090	GO:0042278	purine nucleoside metabolic process	42	0	0.05	0.15953
1091	GO:0014896	muscle hypertrophy	26	0	0.03	0.16003
1092	GO:0034404	nucleobase-containing small molecule biosynthetic process	49	0	0.06	0.16006
1093	GO:0048738	cardiac muscle tissue development	63	0	0.07	0.16034
1094	GO:1903429	regulation of cell maturation	14	0	0.02	0.16044
1095	GO:0009749	response to glucose	50	0	0.06	0.16044
1096	GO:0050764	regulation of phagocytosis	21	0	0.02	0.16073
1097	GO:0006884	cell volume homeostasis	12	0	0.01	0.16098
1098	GO:0055064	chloride ion homeostasis	12	0	0.01	0.16098
1099	GO:0055083	monovalent inorganic anion homeostasis	12	0	0.01	0.16098
1100	GO:0051294	establishment of spindle orientation	38	0	0.04	0.16176
1101	GO:0060972	left/right pattern formation	12	0	0.01	0.16207
1102	GO:0010324	membrane invagination	17	0	0.02	0.16224
1103	GO:0016049	cell growth	186	0	0.22	0.16259
1104	GO:0097066	response to thyroid hormone	12	0	0.01	0.16275
1105	GO:0050680	negative regulation of epithelial cell proliferation	71	0	0.08	0.16318
1106	GO:0043648	dicarboxylic acid metabolic process	63	0	0.07	0.16321
1107	GO:0050771	negative regulation of axonogenesis	13	0	0.02	0.16341
1108	GO:0010821	regulation of mitochondrion organization	56	0	0.07	0.16403
1109	GO:0031396	regulation of protein ubiquitination	80	0	0.09	0.16405
1110	GO:0060323	head morphogenesis	10	0	0.01	0.16406
1111	GO:0042594	response to starvation	99	0	0.12	0.16436
1112	GO:0021536	diencephalon development	21	0	0.02	0.16455
1113	GO:0007349	cellularization	19	0	0.02	0.16493
1114	GO:2001057	reactive nitrogen species metabolic process	14	0	0.02	0.16523
1115	GO:0042574	retinal metabolic process	18	0	0.02	0.16541
1116	GO:0050808	synapse organization	217	1	0.26	0.16558
1117	GO:0055123	digestive system development	84	0	0.1	0.16578
1118	GO:0021782	glial cell development	60	0	0.07	0.16596
1119	GO:0008593	regulation of Notch signaling pathway	49	0	0.06	0.16612
1120	GO:0035050	embryonic heart tube development	42	0	0.05	0.16637
1121	GO:0043500	muscle adaptation	22	0	0.03	0.16702
1122	GO:0007338	single fertilization	35	0	0.04	0.16737
1123	GO:0034205	amyloid-beta formation	19	0	0.02	0.16790
1124	GO:0001756	somitogenesis	23	0	0.03	0.16795
1125	GO:0002685	regulation of leukocyte migration	35	0	0.04	0.16806
1126	GO:0003298	physiological muscle hypertrophy	11	0	0.01	0.16814
1127	GO:0003301	physiological cardiac muscle hypertrophy	11	0	0.01	0.16814
1128	GO:0061049	cell growth involved in cardiac muscle cell development	11	0	0.01	0.16814
1129	GO:0016236	macroautophagy	116	0	0.14	0.16821
1130	GO:0046365	monosaccharide catabolic process	14	0	0.02	0.16843
1131	GO:0055007	cardiac muscle cell differentiation	41	0	0.05	0.16872
1132	GO:1901224	positive regulation of NIK/NF-kappaB signaling	21	0	0.02	0.16872
1133	GO:0070252	actin-mediated cell contraction	23	0	0.03	0.16873
1134	GO:0035850	epithelial cell differentiation involved in kidney development	18	0	0.02	0.16876
1135	GO:0090075	relaxation of muscle	13	0	0.02	0.16883
1136	GO:0051926	negative regulation of calcium ion transport	14	0	0.02	0.16916
1137	GO:0043467	regulation of generation of precursor metabolites and energy	71	0	0.08	0.16919
1138	GO:0043502	regulation of muscle adaptation	20	0	0.02	0.16919
1139	GO:0043276	anoikis	11	0	0.01	0.16978
1140	GO:0042475	odontogenesis of dentin-containing tooth	14	0	0.02	0.17021
1141	GO:0019725	cellular homeostasis	273	0	0.32	0.17089
1142	GO:0001745	compound eye morphogenesis	78	0	0.09	0.17111
1143	GO:0019882	antigen processing and presentation	26	0	0.03	0.17124
1144	GO:0031103	axon regeneration	30	0	0.04	0.17163
1145	GO:0045163	clustering of voltage-gated potassium channels	19	0	0.02	0.17191
1146	GO:0098869	cellular oxidant detoxification	11	0	0.01	0.17277
1147	GO:0009790	embryo development	527	1	0.62	0.17315
1148	GO:0006030	chitin metabolic process	10	0	0.01	0.17316
1149	GO:0006032	chitin catabolic process	10	0	0.01	0.17316
1150	GO:0060581	cell fate commitment involved in pattern specification	10	0	0.01	0.17325
1151	GO:0099003	vesicle-mediated transport in synapse	91	0	0.11	0.17354
1152	GO:0031018	endocrine pancreas development	17	0	0.02	0.17375
1153	GO:0010717	regulation of epithelial to mesenchymal transition	13	0	0.02	0.17392
1154	GO:0055065	metal ion homeostasis	215	0	0.25	0.17401
1155	GO:0097090	presynaptic membrane organization	17	0	0.02	0.17450
1156	GO:0031398	positive regulation of protein ubiquitination	46	0	0.05	0.17482
1157	GO:0018342	protein prenylation	12	0	0.01	0.17485
1158	GO:0097354	prenylation	12	0	0.01	0.17485
1159	GO:0071711	basement membrane organization	20	0	0.02	0.17487
1160	GO:0010939	regulation of necrotic cell death	15	0	0.02	0.17495
1161	GO:0090257	regulation of muscle system process	76	0	0.09	0.17499
1162	GO:0034330	cell junction organization	347	1	0.41	0.17565
1163	GO:0046337	phosphatidylethanolamine metabolic process	13	0	0.02	0.17588
1164	GO:0016331	morphogenesis of embryonic epithelium	60	0	0.07	0.17730
1165	GO:0051489	regulation of filopodium assembly	33	0	0.04	0.17753
1166	GO:0010657	muscle cell apoptotic process	10	0	0.01	0.17757
1167	GO:0036296	response to increased oxygen levels	11	0	0.01	0.17779
1168	GO:0051899	membrane depolarization	53	0	0.06	0.17782
1169	GO:0071277	cellular response to calcium ion	26	0	0.03	0.17791
1170	GO:0050801	ion homeostasis	273	0	0.32	0.17862
1171	GO:0045935	positive regulation of nucleobase-containing compound metabolic process	368	0	0.44	0.17919
1172	GO:0045806	negative regulation of endocytosis	10	0	0.01	0.17960
1173	GO:0072337	modified amino acid transport	20	0	0.02	0.17969
1174	GO:0021872	forebrain generation of neurons	15	0	0.02	0.17977
1175	GO:0061462	protein localization to lysosome	18	0	0.02	0.17982
1176	GO:0007611	learning or memory	109	0	0.13	0.18028
1177	GO:0030336	negative regulation of cell migration	58	0	0.07	0.18041
1178	GO:0030148	sphingolipid biosynthetic process	60	0	0.07	0.18067
1179	GO:0007032	endosome organization	26	0	0.03	0.18072
1180	GO:0050909	sensory perception of taste	13	0	0.02	0.18092
1181	GO:0006367	transcription initiation from RNA polymerase II promoter	39	0	0.05	0.18107
1182	GO:0060351	cartilage development involved in endochondral bone morphogenesis	11	0	0.01	0.18114
1183	GO:0007568	aging	103	0	0.12	0.18130
1184	GO:1903038	negative regulation of leukocyte cell-cell adhesion	16	0	0.02	0.18181
1185	GO:0060976	coronary vasculature development	27	0	0.03	0.18298
1186	GO:0019377	glycolipid catabolic process	15	0	0.02	0.18342
1187	GO:0035914	skeletal muscle cell differentiation	10	0	0.01	0.18367
1188	GO:0048593	camera-type eye morphogenesis	62	0	0.07	0.18374
1189	GO:0048580	regulation of post-embryonic development	10	0	0.01	0.18387
1190	GO:0000132	establishment of mitotic spindle orientation	36	0	0.04	0.18400
1191	GO:0045598	regulation of fat cell differentiation	33	0	0.04	0.18407
1192	GO:1990384	hyaloid vascular plexus regression	31	0	0.04	0.18413
1193	GO:0010243	response to organonitrogen compound	337	0	0.4	0.18476
1194	GO:0051146	striated muscle cell differentiation	140	0	0.17	0.18526
1195	GO:0060389	pathway-restricted SMAD protein phosphorylation	10	0	0.01	0.18575
1196	GO:0032309	icosanoid secretion	10	0	0.01	0.18580
1197	GO:0072676	lymphocyte migration	28	0	0.03	0.18622
1198	GO:0060042	retina morphogenesis in camera-type eye	30	0	0.04	0.18651
1199	GO:0055081	anion homeostasis	19	0	0.02	0.18680
1200	GO:1902476	chloride transmembrane transport	19	0	0.02	0.18680
1201	GO:0007099	centriole replication	12	0	0.01	0.18710
1202	GO:0098534	centriole assembly	12	0	0.01	0.18710
1203	GO:1901701	cellular response to oxygen-containing compound	289	0	0.34	0.18738
1204	GO:0070663	regulation of leukocyte proliferation	24	0	0.03	0.18749
1205	GO:0098856	intestinal lipid absorption	13	0	0.02	0.18841
1206	GO:1901657	glycosyl compound metabolic process	88	0	0.1	0.18860
1207	GO:0030111	regulation of Wnt signaling pathway	110	0	0.13	0.18914
1208	GO:0046128	purine ribonucleoside metabolic process	40	0	0.05	0.18937
1209	GO:0003143	embryonic heart tube morphogenesis	31	0	0.04	0.18977
1210	GO:0022408	negative regulation of cell-cell adhesion	27	0	0.03	0.19017
1211	GO:0001569	branching involved in blood vessel morphogenesis	21	0	0.02	0.19045
1212	GO:1903409	reactive oxygen species biosynthetic process	26	0	0.03	0.19063
1213	GO:1904063	negative regulation of cation transmembrane transport	26	0	0.03	0.19102
1214	GO:0009164	nucleoside catabolic process	13	0	0.02	0.19135
1215	GO:0051353	positive regulation of oxidoreductase activity	10	0	0.01	0.19190
1216	GO:0001562	response to protozoan	19	0	0.02	0.19223
1217	GO:0042832	defense response to protozoan	19	0	0.02	0.19223
1218	GO:0098656	anion transmembrane transport	196	0	0.23	0.19224
1219	GO:0009220	pyrimidine ribonucleotide biosynthetic process	14	0	0.02	0.19250
1220	GO:0010172	embryonic body morphogenesis	13	0	0.02	0.19300
1221	GO:1905952	regulation of lipid localization	68	0	0.08	0.19316
1222	GO:0050878	regulation of body fluid levels	122	0	0.14	0.19329
1223	GO:0050775	positive regulation of dendrite morphogenesis	35	0	0.04	0.19341
1224	GO:0071676	negative regulation of mononuclear cell migration	14	0	0.02	0.19392
1225	GO:2000402	negative regulation of lymphocyte migration	14	0	0.02	0.19392
1226	GO:0007431	salivary gland development	17	0	0.02	0.19410
1227	GO:0032879	regulation of localization	965	2	1.14	0.19468
1228	GO:0034310	primary alcohol catabolic process	24	0	0.03	0.19482
1229	GO:0010033	response to organic substance	960	1	1.14	0.19501
1230	GO:0007420	brain development	231	0	0.27	0.19543
1231	GO:0048050	post-embryonic eye morphogenesis	19	0	0.02	0.19610
1232	GO:0007517	muscle organ development	102	0	0.12	0.19636
1233	GO:0071310	cellular response to organic substance	663	1	0.78	0.19636
1234	GO:0003014	renal system process	30	0	0.04	0.19655
1235	GO:1990573	potassium ion import across plasma membrane	15	0	0.02	0.19668
1236	GO:0062098	regulation of programmed necrotic cell death	10	0	0.01	0.19685
1237	GO:0070102	interleukin-6-mediated signaling pathway	10	0	0.01	0.19685
1238	GO:0070103	regulation of interleukin-6-mediated signaling pathway	10	0	0.01	0.19685
1239	GO:0070105	positive regulation of interleukin-6-mediated signaling pathway	10	0	0.01	0.19685
1240	GO:0070741	response to interleukin-6	10	0	0.01	0.19685
1241	GO:0071354	cellular response to interleukin-6	10	0	0.01	0.19685
1242	GO:1901699	cellular response to nitrogen compound	197	0	0.23	0.19688
1243	GO:0001656	metanephros development	21	0	0.02	0.19702
1244	GO:0051960	regulation of nervous system development	197	1	0.23	0.19718
1245	GO:0045165	cell fate commitment	125	0	0.15	0.19782
1246	GO:0003015	heart process	79	0	0.09	0.19814
1247	GO:0044270	cellular nitrogen compound catabolic process	139	0	0.16	0.19829
1248	GO:0006760	folic acid-containing compound metabolic process	22	0	0.03	0.19841
1249	GO:0042447	hormone catabolic process	18	0	0.02	0.19899
1250	GO:0050679	positive regulation of epithelial cell proliferation	46	0	0.05	0.19906
1251	GO:0010035	response to inorganic substance	220	0	0.26	0.19945
1252	GO:0051962	positive regulation of nervous system development	132	1	0.16	0.19952
1253	GO:0051781	positive regulation of cell division	17	0	0.02	0.19956
1254	GO:0042441	eye pigment metabolic process	14	0	0.02	0.19981
1255	GO:0043324	pigment metabolic process involved in developmental pigmentation	14	0	0.02	0.19981
1256	GO:0043474	pigment metabolic process involved in pigmentation	14	0	0.02	0.19981
1257	GO:0044248	cellular catabolic process	1208	1	1.43	0.20048
1258	GO:0045665	negative regulation of neuron differentiation	16	0	0.02	0.20058
1259	GO:0042051	compound eye photoreceptor development	26	0	0.03	0.20079
1260	GO:0050766	positive regulation of phagocytosis	14	0	0.02	0.20090
1261	GO:0045453	bone resorption	11	0	0.01	0.20103
1262	GO:0007026	negative regulation of microtubule depolymerization	12	0	0.01	0.20123
1263	GO:0002097	tRNA wobble base modification	19	0	0.02	0.20186
1264	GO:0010824	regulation of centrosome duplication	15	0	0.02	0.20187
1265	GO:0046605	regulation of centrosome cycle	15	0	0.02	0.20187
1266	GO:0002534	cytokine production involved in inflammatory response	21	0	0.02	0.20204
1267	GO:1901800	positive regulation of proteasomal protein catabolic process	45	0	0.05	0.20223
1268	GO:0007584	response to nutrient	72	0	0.09	0.20251
1269	GO:0008216	spermidine metabolic process	10	0	0.01	0.20286
1270	GO:0009064	glutamine family amino acid metabolic process	50	0	0.06	0.20305
1271	GO:0048771	tissue remodeling	49	0	0.06	0.20341
1272	GO:1903522	regulation of blood circulation	61	0	0.07	0.20354
1273	GO:1902369	negative regulation of RNA catabolic process	11	0	0.01	0.20408
1274	GO:1905962	glutamatergic neuron differentiation	12	0	0.01	0.20460
1275	GO:0060443	mammary gland morphogenesis	13	0	0.02	0.20507
1276	GO:0048002	antigen processing and presentation of peptide antigen	20	0	0.02	0.20513
1277	GO:0045216	cell-cell junction organization	96	0	0.11	0.20539
1278	GO:0048645	animal organ formation	25	0	0.03	0.20573
1279	GO:0031223	auditory behavior	18	0	0.02	0.20630
1280	GO:0042297	vocal learning	18	0	0.02	0.20630
1281	GO:0098596	imitative learning	18	0	0.02	0.20630
1282	GO:0098597	observational learning	18	0	0.02	0.20630
1283	GO:0098598	learned vocalization behavior or vocal learning	18	0	0.02	0.20630
1284	GO:0032755	positive regulation of interleukin-6 production	10	0	0.01	0.20652
1285	GO:0045880	positive regulation of smoothened signaling pathway	27	0	0.03	0.20671
1286	GO:0045475	locomotor rhythm	11	0	0.01	0.20695
1287	GO:0030029	actin filament-based process	266	0	0.31	0.20738
1288	GO:1902532	negative regulation of intracellular signal transduction	170	0	0.2	0.20739
1289	GO:0030509	BMP signaling pathway	45	0	0.05	0.20741
1290	GO:0006685	sphingomyelin catabolic process	13	0	0.02	0.20856
1291	GO:0030856	regulation of epithelial cell differentiation	29	0	0.03	0.20893
1292	GO:0046425	regulation of receptor signaling pathway via JAK-STAT	28	0	0.03	0.20910
1293	GO:1904892	regulation of receptor signaling pathway via STAT	28	0	0.03	0.20910
1294	GO:0008361	regulation of cell size	78	0	0.09	0.20919
1295	GO:0042129	regulation of T cell proliferation	15	0	0.02	0.20922
1296	GO:0090101	negative regulation of transmembrane receptor protein serine/threonine kinase signaling pathway	54	0	0.06	0.20966
1297	GO:0018126	protein hydroxylation	20	0	0.02	0.21004
1298	GO:0050678	regulation of epithelial cell proliferation	115	0	0.14	0.21122
1299	GO:0055059	asymmetric neuroblast division	10	0	0.01	0.21156
1300	GO:0002793	positive regulation of peptide secretion	100	0	0.12	0.21172
1301	GO:0051048	negative regulation of secretion	36	0	0.04	0.21173
1302	GO:0031077	post-embryonic camera-type eye development	15	0	0.02	0.21245
1303	GO:0048597	post-embryonic camera-type eye morphogenesis	15	0	0.02	0.21245
1304	GO:0014003	oligodendrocyte development	40	0	0.05	0.21280
1305	GO:0008584	male gonad development	51	0	0.06	0.21326
1306	GO:0046546	development of primary male sexual characteristics	51	0	0.06	0.21326
1307	GO:0030218	erythrocyte differentiation	34	0	0.04	0.21332
1308	GO:0034101	erythrocyte homeostasis	34	0	0.04	0.21332
1309	GO:0090066	regulation of anatomical structure size	186	0	0.22	0.21363
1310	GO:1901888	regulation of cell junction assembly	114	1	0.13	0.21369
1311	GO:0001666	response to hypoxia	142	0	0.17	0.21385
1312	GO:1903322	positive regulation of protein modification by small protein conjugation or removal	51	0	0.06	0.21446
1313	GO:1903961	positive regulation of anion transmembrane transport	36	0	0.04	0.21505
1314	GO:1901798	positive regulation of signal transduction by p53 class mediator	26	0	0.03	0.21521
1315	GO:0045604	regulation of epidermal cell differentiation	13	0	0.02	0.21558
1316	GO:1900542	regulation of purine nucleotide metabolic process	27	0	0.03	0.21581
1317	GO:0032370	positive regulation of lipid transport	45	0	0.05	0.21622
1318	GO:0061136	regulation of proteasomal protein catabolic process	69	0	0.08	0.21637
1319	GO:1905710	positive regulation of membrane permeability	16	0	0.02	0.21667
1320	GO:0008333	endosome to lysosome transport	21	0	0.02	0.21676
1321	GO:0072528	pyrimidine-containing compound biosynthetic process	22	0	0.03	0.21754
1322	GO:0043393	regulation of protein binding	52	0	0.06	0.21758
1323	GO:0010631	epithelial cell migration	111	0	0.13	0.21775
1324	GO:0042659	regulation of cell fate specification	10	0	0.01	0.21776
1325	GO:0034439	lipoprotein lipid oxidation	13	0	0.02	0.21807
1326	GO:0034442	regulation of lipoprotein oxidation	13	0	0.02	0.21807
1327	GO:0034443	negative regulation of lipoprotein oxidation	13	0	0.02	0.21807
1328	GO:0042160	lipoprotein modification	13	0	0.02	0.21807
1329	GO:0042161	lipoprotein oxidation	13	0	0.02	0.21807
1330	GO:0050748	negative regulation of lipoprotein metabolic process	13	0	0.02	0.21807
1331	GO:0060587	regulation of lipoprotein lipid oxidation	13	0	0.02	0.21807
1332	GO:0060588	negative regulation of lipoprotein lipid oxidation	13	0	0.02	0.21807
1333	GO:2000098	negative regulation of smooth muscle cell-matrix adhesion	13	0	0.02	0.21807
1334	GO:2000405	negative regulation of T cell migration	13	0	0.02	0.21807
1335	GO:0007033	vacuole organization	80	0	0.09	0.21899
1336	GO:0035094	response to nicotine	16	0	0.02	0.21919
1337	GO:0043201	response to leucine	13	0	0.02	0.21935
1338	GO:0050921	positive regulation of chemotaxis	33	0	0.04	0.21940
1339	GO:0010259	multicellular organism aging	53	0	0.06	0.21941
1340	GO:0001763	morphogenesis of a branching structure	50	0	0.06	0.21973
1341	GO:0051604	protein maturation	179	0	0.21	0.21973
1342	GO:0071219	cellular response to molecule of bacterial origin	22	0	0.03	0.22001
1343	GO:0010951	negative regulation of endopeptidase activity	30	0	0.04	0.22014
1344	GO:0048147	negative regulation of fibroblast proliferation	14	0	0.02	0.22042
1345	GO:0007281	germ cell development	253	0	0.3	0.22057
1346	GO:0009893	positive regulation of metabolic process	1069	2	1.26	0.22075
1347	GO:1901658	glycosyl compound catabolic process	22	0	0.03	0.22203
1348	GO:0046700	heterocycle catabolic process	137	0	0.16	0.22204
1349	GO:0048663	neuron fate commitment	44	0	0.05	0.22223
1350	GO:0002068	glandular epithelial cell development	10	0	0.01	0.22276
1351	GO:0006063	uronic acid metabolic process	13	0	0.02	0.22364
1352	GO:0019585	glucuronate metabolic process	13	0	0.02	0.22364
1353	GO:0045597	positive regulation of cell differentiation	242	0	0.29	0.22379
1354	GO:0031102	neuron projection regeneration	31	0	0.04	0.22444
1355	GO:0002062	chondrocyte differentiation	40	0	0.05	0.22470
1356	GO:0030149	sphingolipid catabolic process	24	0	0.03	0.22485
1357	GO:0071625	vocalization behavior	22	0	0.03	0.22488
1358	GO:0035107	appendage morphogenesis	99	0	0.12	0.22496
1359	GO:0015844	monoamine transport	19	0	0.02	0.22504
1360	GO:0007610	behavior	306	0	0.36	0.22547
1361	GO:0001541	ovarian follicle development	20	0	0.02	0.22575
1362	GO:0050953	sensory perception of light stimulus	163	0	0.19	0.22659
1363	GO:0015909	long-chain fatty acid transport	21	0	0.02	0.22673
1364	GO:0071385	cellular response to glucocorticoid stimulus	11	0	0.01	0.22698
1365	GO:0071695	anatomical structure maturation	125	0	0.15	0.22708
1366	GO:0034284	response to monosaccharide	53	0	0.06	0.22724
1367	GO:0000045	autophagosome assembly	35	0	0.04	0.22729
1368	GO:0031099	regeneration	96	0	0.11	0.22733
1369	GO:0051051	negative regulation of transport	145	1	0.17	0.22741
1370	GO:0044242	cellular lipid catabolic process	124	0	0.15	0.22753
1371	GO:0050768	negative regulation of neurogenesis	38	0	0.04	0.22789
1372	GO:0048584	positive regulation of response to stimulus	659	1	0.78	0.22817
1373	GO:0016339	calcium-dependent cell-cell adhesion via plasma membrane cell adhesion molecules	12	0	0.01	0.22819
1374	GO:0034656	nucleobase-containing small molecule catabolic process	18	0	0.02	0.22860
1375	GO:0050773	regulation of dendrite development	75	0	0.09	0.22926
1376	GO:0030032	lamellipodium assembly	21	0	0.02	0.22951
1377	GO:1905954	positive regulation of lipid localization	52	0	0.06	0.22971
1378	GO:0046903	secretion	465	0	0.55	0.22990
1379	GO:0007601	visual perception	158	0	0.19	0.22990
1380	GO:0055093	response to hyperoxia	10	0	0.01	0.23000
1381	GO:1990709	presynaptic active zone organization	11	0	0.01	0.23003
1382	GO:0050435	amyloid-beta metabolic process	27	0	0.03	0.23030
1383	GO:0032465	regulation of cytokinesis	51	0	0.06	0.23318
1384	GO:0032958	inositol phosphate biosynthetic process	14	0	0.02	0.23338
1385	GO:0030512	negative regulation of transforming growth factor beta receptor signaling pathway	29	0	0.03	0.23344
1386	GO:0007189	adenylate cyclase-activating G protein-coupled receptor signaling pathway	15	0	0.02	0.23354
1387	GO:0050850	positive regulation of calcium-mediated signaling	18	0	0.02	0.23395
1388	GO:0015800	acidic amino acid transport	23	0	0.03	0.23411
1389	GO:0014031	mesenchymal cell development	13	0	0.02	0.23425
1390	GO:0014032	neural crest cell development	13	0	0.02	0.23425
1391	GO:0046460	neutral lipid biosynthetic process	24	0	0.03	0.23430
1392	GO:0046463	acylglycerol biosynthetic process	24	0	0.03	0.23430
1393	GO:0001700	embryonic development via the syncytial blastoderm	23	0	0.03	0.23447
1394	GO:0000096	sulfur amino acid metabolic process	29	0	0.03	0.23451
1395	GO:1901998	toxin transport	10	0	0.01	0.23452
1396	GO:0071825	protein-lipid complex subunit organization	22	1	0.03	0.23467
1397	GO:0071827	plasma lipoprotein particle organization	22	1	0.03	0.23467
1398	GO:0065009	regulation of molecular function	729	0	0.86	0.23513
1399	GO:0097104	postsynaptic membrane assembly	13	0	0.02	0.23538
1400	GO:0019433	triglyceride catabolic process	16	0	0.02	0.23578
1401	GO:0006665	sphingolipid metabolic process	92	0	0.11	0.23643
1402	GO:0001937	negative regulation of endothelial cell proliferation	33	0	0.04	0.23650
1403	GO:0099558	maintenance of synapse structure	15	0	0.02	0.23659
1404	GO:0051094	positive regulation of developmental process	403	1	0.48	0.23764
1405	GO:0009746	response to hexose	52	0	0.06	0.23768
1406	GO:0061053	somite development	27	0	0.03	0.23770
1407	GO:0060562	epithelial tube morphogenesis	187	0	0.22	0.23818
1408	GO:0000302	response to reactive oxygen species	86	0	0.1	0.23859
1409	GO:0008215	spermine metabolic process	11	0	0.01	0.23879
1410	GO:1901983	regulation of protein acetylation	16	0	0.02	0.23883
1411	GO:0030513	positive regulation of BMP signaling pathway	11	0	0.01	0.23962
1412	GO:0060048	cardiac muscle contraction	34	0	0.04	0.24011
1413	GO:2001237	negative regulation of extrinsic apoptotic signaling pathway	22	0	0.03	0.24074
1414	GO:1903432	regulation of TORC1 signaling	45	0	0.05	0.24144
1415	GO:0043954	cellular component maintenance	23	0	0.03	0.24146
1416	GO:0042692	muscle cell differentiation	152	0	0.18	0.24157
1417	GO:0090132	epithelium migration	112	0	0.13	0.24161
1418	GO:0031214	biomineral tissue development	36	0	0.04	0.24293
1419	GO:0110148	biomineralization	36	0	0.04	0.24293
1420	GO:0010998	regulation of translational initiation by eIF2 alpha phosphorylation	11	0	0.01	0.24308
1421	GO:0032091	negative regulation of protein binding	22	0	0.03	0.24325
1422	GO:0033344	cholesterol efflux	20	0	0.02	0.24362
1423	GO:0002181	cytoplasmic translation	47	0	0.06	0.24430
1424	GO:0006414	translational elongation	26	0	0.03	0.24449
1425	GO:0051961	negative regulation of nervous system development	49	0	0.06	0.24497
1426	GO:0010742	macrophage derived foam cell differentiation	12	1	0.01	0.24510
1427	GO:0034433	steroid esterification	12	1	0.01	0.24510
1428	GO:0034434	sterol esterification	12	1	0.01	0.24510
1429	GO:0034435	cholesterol esterification	12	1	0.01	0.24510
1430	GO:0090077	foam cell differentiation	12	1	0.01	0.24510
1431	GO:0060261	positive regulation of transcription initiation from RNA polymerase II promoter	14	0	0.02	0.24553
1432	GO:2000144	positive regulation of DNA-templated transcription, initiation	14	0	0.02	0.24553
1433	GO:0006972	hyperosmotic response	14	0	0.02	0.24558
1434	GO:1990748	cellular detoxification	26	0	0.03	0.24598
1435	GO:0002244	hematopoietic progenitor cell differentiation	75	1	0.09	0.24599
1436	GO:0006875	cellular metal ion homeostasis	168	0	0.2	0.24612
1437	GO:0071345	cellular response to cytokine stimulus	160	0	0.19	0.24629
1438	GO:0022407	regulation of cell-cell adhesion	80	0	0.09	0.24661
1439	GO:0140352	export from cell	428	0	0.51	0.24696
1440	GO:0019730	antimicrobial humoral response	31	0	0.04	0.24725
1441	GO:0016198	axon choice point recognition	12	0	0.01	0.24758
1442	GO:0016199	axon midline choice point recognition	12	0	0.01	0.24758
1443	GO:0031667	response to nutrient levels	208	0	0.25	0.24830
1444	GO:0033273	response to vitamin	27	0	0.03	0.24889
1445	GO:0008340	determination of adult lifespan	48	0	0.06	0.24894
1446	GO:0055001	muscle cell development	106	0	0.13	0.24894
1447	GO:0043270	positive regulation of ion transport	259	0	0.31	0.24904
1448	GO:0007635	chemosensory behavior	28	0	0.03	0.24958
1449	GO:0002478	antigen processing and presentation of exogenous peptide antigen	11	0	0.01	0.24982
1450	GO:0019884	antigen processing and presentation of exogenous antigen	11	0	0.01	0.24982
1451	GO:0010822	positive regulation of mitochondrion organization	29	0	0.03	0.25002
1452	GO:0070482	response to oxygen levels	151	0	0.18	0.25040
1453	GO:1904019	epithelial cell apoptotic process	31	0	0.04	0.25130
1454	GO:0051339	regulation of lyase activity	12	0	0.01	0.25190
1455	GO:0009251	glucan catabolic process	28	0	0.03	0.25197
1456	GO:0055092	sterol homeostasis	41	1	0.05	0.25247
1457	GO:1901661	quinone metabolic process	31	0	0.04	0.25267
1458	GO:0016319	mushroom body development	12	0	0.01	0.25282
1459	GO:0040029	regulation of gene expression, epigenetic	26	0	0.03	0.25364
1460	GO:0010921	regulation of phosphatase activity	37	0	0.04	0.25434
1461	GO:0048563	post-embryonic animal organ morphogenesis	99	0	0.12	0.25457
1462	GO:0048736	appendage development	118	0	0.14	0.25477
1463	GO:0044331	cell-cell adhesion mediated by cadherin	23	0	0.03	0.25480
1464	GO:0044419	biological process involved in interspecies interaction between organisms	572	1	0.68	0.25482
1465	GO:0044264	cellular polysaccharide metabolic process	77	0	0.09	0.25713
1466	GO:0046461	neutral lipid catabolic process	19	0	0.02	0.25765
1467	GO:0046464	acylglycerol catabolic process	19	0	0.02	0.25765
1468	GO:0043242	negative regulation of protein-containing complex disassembly	29	0	0.03	0.25794
1469	GO:0072348	sulfur compound transport	23	0	0.03	0.25859
1470	GO:0072527	pyrimidine-containing compound metabolic process	42	0	0.05	0.25862
1471	GO:0031347	regulation of defense response	150	0	0.18	0.25886
1472	GO:0090263	positive regulation of canonical Wnt signaling pathway	58	0	0.07	0.25927
1473	GO:0007188	adenylate cyclase-modulating G protein-coupled receptor signaling pathway	33	0	0.04	0.25967
1474	GO:0036293	response to decreased oxygen levels	146	0	0.17	0.26046
1475	GO:0030707	ovarian follicle cell development	97	0	0.11	0.26055
1476	GO:1990138	neuron projection extension	81	0	0.1	0.26056
1477	GO:0060322	head development	242	0	0.29	0.26149
1478	GO:0060856	establishment of blood-brain barrier	12	0	0.01	0.26245
1479	GO:0002063	chondrocyte development	15	0	0.02	0.26249
1480	GO:0048790	maintenance of presynaptic active zone structure	10	0	0.01	0.26295
1481	GO:0032268	regulation of cellular protein metabolic process	784	1	0.93	0.26296
1482	GO:1901607	alpha-amino acid biosynthetic process	38	0	0.04	0.26332
1483	GO:0034614	cellular response to reactive oxygen species	46	0	0.05	0.26401
1484	GO:0010611	regulation of cardiac muscle hypertrophy	15	0	0.02	0.26401
1485	GO:0014033	neural crest cell differentiation	15	0	0.02	0.26423
1486	GO:0006595	polyamine metabolic process	12	0	0.01	0.26480
1487	GO:0006068	ethanol catabolic process	17	0	0.02	0.26486
1488	GO:0043052	thermotaxis	10	0	0.01	0.26515
1489	GO:0030510	regulation of BMP signaling pathway	39	0	0.05	0.26521
1490	GO:0034764	positive regulation of transmembrane transport	76	0	0.09	0.26523
1491	GO:0034767	positive regulation of ion transmembrane transport	76	0	0.09	0.26523
1492	GO:1903793	positive regulation of anion transport	218	0	0.26	0.26542
1493	GO:0071230	cellular response to amino acid stimulus	32	0	0.04	0.26577
1494	GO:1904356	regulation of telomere maintenance via telomere lengthening	12	0	0.01	0.26646
1495	GO:0009991	response to extracellular stimulus	213	0	0.25	0.26650
1496	GO:0035418	protein localization to synapse	21	0	0.02	0.26689
1497	GO:0045444	fat cell differentiation	64	0	0.08	0.26749
1498	GO:0055078	sodium ion homeostasis	27	0	0.03	0.26864
1499	GO:0040001	establishment of mitotic spindle localization	39	0	0.05	0.26868
1500	GO:0061138	morphogenesis of a branching epithelium	45	0	0.05	0.26871
1501	GO:0006464	cellular protein modification process	1666	1	1.97	0.26976
1502	GO:0036211	protein modification process	1666	1	1.97	0.26976
1503	GO:0017015	regulation of transforming growth factor beta receptor signaling pathway	35	0	0.04	0.27026
1504	GO:1903844	regulation of cellular response to transforming growth factor beta stimulus	35	0	0.04	0.27026
1505	GO:0043457	regulation of cellular respiration	12	0	0.01	0.27039
1506	GO:0048747	muscle fiber development	22	0	0.03	0.27054
1507	GO:0090140	regulation of mitochondrial fission	19	0	0.02	0.27079
1508	GO:0051222	positive regulation of protein transport	143	0	0.17	0.27109
1509	GO:0001764	neuron migration	36	0	0.04	0.27167
1510	GO:0035176	social behavior	30	0	0.04	0.27175
1511	GO:0006684	sphingomyelin metabolic process	18	0	0.02	0.27203
1512	GO:0030072	peptide hormone secretion	86	0	0.1	0.27204
1513	GO:0071577	zinc ion transmembrane transport	14	0	0.02	0.27212
1514	GO:0031323	regulation of cellular metabolic process	1770	2	2.09	0.27250
1515	GO:0060047	heart contraction	74	0	0.09	0.27252
1516	GO:0010640	regulation of platelet-derived growth factor receptor signaling pathway	19	0	0.02	0.27316
1517	GO:1902255	positive regulation of intrinsic apoptotic signaling pathway by p53 class mediator	25	0	0.03	0.27325
1518	GO:0060291	long-term synaptic potentiation	22	0	0.03	0.27395
1519	GO:0046718	viral entry into host cell	26	0	0.03	0.27397
1520	GO:0051937	catecholamine transport	17	0	0.02	0.27452
1521	GO:0008210	estrogen metabolic process	27	0	0.03	0.27456
1522	GO:0006869	lipid transport	173	0	0.2	0.27471
1523	GO:0036003	positive regulation of transcription from RNA polymerase II promoter in response to stress	27	0	0.03	0.27495
1524	GO:1903320	regulation of protein modification by small protein conjugation or removal	85	0	0.1	0.27530
1525	GO:1902882	regulation of response to oxidative stress	21	0	0.02	0.27545
1526	GO:0010874	regulation of cholesterol efflux	17	0	0.02	0.27579
1527	GO:0006206	pyrimidine nucleobase metabolic process	13	0	0.02	0.27587
1528	GO:0051129	negative regulation of cellular component organization	254	0	0.3	0.27587
1529	GO:1903825	organic acid transmembrane transport	60	0	0.07	0.27658
1530	GO:1905039	carboxylic acid transmembrane transport	60	0	0.07	0.27658
1531	GO:0001945	lymph vessel development	17	0	0.02	0.27675
1532	GO:0050994	regulation of lipid catabolic process	18	0	0.02	0.27696
1533	GO:0043085	positive regulation of catalytic activity	317	0	0.38	0.27718
1534	GO:1903018	regulation of glycoprotein metabolic process	16	1	0.02	0.27743
1535	GO:0070373	negative regulation of ERK1 and ERK2 cascade	18	0	0.02	0.27755
1536	GO:0071396	cellular response to lipid	85	0	0.1	0.27862
1537	GO:0046854	phosphatidylinositol phosphorylation	22	0	0.03	0.27874
1538	GO:0070839	metal ion export	14	0	0.02	0.27896
1539	GO:0002064	epithelial cell development	169	0	0.2	0.27971
1540	GO:0007272	ensheathment of neurons	84	0	0.1	0.27992
1541	GO:0008366	axon ensheathment	84	0	0.1	0.27992
1542	GO:0042552	myelination	84	0	0.1	0.27992
1543	GO:0007274	neuromuscular synaptic transmission	29	0	0.03	0.28019
1544	GO:0090100	positive regulation of transmembrane receptor protein serine/threonine kinase signaling pathway	21	0	0.02	0.28334
1545	GO:0032786	positive regulation of DNA-templated transcription, elongation	14	0	0.02	0.28344
1546	GO:0032968	positive regulation of transcription elongation from RNA polymerase II promoter	14	0	0.02	0.28344
1547	GO:0045989	positive regulation of striated muscle contraction	11	0	0.01	0.28357
1548	GO:0008652	cellular amino acid biosynthetic process	36	0	0.04	0.28375
1549	GO:0048278	vesicle docking	28	0	0.03	0.28429
1550	GO:0031331	positive regulation of cellular catabolic process	143	0	0.17	0.28462
1551	GO:0044093	positive regulation of molecular function	407	0	0.48	0.28478
1552	GO:0043154	negative regulation of cysteine-type endopeptidase activity involved in apoptotic process	21	0	0.02	0.28480
1553	GO:2000117	negative regulation of cysteine-type endopeptidase activity	21	0	0.02	0.28480
1554	GO:0044062	regulation of excretion	14	0	0.02	0.28503
1555	GO:0031670	cellular response to nutrient	11	0	0.01	0.28518
1556	GO:0071295	cellular response to vitamin	11	0	0.01	0.28518
1557	GO:0071384	cellular response to corticosteroid stimulus	17	0	0.02	0.28535
1558	GO:0051050	positive regulation of transport	342	0	0.4	0.28546
1559	GO:0048565	digestive tract development	76	0	0.09	0.28568
1560	GO:0061180	mammary gland epithelium development	11	0	0.01	0.28582
1561	GO:0008016	regulation of heart contraction	56	0	0.07	0.28629
1562	GO:0045927	positive regulation of growth	129	0	0.15	0.28646
1563	GO:0009886	post-embryonic animal morphogenesis	119	0	0.14	0.28667
1564	GO:0098815	modulation of excitatory postsynaptic potential	16	0	0.02	0.28732
1565	GO:0006140	regulation of nucleotide metabolic process	29	0	0.03	0.28747
1566	GO:0061061	muscle structure development	235	0	0.28	0.28757
1567	GO:0099024	plasma membrane invagination	13	0	0.02	0.28789
1568	GO:0034394	protein localization to cell surface	10	0	0.01	0.28791
1569	GO:0042551	neuron maturation	46	0	0.05	0.28881
1570	GO:0048260	positive regulation of receptor-mediated endocytosis	27	0	0.03	0.28894
1571	GO:0031960	response to corticosteroid	50	0	0.06	0.28898
1572	GO:0022617	extracellular matrix disassembly	19	0	0.02	0.28967
1573	GO:0098771	inorganic ion homeostasis	258	0	0.31	0.29002
1574	GO:0046839	phospholipid dephosphorylation	18	0	0.02	0.29028
1575	GO:0042461	photoreceptor cell development	51	0	0.06	0.29039
1576	GO:0051653	spindle localization	46	0	0.05	0.29070
1577	GO:0060324	face development	11	0	0.01	0.29072
1578	GO:1901137	carbohydrate derivative biosynthetic process	418	1	0.49	0.29086
1579	GO:0070887	cellular response to chemical stimulus	847	1	1	0.29110
1580	GO:0007140	male meiotic nuclear division	32	0	0.04	0.29114
1581	GO:0010977	negative regulation of neuron projection development	37	0	0.04	0.29148
1582	GO:0050654	chondroitin sulfate proteoglycan metabolic process	18	0	0.02	0.29176
1583	GO:0061515	myeloid cell development	21	0	0.02	0.29195
1584	GO:0006213	pyrimidine nucleoside metabolic process	15	0	0.02	0.29230
1585	GO:0007040	lysosome organization	32	0	0.04	0.29244
1586	GO:0080171	lytic vacuole organization	32	0	0.04	0.29244
1587	GO:0051445	regulation of meiotic cell cycle	14	0	0.02	0.29247
1588	GO:0031114	regulation of microtubule depolymerization	16	0	0.02	0.29261
1589	GO:0009651	response to salt stress	15	0	0.02	0.29308
1590	GO:0034103	regulation of tissue remodeling	17	0	0.02	0.29365
1591	GO:0015766	disaccharide transport	12	0	0.01	0.29369
1592	GO:0015771	trehalose transport	12	0	0.01	0.29369
1593	GO:0015772	oligosaccharide transport	12	0	0.01	0.29369
1594	GO:0071772	response to BMP	46	0	0.05	0.29384
1595	GO:0071773	cellular response to BMP stimulus	46	0	0.05	0.29384
1596	GO:0035794	positive regulation of mitochondrial membrane permeability	15	0	0.02	0.29429
1597	GO:1902259	regulation of delayed rectifier potassium channel activity	13	0	0.02	0.29471
1598	GO:0015696	ammonium transport	14	0	0.02	0.29485
1599	GO:0046488	phosphatidylinositol metabolic process	85	0	0.1	0.29497
1600	GO:0099175	regulation of postsynapse organization	46	0	0.05	0.29513
1601	GO:0060041	retina development in camera-type eye	60	0	0.07	0.29624
1602	GO:0002237	response to molecule of bacterial origin	62	0	0.07	0.29655
1603	GO:0006883	cellular sodium ion homeostasis	17	0	0.02	0.29685
1604	GO:2000401	regulation of lymphocyte migration	19	0	0.02	0.29713
1605	GO:0044804	autophagy of nucleus	12	0	0.01	0.29798
1606	GO:0044245	polysaccharide digestion	20	0	0.02	0.29804
1607	GO:0090281	negative regulation of calcium ion import	10	0	0.01	0.29885
1608	GO:0051055	negative regulation of lipid biosynthetic process	12	0	0.01	0.29887
1609	GO:0009743	response to carbohydrate	64	0	0.08	0.29904
1610	GO:0021700	developmental maturation	149	0	0.18	0.29926
1611	GO:0045670	regulation of osteoclast differentiation	11	0	0.01	0.29978
1612	GO:0090630	activation of GTPase activity	14	0	0.02	0.30001
1613	GO:0060977	coronary vasculature morphogenesis	17	0	0.02	0.30013
1614	GO:0002683	negative regulation of immune system process	84	0	0.1	0.30038
1615	GO:0071900	regulation of protein serine/threonine kinase activity	139	0	0.16	0.30056
1616	GO:0016242	negative regulation of macroautophagy	12	0	0.01	0.30091
1617	GO:0030282	bone mineralization	31	0	0.04	0.30091
1618	GO:0061003	positive regulation of dendritic spine morphogenesis	30	0	0.04	0.30097
1619	GO:0030010	establishment of cell polarity	69	0	0.08	0.30201
1620	GO:0009201	ribonucleoside triphosphate biosynthetic process	23	0	0.03	0.30240
1621	GO:0010557	positive regulation of macromolecule biosynthetic process	403	1	0.48	0.30264
1622	GO:0061098	positive regulation of protein tyrosine kinase activity	12	0	0.01	0.30270
1623	GO:0042048	olfactory behavior	25	0	0.03	0.30294
1624	GO:0032436	positive regulation of proteasomal ubiquitin-dependent protein catabolic process	37	0	0.04	0.30309
1625	GO:0032204	regulation of telomere maintenance	16	0	0.02	0.30326
1626	GO:0043087	regulation of GTPase activity	94	0	0.11	0.30327
1627	GO:0007043	cell-cell junction assembly	78	0	0.09	0.30340
1628	GO:0009117	nucleotide metabolic process	236	0	0.28	0.30474
1629	GO:0032355	response to estradiol	40	0	0.05	0.30478
1630	GO:0051341	regulation of oxidoreductase activity	22	0	0.03	0.30540
1631	GO:0002098	tRNA wobble uridine modification	17	0	0.02	0.30613
1632	GO:0043470	regulation of carbohydrate catabolic process	27	0	0.03	0.30618
1633	GO:0022404	molting cycle process	18	0	0.02	0.30629
1634	GO:0032434	regulation of proteasomal ubiquitin-dependent protein catabolic process	53	0	0.06	0.30634
1635	GO:0050673	epithelial cell proliferation	150	0	0.18	0.30710
1636	GO:0030866	cortical actin cytoskeleton organization	18	0	0.02	0.30718
1637	GO:0051293	establishment of spindle localization	45	0	0.05	0.30778
1638	GO:0048821	erythrocyte development	10	0	0.01	0.30826
1639	GO:0065008	regulation of biological quality	1572	3	1.86	0.30854
1640	GO:0032103	positive regulation of response to external stimulus	109	0	0.13	0.30869
1641	GO:0072574	hepatocyte proliferation	11	0	0.01	0.30873
1642	GO:0072575	epithelial cell proliferation involved in liver morphogenesis	11	0	0.01	0.30873
1643	GO:0072576	liver morphogenesis	11	0	0.01	0.30873
1644	GO:0022612	gland morphogenesis	40	0	0.05	0.30874
1645	GO:0002761	regulation of myeloid leukocyte differentiation	17	0	0.02	0.30876
1646	GO:0051216	cartilage development	59	0	0.07	0.30894
1647	GO:1900015	regulation of cytokine production involved in inflammatory response	20	0	0.02	0.30926
1648	GO:0044247	cellular polysaccharide catabolic process	20	0	0.02	0.30997
1649	GO:0032943	mononuclear cell proliferation	31	0	0.04	0.31004
1650	GO:0001706	endoderm formation	13	0	0.02	0.31019
1651	GO:0035987	endodermal cell differentiation	13	0	0.02	0.31019
1652	GO:0043010	camera-type eye development	134	0	0.16	0.31039
1653	GO:0009190	cyclic nucleotide biosynthetic process	11	0	0.01	0.31052
1654	GO:0052652	cyclic purine nucleotide metabolic process	11	0	0.01	0.31052
1655	GO:0001508	action potential	69	0	0.08	0.31103
1656	GO:0051384	response to glucocorticoid	43	0	0.05	0.31122
1657	GO:0046661	male sex differentiation	65	0	0.08	0.31150
1658	GO:1904062	regulation of cation transmembrane transport	85	0	0.1	0.31154
1659	GO:0010562	positive regulation of phosphorus metabolic process	276	0	0.33	0.31158
1660	GO:0045937	positive regulation of phosphate metabolic process	276	0	0.33	0.31158
1661	GO:0010765	positive regulation of sodium ion transport	17	0	0.02	0.31187
1662	GO:0002474	antigen processing and presentation of peptide antigen via MHC class I	15	0	0.02	0.31380
1663	GO:0006716	juvenile hormone metabolic process	12	0	0.01	0.31382
1664	GO:0006718	juvenile hormone biosynthetic process	12	0	0.01	0.31382
1665	GO:0007204	positive regulation of cytosolic calcium ion concentration	69	0	0.08	0.31403
1666	GO:0070536	protein K63-linked deubiquitination	11	0	0.01	0.31419
1667	GO:0038202	TORC1 signaling	47	0	0.06	0.31421
1668	GO:0007009	plasma membrane organization	70	0	0.08	0.31429
1669	GO:0030038	contractile actin filament bundle assembly	26	0	0.03	0.31431
1670	GO:0043149	stress fiber assembly	26	0	0.03	0.31431
1671	GO:0044409	entry into host	27	0	0.03	0.31437
1672	GO:0000212	meiotic spindle organization	10	0	0.01	0.31474
1673	GO:0007029	endoplasmic reticulum organization	37	0	0.04	0.31481
1674	GO:0050796	regulation of insulin secretion	61	0	0.07	0.31496
1675	GO:0052126	movement in host environment	34	0	0.04	0.31561
1676	GO:0006354	DNA-templated transcription, elongation	42	0	0.05	0.31622
1677	GO:0071470	cellular response to osmotic stress	13	0	0.02	0.31627
1678	GO:0055002	striated muscle cell development	87	0	0.1	0.31632
1679	GO:0006753	nucleoside phosphate metabolic process	237	0	0.28	0.31721
1680	GO:1905037	autophagosome organization	42	0	0.05	0.31731
1681	GO:1901652	response to peptide	170	0	0.2	0.31740
1682	GO:0033143	regulation of intracellular steroid hormone receptor signaling pathway	12	0	0.01	0.31749
1683	GO:0008089	anterograde axonal transport	13	0	0.02	0.31760
1684	GO:0006470	protein dephosphorylation	93	0	0.11	0.31763
1685	GO:0048013	ephrin receptor signaling pathway	13	0	0.02	0.31794
1686	GO:0010559	regulation of glycoprotein biosynthetic process	15	1	0.02	0.31905
1687	GO:0035051	cardiocyte differentiation	49	0	0.06	0.31954
1688	GO:0006590	thyroid hormone generation	11	0	0.01	0.31965
1689	GO:1903531	negative regulation of secretion by cell	27	0	0.03	0.32064
1690	GO:0008654	phospholipid biosynthetic process	115	0	0.14	0.32218
1691	GO:0010887	negative regulation of cholesterol storage	11	0	0.01	0.32227
1692	GO:0033700	phospholipid efflux	11	0	0.01	0.32227
1693	GO:2000573	positive regulation of DNA biosynthetic process	20	0	0.02	0.32288
1694	GO:0060260	regulation of transcription initiation from RNA polymerase II promoter	16	0	0.02	0.32304
1695	GO:2000142	regulation of DNA-templated transcription, initiation	16	0	0.02	0.32304
1696	GO:0032887	regulation of spindle elongation	20	0	0.02	0.32340
1697	GO:0032888	regulation of mitotic spindle elongation	20	0	0.02	0.32340
1698	GO:0015780	nucleotide-sugar transmembrane transport	10	0	0.01	0.32363
1699	GO:0003006	developmental process involved in reproduction	477	0	0.56	0.32367
1700	GO:0071715	icosanoid transport	11	0	0.01	0.32369
1701	GO:1903707	negative regulation of hemopoiesis	15	0	0.02	0.32376
1702	GO:0072091	regulation of stem cell proliferation	12	0	0.01	0.32397
1703	GO:0006110	regulation of glycolytic process	22	0	0.03	0.32406
1704	GO:0061351	neural precursor cell proliferation	56	0	0.07	0.32514
1705	GO:0032024	positive regulation of insulin secretion	22	0	0.03	0.32529
1706	GO:0060425	lung morphogenesis	11	0	0.01	0.32690
1707	GO:0002183	cytoplasmic translational initiation	15	0	0.02	0.32695
1708	GO:0006090	pyruvate metabolic process	50	0	0.06	0.32794
1709	GO:0031016	pancreas development	33	0	0.04	0.32842
1710	GO:0001822	kidney development	84	0	0.1	0.32938
1711	GO:0001947	heart looping	27	0	0.03	0.32971
1712	GO:0016226	iron-sulfur cluster assembly	14	0	0.02	0.32981
1713	GO:0031163	metallo-sulfur cluster assembly	14	0	0.02	0.32981
1714	GO:0006164	purine nucleotide biosynthetic process	68	0	0.08	0.33004
1715	GO:0006220	pyrimidine nucleotide metabolic process	23	0	0.03	0.33020
1716	GO:0019233	sensory perception of pain	28	0	0.03	0.33042
1717	GO:0045861	negative regulation of proteolysis	61	0	0.07	0.33067
1718	GO:0009791	post-embryonic development	263	0	0.31	0.33077
1719	GO:0051254	positive regulation of RNA metabolic process	310	0	0.37	0.33095
1720	GO:0001941	postsynaptic membrane organization	28	0	0.03	0.33122
1721	GO:0048259	regulation of receptor-mediated endocytosis	36	0	0.04	0.33133
1722	GO:0010506	regulation of autophagy	142	0	0.17	0.33151
1723	GO:0071312	cellular response to alkaloid	12	0	0.01	0.33200
1724	GO:0046834	lipid phosphorylation	27	0	0.03	0.33319
1725	GO:0072522	purine-containing compound biosynthetic process	78	0	0.09	0.33352
1726	GO:0097306	cellular response to alcohol	24	0	0.03	0.33383
1727	GO:0014009	glial cell proliferation	14	0	0.02	0.33418
1728	GO:0030431	sleep	14	0	0.02	0.33456
1729	GO:0019511	peptidyl-proline hydroxylation	16	0	0.02	0.33466
1730	GO:0042733	embryonic digit morphogenesis	16	0	0.02	0.33512
1731	GO:0006413	translational initiation	70	0	0.08	0.33523
1732	GO:0010955	negative regulation of protein processing	10	0	0.01	0.33524
1733	GO:1903318	negative regulation of protein maturation	10	0	0.01	0.33524
1734	GO:0009145	purine nucleoside triphosphate biosynthetic process	21	0	0.02	0.33563
1735	GO:0009206	purine ribonucleoside triphosphate biosynthetic process	21	0	0.02	0.33563
1736	GO:0032496	response to lipopolysaccharide	57	0	0.07	0.33576
1737	GO:0030947	regulation of vascular endothelial growth factor receptor signaling pathway	23	0	0.03	0.33593
1738	GO:0072507	divalent inorganic cation homeostasis	160	0	0.19	0.33662
1739	GO:0010632	regulation of epithelial cell migration	66	0	0.08	0.33771
1740	GO:0071417	cellular response to organonitrogen compound	183	0	0.22	0.33801
1741	GO:0010642	negative regulation of platelet-derived growth factor receptor signaling pathway	17	0	0.02	0.33815
1742	GO:0010586	miRNA metabolic process	15	0	0.02	0.33876
1743	GO:0050890	cognition	119	0	0.14	0.33887
1744	GO:0042398	cellular modified amino acid biosynthetic process	28	0	0.03	0.33939
1745	GO:0044070	regulation of anion transport	374	1	0.44	0.33941
1746	GO:0010875	positive regulation of cholesterol efflux	16	0	0.02	0.34007
1747	GO:0044706	multi-multicellular organism process	62	0	0.07	0.34025
1748	GO:0099173	postsynapse organization	82	0	0.1	0.34037
1749	GO:0045162	clustering of voltage-gated sodium channels	10	0	0.01	0.34038
1750	GO:0046348	amino sugar catabolic process	14	0	0.02	0.34073
1751	GO:0003407	neural retina development	30	0	0.04	0.34103
1752	GO:0071805	potassium ion transmembrane transport	80	0	0.09	0.34141
1753	GO:1901096	regulation of autophagosome maturation	11	0	0.01	0.34141
1754	GO:0007249	I-kappaB kinase/NF-kappaB signaling	50	0	0.06	0.34275
1755	GO:0006468	protein phosphorylation	533	0	0.63	0.34332
1756	GO:0071222	cellular response to lipopolysaccharide	21	0	0.02	0.34360
1757	GO:0000423	mitophagy	13	0	0.02	0.34363
1758	GO:0097237	cellular response to toxic substance	29	0	0.03	0.34517
1759	GO:0060021	roof of mouth development	19	0	0.02	0.34626
1760	GO:0006664	glycolipid metabolic process	91	0	0.11	0.34669
1761	GO:1903509	liposaccharide metabolic process	91	0	0.11	0.34669
1762	GO:1903792	negative regulation of anion transport	86	1	0.1	0.34909
1763	GO:1901068	guanosine-containing compound metabolic process	26	0	0.03	0.34953
1764	GO:0090659	walking behavior	11	0	0.01	0.34986
1765	GO:0010604	positive regulation of macromolecule metabolic process	928	2	1.1	0.35080
1766	GO:0120034	positive regulation of plasma membrane bounded cell projection assembly	48	0	0.06	0.35084
1767	GO:0043123	positive regulation of I-kappaB kinase/NF-kappaB signaling	31	0	0.04	0.35093
1768	GO:0048469	cell maturation	116	0	0.14	0.35106
1769	GO:0042310	vasoconstriction	20	0	0.02	0.35121
1770	GO:0120035	regulation of plasma membrane bounded cell projection organization	280	0	0.33	0.35125
1771	GO:0016106	sesquiterpenoid biosynthetic process	13	0	0.02	0.35156
1772	GO:1901532	regulation of hematopoietic progenitor cell differentiation	44	1	0.05	0.35169
1773	GO:0006879	cellular iron ion homeostasis	20	0	0.02	0.35207
1774	GO:0002698	negative regulation of immune effector process	24	0	0.03	0.35208
1775	GO:0010560	positive regulation of glycoprotein biosynthetic process	10	1	0.01	0.35216
1776	GO:1903020	positive regulation of glycoprotein metabolic process	10	1	0.01	0.35216
1777	GO:0006493	protein O-linked glycosylation	73	0	0.09	0.35235
1778	GO:0023021	termination of signal transduction	11	0	0.01	0.35313
1779	GO:0002768	immune response-regulating cell surface receptor signaling pathway	47	0	0.06	0.35403
1780	GO:0030728	ovulation	10	0	0.01	0.35407
1781	GO:0009620	response to fungus	41	0	0.05	0.35414
1782	GO:1903202	negative regulation of oxidative stress-induced cell death	11	0	0.01	0.35459
1783	GO:0048066	developmental pigmentation	62	0	0.07	0.35537
1784	GO:0030522	intracellular receptor signaling pathway	42	0	0.05	0.35556
1785	GO:1901880	negative regulation of protein depolymerization	26	0	0.03	0.35635
1786	GO:0022406	membrane docking	45	0	0.05	0.35648
1787	GO:0070593	dendrite self-avoidance	18	0	0.02	0.35684
1788	GO:0048880	sensory system development	272	1	0.32	0.35691
1789	GO:0050803	regulation of synapse structure or activity	127	1	0.15	0.35707
1790	GO:0043086	negative regulation of catalytic activity	177	0	0.21	0.35771
1791	GO:0030099	myeloid cell differentiation	86	0	0.1	0.35821
1792	GO:0120193	tight junction organization	25	0	0.03	0.35894
1793	GO:2000027	regulation of animal organ morphogenesis	19	0	0.02	0.35907
1794	GO:0006688	glycosphingolipid biosynthetic process	36	0	0.04	0.35926
1795	GO:0010888	negative regulation of lipid storage	17	0	0.02	0.35967
1796	GO:1904263	positive regulation of TORC1 signaling	31	0	0.04	0.35989
1797	GO:0042982	amyloid precursor protein metabolic process	22	1	0.03	0.36091
1798	GO:0006714	sesquiterpenoid metabolic process	19	0	0.02	0.36103
1799	GO:1990440	positive regulation of transcription from RNA polymerase II promoter in response to endoplasmic reticulum stress	25	0	0.03	0.36103
1800	GO:0000266	mitochondrial fission	23	0	0.03	0.36115
1801	GO:0002576	platelet degranulation	18	0	0.02	0.36131
1802	GO:0009615	response to virus	52	0	0.06	0.36195
1803	GO:0046916	cellular transition metal ion homeostasis	29	0	0.03	0.36247
1804	GO:0042730	fibrinolysis	11	0	0.01	0.36269
1805	GO:1904576	response to tunicamycin	21	0	0.02	0.36304
1806	GO:0031328	positive regulation of cellular biosynthetic process	433	1	0.51	0.36347
1807	GO:0000959	mitochondrial RNA metabolic process	17	0	0.02	0.36415
1808	GO:0001654	eye development	268	1	0.32	0.36443
1809	GO:0150063	visual system development	268	1	0.32	0.36443
1810	GO:0009116	nucleoside metabolic process	62	0	0.07	0.36478
1811	GO:0033866	nucleoside bisphosphate biosynthetic process	27	0	0.03	0.36598
1812	GO:0034030	ribonucleoside bisphosphate biosynthetic process	27	0	0.03	0.36598
1813	GO:0034033	purine nucleoside bisphosphate biosynthetic process	27	0	0.03	0.36598
1814	GO:0006342	chromatin silencing	22	0	0.03	0.36629
1815	GO:0045814	negative regulation of gene expression, epigenetic	22	0	0.03	0.36629
1816	GO:0003007	heart morphogenesis	88	0	0.1	0.36714
1817	GO:0048706	embryonic skeletal system development	34	0	0.04	0.36793
1818	GO:0071824	protein-DNA complex subunit organization	98	0	0.12	0.36838
1819	GO:0050919	negative chemotaxis	17	0	0.02	0.36853
1820	GO:0006516	glycoprotein catabolic process	11	0	0.01	0.36884
1821	GO:0006726	eye pigment biosynthetic process	13	0	0.02	0.36900
1822	GO:0048749	compound eye development	91	0	0.11	0.36905
1823	GO:0031000	response to caffeine	12	0	0.01	0.36932
1824	GO:0051179	localization	2672	5	3.16	0.36957
1825	GO:0097164	ammonium ion metabolic process	20	0	0.02	0.36998
1826	GO:1903008	organelle disassembly	54	0	0.06	0.37002
1827	GO:1901700	response to oxygen-containing compound	533	0	0.63	0.37025
1828	GO:0051457	maintenance of protein location in nucleus	11	0	0.01	0.37025
1829	GO:0031397	negative regulation of protein ubiquitination	30	0	0.04	0.37055
1830	GO:0006221	pyrimidine nucleotide biosynthetic process	18	0	0.02	0.37117
1831	GO:0006029	proteoglycan metabolic process	26	0	0.03	0.37154
1832	GO:0003081	regulation of systemic arterial blood pressure by renin-angiotensin	14	0	0.02	0.37169
1833	GO:0032467	positive regulation of cytokinesis	12	0	0.01	0.37217
1834	GO:0009185	ribonucleoside diphosphate metabolic process	48	0	0.06	0.37268
1835	GO:0051298	centrosome duplication	24	0	0.03	0.37285
1836	GO:0021692	cerebellar Purkinje cell layer morphogenesis	14	0	0.02	0.37328
1837	GO:0032482	Rab protein signal transduction	31	0	0.04	0.37331
1838	GO:2001257	regulation of cation channel activity	43	0	0.05	0.37337
1839	GO:0006536	glutamate metabolic process	29	0	0.03	0.37483
1840	GO:0006650	glycerophospholipid metabolic process	154	0	0.18	0.37503
1841	GO:0061001	regulation of dendritic spine morphogenesis	40	0	0.05	0.37543
1842	GO:0009262	deoxyribonucleotide metabolic process	17	0	0.02	0.37550
1843	GO:0006023	aminoglycan biosynthetic process	41	0	0.05	0.37559
1844	GO:0045944	positive regulation of transcription by RNA polymerase II	266	0	0.31	0.37561
1845	GO:1990928	response to amino acid starvation	25	0	0.03	0.37574
1846	GO:0007450	dorsal/ventral pattern formation, imaginal disc	19	0	0.02	0.37588
1847	GO:0048190	wing disc dorsal/ventral pattern formation	19	0	0.02	0.37588
1848	GO:0060999	positive regulation of dendritic spine development	34	0	0.04	0.37631
1849	GO:0033260	nuclear DNA replication	26	0	0.03	0.37632
1850	GO:0006766	vitamin metabolic process	54	0	0.06	0.37690
1851	GO:0051173	positive regulation of nitrogen compound metabolic process	817	2	0.97	0.37734
1852	GO:0035461	vitamin transmembrane transport	15	0	0.02	0.37794
1853	GO:0048562	embryonic organ morphogenesis	95	0	0.11	0.37837
1854	GO:0003333	amino acid transmembrane transport	34	0	0.04	0.37845
1855	GO:0055080	cation homeostasis	251	0	0.3	0.37858
1856	GO:0043412	macromolecule modification	1791	2	2.12	0.37859
1857	GO:0072503	cellular divalent inorganic cation homeostasis	138	0	0.16	0.37880
1858	GO:0009152	purine ribonucleotide biosynthetic process	65	0	0.08	0.37886
1859	GO:0043650	dicarboxylic acid biosynthetic process	10	0	0.01	0.37934
1860	GO:2000177	regulation of neural precursor cell proliferation	33	0	0.04	0.38003
1861	GO:0031324	negative regulation of cellular metabolic process	674	1	0.8	0.38159
1862	GO:0050885	neuromuscular process controlling balance	44	0	0.05	0.38185
1863	GO:0098662	inorganic cation transmembrane transport	231	0	0.27	0.38241
1864	GO:0055072	iron ion homeostasis	31	0	0.04	0.38256
1865	GO:0014743	regulation of muscle hypertrophy	16	0	0.02	0.38304
1866	GO:0031345	negative regulation of cell projection organization	56	0	0.07	0.38307
1867	GO:0002686	negative regulation of leukocyte migration	15	0	0.02	0.38494
1868	GO:0043462	regulation of ATPase activity	24	0	0.03	0.38521
1869	GO:0061448	connective tissue development	74	0	0.09	0.38541
1870	GO:0044092	negative regulation of molecular function	239	0	0.28	0.38590
1871	GO:0008360	regulation of cell shape	61	0	0.07	0.38686
1872	GO:0048704	embryonic skeletal system morphogenesis	32	0	0.04	0.38713
1873	GO:0044272	sulfur compound biosynthetic process	69	0	0.08	0.38759
1874	GO:0050891	multicellular organismal water homeostasis	20	0	0.02	0.38787
1875	GO:0010042	response to manganese ion	14	0	0.02	0.38835
1876	GO:0046474	glycerophospholipid biosynthetic process	94	0	0.11	0.38842
1877	GO:0043558	regulation of translational initiation in response to stress	13	0	0.02	0.38887
1878	GO:0045467	R7 cell development	11	0	0.01	0.38942
1879	GO:0003002	regionalization	237	1	0.28	0.38947
1880	GO:0071383	cellular response to steroid hormone stimulus	38	0	0.04	0.38953
1881	GO:0032515	negative regulation of phosphoprotein phosphatase activity	10	0	0.01	0.38977
1882	GO:0007416	synapse assembly	107	1	0.13	0.38978
1883	GO:0006893	Golgi to plasma membrane transport	35	0	0.04	0.39014
1884	GO:0098876	vesicle-mediated transport to the plasma membrane	35	0	0.04	0.39014
1885	GO:0009142	nucleoside triphosphate biosynthetic process	27	0	0.03	0.39020
1886	GO:0007507	heart development	211	0	0.25	0.39137
1887	GO:0010975	regulation of neuron projection development	204	0	0.24	0.39167
1888	GO:0000022	mitotic spindle elongation	27	0	0.03	0.39238
1889	GO:0051231	spindle elongation	27	0	0.03	0.39238
1890	GO:0097105	presynaptic membrane assembly	12	0	0.01	0.39261
1891	GO:0022898	regulation of transmembrane transporter activity	61	0	0.07	0.39262
1892	GO:0032409	regulation of transporter activity	61	0	0.07	0.39262
1893	GO:0021794	thalamus development	13	0	0.02	0.39351
1894	GO:0070301	cellular response to hydrogen peroxide	18	0	0.02	0.39360
1895	GO:0022412	cellular process involved in reproduction in multicellular organism	309	0	0.37	0.39364
1896	GO:0090502	RNA phosphodiester bond hydrolysis, endonucleolytic	11	0	0.01	0.39440
1897	GO:0006835	dicarboxylic acid transport	36	0	0.04	0.39454
1898	GO:0044539	long-chain fatty acid import into cell	10	0	0.01	0.39516
1899	GO:0060135	maternal process involved in female pregnancy	19	0	0.02	0.39520
1900	GO:0030949	positive regulation of vascular endothelial growth factor receptor signaling pathway	14	0	0.02	0.39527
1901	GO:1901216	positive regulation of neuron death	24	0	0.03	0.39578
1902	GO:0035384	thioester biosynthetic process	19	0	0.02	0.39717
1903	GO:0071616	acyl-CoA biosynthetic process	19	0	0.02	0.39717
1904	GO:0021680	cerebellar Purkinje cell layer development	16	0	0.02	0.39762
1905	GO:1904951	positive regulation of establishment of protein localization	152	0	0.18	0.39789
1906	GO:0042098	T cell proliferation	21	0	0.02	0.39795
1907	GO:0070633	transepithelial transport	34	0	0.04	0.39808
1908	GO:0048732	gland development	153	0	0.18	0.39825
1909	GO:0042592	homeostatic process	643	1	0.76	0.39844
1910	GO:0071229	cellular response to acid chemical	34	0	0.04	0.39874
1911	GO:0048583	regulation of response to stimulus	1323	1	1.57	0.39905
1912	GO:0007041	lysosomal transport	43	0	0.05	0.39917
1913	GO:0007389	pattern specification process	290	1	0.34	0.39924
1914	GO:0051443	positive regulation of ubiquitin-protein transferase activity	14	0	0.02	0.39985
1915	GO:0048640	negative regulation of developmental growth	38	0	0.04	0.39988
1916	GO:0019731	antibacterial humoral response	14	0	0.02	0.40033
1917	GO:0021697	cerebellar cortex formation	11	0	0.01	0.40091
1918	GO:0006826	iron ion transport	31	0	0.04	0.40104
1919	GO:1900407	regulation of cellular response to oxidative stress	18	0	0.02	0.40114
1920	GO:0009744	response to sucrose	11	0	0.01	0.40142
1921	GO:0034285	response to disaccharide	11	0	0.01	0.40142
1922	GO:2000193	positive regulation of fatty acid transport	11	0	0.01	0.40142
1923	GO:0010629	negative regulation of gene expression	384	1	0.45	0.40151
1924	GO:0090279	regulation of calcium ion import	14	0	0.02	0.40191
1925	GO:0000076	DNA replication checkpoint	16	0	0.02	0.40211
1926	GO:0030073	insulin secretion	70	0	0.08	0.40212
1927	GO:1900024	regulation of substrate adhesion-dependent cell spreading	14	0	0.02	0.40219
1928	GO:0072595	maintenance of protein localization in organelle	14	0	0.02	0.40239
1929	GO:0014070	response to organic cyclic compound	249	0	0.29	0.40253
1930	GO:0045860	positive regulation of protein kinase activity	123	0	0.15	0.40287
1931	GO:0034599	cellular response to oxidative stress	96	0	0.11	0.40355
1932	GO:0002367	cytokine production involved in immune response	14	0	0.02	0.40370
1933	GO:2000345	regulation of hepatocyte proliferation	10	0	0.01	0.40383
1934	GO:0007632	visual behavior	12	0	0.01	0.40384
1935	GO:0047484	regulation of response to osmotic stress	10	0	0.01	0.40407
1936	GO:0090501	RNA phosphodiester bond hydrolysis	21	0	0.02	0.40462
1937	GO:0033993	response to lipid	221	0	0.26	0.40485
1938	GO:0098586	cellular response to virus	11	0	0.01	0.40506
1939	GO:0009642	response to light intensity	11	0	0.01	0.40545
1940	GO:0006084	acetyl-CoA metabolic process	12	0	0.01	0.40607
1941	GO:0019692	deoxyribose phosphate metabolic process	12	0	0.01	0.40652
1942	GO:0050770	regulation of axonogenesis	55	0	0.07	0.40704
1943	GO:0006356	regulation of transcription by RNA polymerase I	19	0	0.02	0.40732
1944	GO:0007143	female meiotic nuclear division	22	0	0.03	0.40753
1945	GO:0010815	bradykinin catabolic process	10	0	0.01	0.40816
1946	GO:1903541	regulation of exosomal secretion	10	0	0.01	0.40881
1947	GO:1903543	positive regulation of exosomal secretion	10	0	0.01	0.40881
1948	GO:0032270	positive regulation of cellular protein metabolic process	423	0	0.5	0.40904
1949	GO:0048675	axon extension	54	0	0.06	0.40913
1950	GO:0007019	microtubule depolymerization	19	0	0.02	0.40993
1951	GO:0042632	cholesterol homeostasis	38	1	0.04	0.41002
1952	GO:1900746	regulation of vascular endothelial growth factor signaling pathway	11	0	0.01	0.41021
1953	GO:1902547	regulation of cellular response to vascular endothelial growth factor stimulus	11	0	0.01	0.41021
1954	GO:0032412	regulation of ion transmembrane transporter activity	60	0	0.07	0.41028
1955	GO:0071356	cellular response to tumor necrosis factor	32	0	0.04	0.41125
1956	GO:0038034	signal transduction in absence of ligand	11	0	0.01	0.41166
1957	GO:0097192	extrinsic apoptotic signaling pathway in absence of ligand	11	0	0.01	0.41166
1958	GO:0019432	triglyceride biosynthetic process	20	0	0.02	0.41242
1959	GO:0006402	mRNA catabolic process	47	0	0.06	0.41253
1960	GO:0006754	ATP biosynthetic process	17	0	0.02	0.41338
1961	GO:0042045	epithelial fluid transport	16	0	0.02	0.41350
1962	GO:0001961	positive regulation of cytokine-mediated signaling pathway	15	0	0.02	0.41355
1963	GO:0009187	cyclic nucleotide metabolic process	17	0	0.02	0.41398
1964	GO:0090207	regulation of triglyceride metabolic process	18	0	0.02	0.41413
1965	GO:1900016	negative regulation of cytokine production involved in inflammatory response	16	0	0.02	0.41454
1966	GO:0060627	regulation of vesicle-mediated transport	164	0	0.19	0.41496
1967	GO:0035218	leg disc development	19	0	0.02	0.41650
1968	GO:2001259	positive regulation of cation channel activity	24	0	0.03	0.41667
1969	GO:0019751	polyol metabolic process	53	0	0.06	0.41671
1970	GO:0051589	negative regulation of neurotransmitter transport	11	0	0.01	0.41802
1971	GO:0031344	regulation of cell projection organization	282	0	0.33	0.41824
1972	GO:0016192	vesicle-mediated transport	613	0	0.73	0.41853
1973	GO:0006743	ubiquinone metabolic process	16	0	0.02	0.41858
1974	GO:0006744	ubiquinone biosynthetic process	16	0	0.02	0.41858
1975	GO:1901663	quinone biosynthetic process	16	0	0.02	0.41858
1976	GO:0000422	autophagy of mitochondrion	42	0	0.05	0.41998
1977	GO:0061726	mitochondrion disassembly	42	0	0.05	0.41998
1978	GO:0009135	purine nucleoside diphosphate metabolic process	46	0	0.05	0.42195
1979	GO:0009179	purine ribonucleoside diphosphate metabolic process	46	0	0.05	0.42195
1980	GO:0046686	response to cadmium ion	24	0	0.03	0.42244
1981	GO:0097734	extracellular exosome biogenesis	11	0	0.01	0.42276
1982	GO:1990182	exosomal secretion	11	0	0.01	0.42276
1983	GO:0006767	water-soluble vitamin metabolic process	37	0	0.04	0.42279
1984	GO:0006022	aminoglycan metabolic process	61	0	0.07	0.42282
1985	GO:0032371	regulation of sterol transport	25	0	0.03	0.42337
1986	GO:0032374	regulation of cholesterol transport	25	0	0.03	0.42337
1987	GO:1903671	negative regulation of sprouting angiogenesis	11	0	0.01	0.42359
1988	GO:0046717	acid secretion	12	0	0.01	0.42368
1989	GO:0007259	receptor signaling pathway via JAK-STAT	35	0	0.04	0.42379
1990	GO:0097696	receptor signaling pathway via STAT	35	0	0.04	0.42379
1991	GO:0008585	female gonad development	39	0	0.05	0.42420
1992	GO:0046545	development of primary female sexual characteristics	39	0	0.05	0.42420
1993	GO:0032007	negative regulation of TOR signaling	21	0	0.02	0.42508
1994	GO:0036465	synaptic vesicle recycling	45	0	0.05	0.42511
1995	GO:0051965	positive regulation of synapse assembly	21	1	0.02	0.42577
1996	GO:0007612	learning	56	0	0.07	0.42580
1997	GO:0031279	regulation of cyclase activity	10	0	0.01	0.42691
1998	GO:0043618	regulation of transcription from RNA polymerase II promoter in response to stress	32	0	0.04	0.42738
1999	GO:0006874	cellular calcium ion homeostasis	135	0	0.16	0.42797
[truncated: 2,120 more rows]
